# Supplementary material for: Mechanodetection of neighbor plants elicits adaptive leaf movements through calcium dynamics
Source: Nat Commun. 2023 Sep 20;14:5827. doi: 10.1038/s41467-023-41530-0 (PMC10511701; doi:10.1038/s41467-023-41530-0)
Supplement: Supplementary file 4 — Supplementary Data 1 [file 41467_2023_41530_MOESM4_ESM.xlsx]

## Sheet: leaf tip
	60 touch specific DEGs							35 shared between touch and local FR DEGs
	gene_assign	gene_name	Touch (logFC)	Touch (P-adj)				gene_assign	gene_name	Touch (logFC)	WL+FRtip (logFC)	Touch (P-adj)	WL+FR (P-adj)
1	AT4G15210	BAM5, beta-amylase 5, ATBETA-AMY	3.29831	0			1	AT5G07010	ST2A, ATST2A, sulfotransferase 2A	2.64994	6.21656	0.002	3.48e-10
2	AT5G24780	VSP1, vegetative storage protein 1	3.13398	0.027			2	AT1G57590	ATPAE2, PAE2, Pectinacetylesterase family protein	2.16712	2.3857	0.005	0.000178633
3	AT2G24210	TPS10, terpene synthase 10	2.50519	0.002			3	AT1G60270	BGLU6, beta glucosidase 6	1.61598	1.95269	0.034	0.00124367
4	AT1G52410	TSA1, TSK-associating protein 1	2.3495	0.004			4	AT4G16000	--- , --- , --- , ---	1.16935	1.00259	0.05	0.0365094
5	AT4G17470	CA2+-ACTIVATED RELA-SPOT HOMOLOG, CRSH, alpha/beta-Hydrolases sup	2.32556	0.004			5	AT5G16080	CXE17, carboxyesterase 17	1.12401	2.02607	0.015	1.72e-06
6	AT3G28220	TRAF-like family protein	2.24989	0.025			6	AT1G19570	DHAR1, dehydroascorbate reductase	1.06176	0.748121	0.004	0.0111669
7	AT4G15670	GRXS7, MONOTHIOL GLUTAREDOXIN-S7, ROXY14, Thioredoxin superfamily protein	2.11436	0.001			7	AT3G05640	ATPP2CF1, Protein phosphatase 2C family protein	1.04877	1.48289	0.041	0.000326776
8	AT4G15690	GRXS5, ROXY12, Thioredoxin superfamily protein	2.0695	0.002			8	AT1G76620	PDE339, Protein of unknown function, DUF547	0.936276	1.41146	0.027	6.65e-05
9	AT1G73325	Kunitz family trypsin and protease inhibitor protein	2.02604	0.033			9	AT1G58360	AAP1, NAT2, amino acid permease 1	0.916457	0.558995	0.004	0.033543
10	AT5G47330	alpha/beta-Hydrolases superfamily protein	2.0212	0.019			10	AT5G41900	alpha/beta-Hydrolases superfamily protein	0.878809	0.741475	0.012	0.00895403
11	AT5G04950	NAS1, ATNAS1, nicotianamine synthase 1	1.82511	0.018			11	AT4G17340	DELTA-TIP2, TIP2;2, tonoplast intrinsic protein 2;2	0.77276	0.594709	0.034	0.0499249
12	AT3G16470	JR1, ATJAC1, Mannose-binding lectin superfamily protein /	1.75589	0.041			12	AT1G51140	AKS1, ATCFL1 ASSOCIATED PROTEIN 1, CFLAP1, FBH3, ABA-RESPONSIVE KINASE SUBSTRATE 1	0.730359	0.856687	0.034	0.00175035
13	AT1G52400	BGLU18, beta glucosidase 18	1.7455	0.006			13	AT4G35320	--- , --- , --- , ---	0.71585	1.15733	0.034	4.41e-05
14	AT4G15700	GRXS3, ROXY11, GLUTAREDOXIN 3, Thioredoxin superfamily protein	1.72195	0.007			14	AT3G23810	SSAHH2, S-adenosyl-l-homocysteine (SAH) hydrolase 2	0.632061	0.734923	0.042	0.00265224
15	AT4G15680	GRXS4, ROXY13, Thioredoxin superfamily protein // --- // ---	1.69187	0.004			15	AT5G36160	ATTAT2, TAT2, Tyrosine transaminase family protein	0.597396	0.514092	0.034	0.0242001
16	AT5G01600	FER1,ATFER1, ferretin 1	1.61789	0.022			16	AT3G49120	PRXCB,PERX34, PRX34,ATPCB, ATPERX34, peroxidase CB	0.593112	0.513835	0.041	0.0291492
17	AT2G20880	ATERF53, ERF DOMAIN 53, ERF53, Integrase-type DNA-binding superfamily protein	1.56511	0.041			17	AT2G38540	LP1, LTP1, lipid transfer protein 1	0.561615	0.631911	0.015	0.000733039
18	AT2G38170	CAX1, cation exchanger 1	1.53025	0.007			18	AT1G05300	ZIP5, zinc transporter 5 precursor	-0.728972	-0.702511	0.022	0.0057611
19	AT3G28007	ATSWEET4, SWEET4, Nodulin MtN3 family protein	1.42876	0.002			19	AT4G04955	ALN, allantoinase	-0.736319	-0.799669	0.018	0.00134657
20	AT1G71000	Chaperone DnaJ-domain superfamily protein	1.4129	0.011			20	AT3G31430	--- , --- , --- , ---	-0.761619	-0.65992	0.04	0.027609
21	AT5G23020	IMS2, MAM-L, MAM3, METHYLTHIOALKYMALATE SYNTHASE-LIKE, 2-isopropylmalate synthase 2	1.36931	0.022			21	AT1G04320	pre-tRNA	-0.792134	-0.590338	0.025	0.0441714
22	AT3G22910	ATPase E1-E2 type family protein,haloacid dehalogenase-like hydrolase family protein (calcium ion transmembrane transport)	1.28279	0.009			22	AT1G60730	NAD(P)-linked oxidoreductase superfamily protein	-0.880355	-0.64499	0.015	0.0314036
23	AT1G78490	CYP708A3, cytochrome P450, family 708, subfamily A, polypeptide 3	1.26755	0.002			23	AT1G68840	RAV2, related to ABI3/VP1 2	-0.940023	-1.0921	0.008	0.000210247
24	AT4G21760	BGLU47, beta-glucosidase 47	1.25031	0.041			24	AT5G44590	S-adenosyl-L-methionine-dependent methyltransferases superfamily protein	-0.974479	-1.06388	0.005	0.000180104
25	AT1G56650	PAP1,ATMYB75, ATPAP1, production of anthocyanin pigment 1	1.24924	0.034			25	AT1G28330	DYL1, DRM1, dormancy-associated protein-like 1	-1.01701	-0.838587	0.023	0.021592
26	AT5G44005	--- , --- , --- , ---	1.20059	0.015			26	AT1G66940	protein kinase-related	-1.01777	-0.950763	0.034	0.0129137
27	AT3G11280	Duplicated homeodomain-like superfamily protein	1.18354	0.005			27	AT5G56870	BGAL4, beta-galactosidase 4	-1.05106	-1.76769	0.019	8.51e-06
28	AT5G06530	ABCG22, G22, ATABCG22, ABC-2 type transporter family protein	1.15323	0.007			28	AT2G38310	PYL4, PYR1-like 4	-1.05332	-0.783984	0.009	0.0177562
29	AT2G34930	Disease resistance family protein, LRR family protein	1.12628	0.033			29	AT5G26692	Putative membrane lipoprotein	-1.09318	-1.15299	0.018	0.00177885
30	AT4G18440	L-Aspartase-like family protein	1.1245	0.038			30	AT1G22690	CASA9, Gibberellin-regulated family protein	-1.18841	-1.03856	0.012	0.00633301
31	AT5G10200	Tetratricopeptide repeat (TPR)-like protein, SAV4, SHADE AVOIDANCE 4	1.11035	0.033			31	AT2G30760	--- , --- , --- , ---	-1.21645	-0.782357	0.008	0.0429879
32	AT2G38180	SGNH hydrolase-type esterase superfamily protein	1.0893	0.01			32	AT2G32200	ATHCYSTM5, CYSTEINE-RICH TRANSMEMBRANE MODULE 5	-1.23687	-1.07338	0.017	0.0101921
33	AT1G53100	Core-2/I-branching beta-1,6-N-acetylglucosaminyltransferase family protein /	1.0542	0.011			33	AT4G39250	RL1, RSM2, RAD-like 1	-1.28605	-1.57287	0.018	0.000361666
34	AT5G23820	MD2-RELATED LIPID RECOGNITION 3, ML3, MD-2-related lipid recognition domain-containing protein	1.04737	0.041			34	AT1G19510	RL5, RSM4, RAD-like 5	-1.44686	-2.15424	0.007	5.66e-06
35	AT3G26220	CYP71B3 // cytochrome P450, family 71, subfamily B, polypeptide 3 // --- // ---	1.03184	0.038			35	AT4G01390	TRAF-like family protein	-2.08532	-1.50395	0.002	0.00390128
36	AT5G08030	TGDPD6, GDPD6, GLYCEROPHOSPHODIESTER PHOSPHODIESTERASE 6, PLC-like phosphodiesterases superfamily protein /	0.982068	0.032
37	AT5G25610	ATRD22, RD22, RESPONSIVE TO DESICCATION 22, BURP domain-containing protein	0.851418	0.027
38	AT3G21755	--- , --- , --- , ---	0.8006	0.05
39	AT1G70780	--- , --- , --- , ---	0.754562	0.014
40	AT5G52050	ATDTX50, DETOXIFICATION EFFLUX CARRIER 50, DTX50	0.752524	0.041
41	AT5G53120	SPDS3, ATSPDS3, SPDS3, SPERMIDINE SYNTHASE 3, SPMS	0.715233	0.038
42	AT3G03640	BGLU25, beta glucosidase 25	0.712944	0.034
43	AT1G04840	Tetratricopeptide repeat (TPR)-like superfamily protein	0.653769	0.047
44	AT2G03240	EXS (ERD1/XPR1/SYG1) family protein	0.619042	0.028
45	AT4G15540	UMAMIT38, USUALLY MULTIPLE ACIDS MOVE IN AND OUT TRANSPORTERS 38, EamA-like transporter family	-0.701738	0.029
46	AT3G10570	CYP77A6, cytochrome P450, family 77, subfamily A, polypeptide 6	-0.749645	0.034
47	AT3G10740	ASD1, ARAF, ARAF1, ATASD1, alpha-L-arabinofuranosidase 1	-0.767661	0.034
48	AT5G16580	BGLU2, beta glucosidase 2	-0.88107	0.019
49	AT1G64170	CHX16,ATCHX16, cation/H+ exchanger 16	-0.959485	0.033
50	AT3G18290	BTS, EMB2454, BRUTUS, zinc finger protein-related	-0.971802	0.017
51	AT5G23050	AAE17, acyl-activating enzyme 17	-1.06561	0.034
52	AT5G13740	ZIF1, zinc induced facilitator 1	-1.12895	0.047
53	AT5G01630	BRCA2B, BRCA2-like B	-1.18303	0.005
54	AT2G44080	ARL, ARGOS-like	-1.26047	0.038
55	AT5G53450	ORG1, FBN11, OBP3-responsive gene 1	-1.35903	0.017
56	AT4G36410	UBC17, ubiquitin-conjugating enzyme 17	-1.36197	0.038
57	AT2G40610	EXPA8, ATEXP8, ATEXPA8, expansin A8	-1.38265	0.008
58	AT5G55460	ATLTP4.5, Bifunctional inhibitor/lipid-transfer protein/seed storage 2S albumin superfamily protein // --- // ---	-1.43303	0.018
59	AT5G05250	--- , --- , --- , ---	-1.75421	0.02
60	AT2G30766	FEP1, IMA3, IRONMAN 3	-2.63326	0.008

## Sheet: petiole base
	75 touch specific DEGs							15 shared between touch and local FR DEGs
	gene_assign	gene_name	Touch (logFC)	Touch (Adj p-value)				gene_assign	gene_name	Touch (logFC)	WL+FRtip (logFC)	Touch (Adj p-value)	WL+FRtip (adj. p-value))
1	AT1G57590	ATPAE2, PAE2, Pectinacetylesterase family protein	1.67372	0.0309071			1	AT3G44990	XTR8 , xyloglucan endo-transglycosylase-related 8 , --- , ---	1.8257	-2.02635	0.0309071	0.00471264
2	AT1G64370	PARCL, PHLOEM ASSOCIATED RNA CHAPERONE-LIKE	1.52794	0.0330036			2	AT1G66380	MYB114 , myb domain protein 114 , --- , ---	1.29698	1.44928	0.0129596	0.000647658
3	AT1G53890	DUF567 , Protein of unknown function (DUF567) , AT1G53890.2 , DUF567 , Protein of unknown function (DUF567) ,	1.42886	0.0159547			3	AT5G52310	LTI78, LTI78, RD29A, COR78, low-temperature-responsive protein 78 (LTI78) / desiccation-responsive protein 29A (RD29A) , --- , ---	0.990946	0.795331	0.0159547	0.020834
4	AT1G62975	basic helix-loop-helix (bHLH) DNA-binding superfamily protein ,	1.40382	0.0159547			4	AT1G76240	DUF241 , Arabidopsis protein of unknown function (DUF241) , --- , ---	0.947824	1.41037	0.0293001	0.000197736
5	AT5G17450	ATHMP45, HIPP21, Heavy metal transport/detoxification superfamily protein , AT5G17450.2 , - Heavy metal transport/de	1.35379	0.0400534			5	AT5G49630	AAP6 , amino acid permease 6 , --- , ---	0.738839	0.660263	0.0206544	0.0120086
6	AT3G18670	Ankyrin repeat family protein	1.32769	0.0108076			6	AT1G31050	PFA1, basic helix-loop-helix (bHLH) DNA-binding superfamily protein	-0.581399	-0.567043	0.0432259	0.0171492
7	AT5G05960	Bifunctional inhibitor/lipid-transfer protein/seed storage 2S albumin superfamily protein -	1.29121	0.0309071			7	AT4G37140	MEE69 , alpha/beta-Hydrolases superfamily protein , --- , ---	-1.18309	-0.927391	0.00264244	0.00249056
8	AT1G53870	DUF567 , Protein of unknown function (DUF567) , AT1G53870.2 , DUF567 , Protein of unknown function (DUF567) ,	1.27055	0.0231241			8	AT5G39860	PRE1, BHLH136, BNQ1 basic helix-loop-helix (bHLH) DNA-binding family protein , --- , ---	-1.20094	1.27144	0.0159547	0.00223306
9	AT4G01440	UMAMIT31, nodulin MtN21 /EamA-like transporter family protein ,	1.22575	0.0157418			9	AT1G52750	alpha/beta-Hydrolases superfamily protein , --- , ---	-1.21154	1.4263	0.0277119	0.00194751
10	AT1G78320	GSTT23, GSTU23 , glutathione S-transferase TAU 23 ,	1.22094	0.00930216			10	AT3G51290	APSR1, Protein of unknown function (DUF630)	-1.2279	-1.08784	0.0124918	0.00599965
11	AT1G72930	ATTN10, TIR , toll/interleukin-1 receptor-like , - AT1G72930.1 , TIR , toll/interleukin-1 receptor-like	1.1348	0.0277119			11	AT3G26200	CYP71B22 , cytochrome P450, family 71, subfamily B, polypeptide 22 , --- , ---	-1.37094	-1.43435	0.0412416	0.0104787
12	AT3G14620	CYP72A8 , cytochrome P450, family 72, subfamily A, polypeptide 8	1.12654	0.0451124			12	AT4G31805	POLAR, POLAR LOCALIZATION DURING ASYMMETRIC DIVISION AND REDISTRIBUTION, WRKY family transcription factor	-1.58502	-1.18833	0.0229354	0.0428309
13	AT4G09760	CEK3, Protein kinase superfamily protein	1.10406	0.0157418			13	AT3G28155	--- , --- , --- , ---	-1.72271	-1.56052	0.0272342	0.0159893
14	AT5G44580	PROSCOOP10	1.06486	0.0272342			14	AT2G37390	ATHMP21, AKR2, Chloroplast-targeted copper chaperone protein	-1.77753	-1.15556	0.00264244	0.0126438
15	AT2G20340	AAS, ATAAS, Pyridoxal phosphate (PLP)-dependent transferases superfamily protein ,	1.0619	0.0309071			15	AT5G20635	AGG3, ARABIDOPSIS G PROTEIN GAMMA SUBUNIT 3	-1.81048	-1.09897	0.00264244	0.0171492
16	AT4G23870	TZ1,TRANSITION ZONE 1	1.05587	0.0159547
17	AT1G02300	ATCATHB1, Cysteine proteinases superfamily protein	1.04588	0.0157418
18	AT5G23240	ATDJC17, DJC76, DNAJ heat shock N-terminal domain-containing protein	1.04397	0.0293001
19	AT1G43650	UMAMIT22, nodulin MtN21 /EamA-like transporter family protein , AT1G43650.2 , nodulin MtN21 /EamA-like trans	1.03279	0.0432259
20	AT1G03620	ELMO/CED-12 family protein	0.999123	0.0293001
21	AT5G15970	COR6.6, KIN2, stress-responsive protein (KIN2) / stress-induced protein (KIN2) / cold-responsive protein (COR6.6) / cold-regulated prote	0.988428	0.0481971
22	AT2G22122	--- , --- , --- , ---	0.988332	0.0099133
23	AT3G53720	CHX20 , cation/H+ exchanger 20 ,	0.984944	0.0157418
24	AT2G27035	ENODL20 , early nodulin-like protein 20	0.956229	0.0272342
25	AT2G32750	Exostosin family protein	0.940837	0.0108307
26	AT2G46440	CNGC11 , cyclic nucleotide-gated channels	0.936531	0.0293001
27	AT1G51700	DOF1 , DOF zinc finger protein 1 , --- , ---	0.893542	0.0432259
28	AT1G07280	Tetratricopeptide repeat (TPR)-like superfamily protein , AT1G07280.2 , Tetratricopeptide repeat	0.886518	0.0246757
29	AT1G75380	BBD1 , bifunctional nuclease in basal defense response 1 , AT1G75380.2 , BBD1 , bifunctional nuclease in basal	0.87944	0.0293001
30	AT4G16146	cAMP-regulated phosphoprotein 19-related protein	0.879407	0.017038
31	AT3G21755	--- , --- , --- , ---	0.878306	0.0293001
32	AT2G33530	SCPL46, serine carboxypeptidase-like 46 ,	0.85343	0.0216192
33	AT4G20240	CYP71A27 , cytochrome P450, family 71, subfamily A, polypeptide 27	0.849416	0.0157418
34	AT4G30650	Low temperature and salt responsive protein family	0.832914	0.00930216
35	AT5G43980	PDLP1 , plasmodesmata-located protein 1	0.823903	0.0432259
36	AT1G59970	AT5-MMP, Matrixin family protein	0.808067	0.0309071
37	AT1G76800	VTL2, Vacuolar iron transporter (VIT) family protein	0.788805	0.0375122
38	AT5G57345	TOXR	0.78745	0.0309071
39	AT4G19200	GPRP3, Glycine and proline-rich family protein	0.783532	0.00930216
40	AT5G57350	HA3, H(+)-ATPase 3	0.77697	0.0188099
41	AT2G04350	LACS8 , AMP-dependent synthetase and ligase family protein , AT2G04350.2 , LACS8 , AMP-dependent synthetase an	0.773109	0.00930216
42	AT1G29395	COR413IM1, DEG25, COLD REGULATED 314 INNER MEMBRANE 1	0.770964	0.0375122
43	AT4G18280	GRPL1, glycine-rich cell wall protein-like 1,	0.748457	0.0488871
44	AT2G37650	GRAS family transcription factor	0.744845	0.0496353
45	AT4G37310	CYP81H1, cytochrome P450, family 81, subfamily H, polypeptide 1	0.741219	0.0272342
46	AT1G51680	4CL1, AT4CL1, 4-coumarate:CoA ligase 1 , AT1G51680.3 , 4CL1 , 4-coumarate:CoA ligase 1 , AT1G51680.2	0.723039	0.0488871
47	AT5G63710	Leucine-rich repeat protein kinase family protein ,	0.718357	0.0272342
48	AT1G60140	TPS10 , trehalose phosphate synthase	0.707247	0.0277119
49	AT3G55130	ABCG19, WBC19 , white-brown complex homolog 19	0.685088	0.0246877
50	AT2G15970	COR413-PM1 , cold regulated 413 plasma membrane 1 , --- , --- ,/ AT2G15970.2 , COR413-PM1 , cold regulated 413 plasma membr	0.68225	0.0309071
51	AT1G78820	D-mannose binding lectin protein with Apple-like carbohydrate-binding domain	0.646197	0.04761
52	AT3G14650	CYP72A11 , cytochrome P450, family 72, subfamily A, polypeptide 11 , --- , ---	0.644439	0.0272342
53	AT1G18720	MHP1 , Protein of unknown function (DUF962) , --- , ---	0.624662	0.0488871
54	AT4G16190	RD19C, Papain family cysteine protease	0.606415	0.0309071
55	AT5G35970	P-loop containing nucleoside triphosphate hydrolases superfamily protein	0.606289	0.0293001
56	AT5G56710	Ribosomal protein L31e family protein , AT5G56710.2 , Ribosomal protein L31e family protein	-0.57868	0.0488871
57	AT5G22440	Ribosomal protein L1p/L10e family , AT5G22440.2 , Ribosomal protein L1p/L10e family	-0.606938	0.0497311
58	AT1G77470	RFC3, RFC5, EMB2810 replication factor C subunit 3	-0.619643	0.0309071
59	AT5G22880	HTB2 , histone B2	-0.712712	0.0309071
60	AT2G41650	--- , --- , --- , ---	-0.843304	0.0488871
61	AT3G14900	EMB3120	-0.855125	0.0272342
62	AT4G18970	GGL22, GDSL-like Lipase/Acylhydrolase superfamily protein , AT4G18970.1 , GDSL-like Lipase/Acylhydrolase	-0.859621	0.0272342
63	AT1G30820	CTPS1, CTP synthase family protein	-1.0153	0.0272342
64	AT5G13225	--- , --- , --- , ---	-1.05351	0.0124918
65	AT5G20740	Plant invertase/pectin methylesterase inhibitor superfamily protein , --- , ---	-1.12019	0.0159547
66	AT1G02730	CSLD5, SOS6, cellulose synthase-like D5 ,	-1.17887	0.0159547
67	AT1G44110	Cyclin A1;1 , CYCA1;1	-1.26147	0.0465502
68	AT3G28420	Putative membrane lipoprotein , --- , ---	-1.26261	0.0375122
69	AT3G17360	POK1 , phragmoplast orienting kinesin 1 , --- , ---	-1.29255	0.0157418
70	AT5G06150	CYC1BAT, CYCB1;2, CYCLIN B 1;2, Cyclin family protein	-1.35755	0.0401899
71	AT1G19373	--- , --- , --- , ---	-1.36558	0.0246877
72	AT5G08070	TCP17 , TCP domain protein 17 , --- , ---	-1.50505	0.0496353
73	AT5G22940	F8H , FRA8 homolog	-1.51196	0.0246551
74	AT5G60150	--- , --- , --- , ---	-1.61385	0.0277119
75	AT1G06360	ADS4.2, Fatty acid desaturase family protein , --- , ---	-2.16691	0.00930216
