# Supplementary material for: Mechanodetection of neighbor plants elicits adaptive leaf movements through calcium dynamics
Source: Nat Commun. 2023 Sep 20;14:5827. doi: 10.1038/s41467-023-41530-0 (PMC10511701; doi:10.1038/s41467-023-41530-0)
Supplement: Supplementary file 5 — Supplementary Data 2 [file 41467_2023_41530_MOESM5_ESM.xlsx]

## Sheet: suppl. Fig. 3A
14 common elements in "Matsumura et al., 2022 (Col-0)", "Matsumura et al., 2022 (gl1)" and "Touch_tip_Pantazopoulou":	gene name			8 common elements in "Matsumura et al., 2022 (Col-0)" and "Touch_tip_Pantazopoulou":	gene name			2 common elements in "Matsumura et al., 2022 (gl1)" and "Touch_tip_Pantazopoulou":	gene name			1198 common elements in "Matsumura et al., 2022 (Col-0)" and "Matsumura et al., 2022 (gl1)":	gene name			1120 elements exclusively in "Matsumura et al., 2022 (Col-0)":	gene name			350 elements exclusively in "Matsumura et al., 2022 (gl1)" :	gene name			71 elements exclusively in "Touch_tip_Pantazopoulou":	gene name
AT5G52050	ATDTX50, DTX50			AT1G53100	--- , --- , --- , ---			AT1G52400	BGL1, BGLU18			AT1G07900	LBD1			AT3G12220	SCPL16			AT3G54950	PLP7, PPLAIIIBETA			AT1G05300	ZIP5				Fisher Exact Test
AT1G68840	ATRAV2, RAV2,			AT3G22910	--- , --- , --- , ---			AT4G15210	BAM5, BMY1, RAM1			AT1G21310	EXT3			AT3G12230	SCPL14			AT1G65730	YSL7			AT5G13740	ZIF1				Results
AT2G32200	ATHCYSTM5			AT1G52410	ATTSA1, TSA1							AT1G21390	EMB2170			AT2G20960	pEARLI4			AT5G48720	XRI1			AT5G24780	VSP1					Total DEGs	gl1	Marginal Row Totals
AT5G55460	ATLTP4.5			AT1G60270	BGLU6							AT1G32928	--- , --- , --- , ---			AT1G21900	P24DELTA5			AT5G46350	WRKY8			AT4G15540	UMAMIT38				Matsumura et al., 2022	2692	352	3044
AT2G44080	ARGOS-LIKE, ARL			AT1G71000	--- , --- , --- , ---							AT1G42980	--- , --- , --- , ---			AT5G11920	CWINV6			AT3G01080	WRKY58			AT2G24210	TPS10				Touch tip	95	2	97
AT3G26220	CYP71B3			AT3G11280	--- , --- , --- , ---							AT1G49780	PUB26			AT5G58770	ATCPT4			AT5G52830	WRKY27			AT4G17340	TIP2;2				Marginal Column Totals	2787	354	3141 (Grand Total)
AT2G03240	--- , --- , --- , ---			AT4G36410	UBC17							AT1G50400	--- , --- , --- , ---			AT1G32150	bZIP68			AT2G24570	WRKY17			AT3G28007	SWEET4				The Fisher exact test statistic value is 0.0015. The result is significant at p < .01.
AT2G34930	--- , --- , --- , ---			AT5G07010	ATST2A, ST2A							AT1G51920	--- , --- , --- , ---			AT3G22886	MIR167A			AT1G53700	WAG1			AT5G53120	SPDS3
AT5G41900	--- , --- , --- , ---											AT1G58300	HO4			AT5G43170	ZF3			AT5G55120	VTC5			AT3G23810	SAHH2
AT1G66940	--- , --- , --- , ---											AT1G60190	PUB19			AT5G53550	YSL3			AT2G28760	UXS6			AT1G19510	RL5				Results
AT2G20880	ATERF53, ERF53											AT1G62300	WRKY6			AT2G35980	YLS9			AT1G05620	URH2			AT4G39250	RL1					Total DEGs	Col-0 (Matsumura et al., 2022)	Marginal Row Totals
AT2G38310	ATPYL4, PYL4											AT1G66460	--- , --- , --- , ---			AT2G38860	YLS5			AT3G45870	UMAMIT3			AT5G25610	RD22				Matsumura et al., 2022	2692	1128	3820
AT3G28220	--- , --- , --- , ---											AT1G68200	--- , --- , --- , ---			AT1G74380	XXT5			AT1G22340	UGT85A7			AT3G49120	PRXCB				Touch tip	95	8	103
AT5G47330	--- , --- , --- , ---											AT1G69610	--- , --- , --- , ---			AT1G32170	XTH30			AT4G15480	UGT84A1			AT1G56650	PAP1				Marginal Column Totals	2787	1136	3923 (Grand Total)
												AT1G70690	HWI1			AT3G23730	XTH16			AT5G17050	UGT78D2			AT5G53450	ORG1				The Fisher exact test statistic value is < 0.00001. The result is significant at p < .01.
												AT1G72910	--- , --- , --- , ---			AT5G64530	XND1			AT1G24100	UGT74B1			AT5G04950	NAS1
												AT1G73500	MKK9			AT1G04600	XIA			AT2G36790	UGT73C6			AT2G38540	LP1
												AT1G73540	NUDT21			AT2G04240	XERICO			AT4G34131	UGT73B3			AT3G16470	JR1
												AT1G74930	ORA47			AT3G56400	WRKY70			AT5G15490	UGD3			AT5G23020	IMS2
												AT1G77760	NIA1			AT4G24240	WRKY7			AT3G20630	UBP14			AT5G08030	GDPD6
												AT1G80610	--- , --- , --- , ---			AT5G01900	WRKY62			AT4G03320	ATTIC20-IV			AT5G01600	FER1
												AT2G05440	GRP9			AT2G25000	WRKY60			AT5G13930	TT4			AT1G51140	FBH3
												AT2G14290	--- , --- , --- , ---			AT2G21900	WRKY59			AT5G48920	TED7			AT2G40610	EXPA8
												AT2G26530	AR781			AT2G40740	WRKY55			AT5G13820	TBP1			AT1G28330	DYL1
												AT2G27310	--- , --- , --- , ---			AT2G40750	WRKY54			AT4G01080	TBL26			AT1G19570	DHAR1
												AT2G36770	--- , --- , --- , ---			AT5G64810	WRKY51			AT1G16610	SR45			AT3G10570	CYP77A6
												AT2G36800	DOGT1			AT4G11070	WRKY41			AT3G01670	SEOa			AT1G78490	CYP708A3
												AT2G37430	ZAT11			AT5G22570	WRKY38			AT3G01680	SEOR1			AT5G16080	CXE17
												AT2G37760	AKR4C8			AT4G23550	WRKY29			AT1G28110	SCPL45			AT1G64170	CHX16
												AT2G38500	--- , --- , --- , ---			AT4G18170	WRKY28			AT4G36110	SAUR9			AT2G38170	CAX1
												AT2G42360	ATL41			AT5G07100	WRKY26			AT1G58370	RXF12			AT3G18290	BTS
												AT2G46270	GBF3			AT2G41420	WIH2			AT3G58350	RTM3			AT5G01630	BRCA2B
												AT2G48010	RKF3			AT4G27260	WES1			AT5G04890	RTM2			AT4G21760	BGLU47
												AT3G09870	--- , --- , --- , ---			AT1G16090	WAKL7			AT2G25470	RLP21			AT3G03640	BGLU25
												AT3G14280	--- , --- , --- , ---			AT1G16110	WAKL6			AT1G71400	RLP12			AT5G16580	BGLU2
												AT3G18710	PUB29			AT1G79680	WAKL10			AT5G16490	RIC4			AT5G56870	BGAL4
												AT3G19380	PUB25			AT1G21210	WAK4			AT2G17450	RHA3A			AT5G44590	--- , --- , --- , ---
												AT3G23170	--- , --- , --- , ---			AT1G21250	WAK1			AT4G27410	RD26			AT5G44005	--- , --- , --- , ---
												AT3G28560	--- , --- , --- , ---			AT4G20110	VSR7			AT2G22860	PSK2			AT5G36160	--- , --- , --- , ---
												AT3G46600	--- , --- , --- , ---			AT2G34940	VSR5			AT5G64890	PROPEP2			AT5G26692	--- , --- , --- , ---
												AT3G46770	--- , --- , --- , ---			AT3G10640	VPS60.1			AT2G38360	PRA1.B4			AT5G23820	--- , --- , --- , ---
												AT3G47210	--- , --- , --- , ---			AT4G21560	VPS28-1			AT5G52120	ATPP2-A14			AT5G10200	--- , --- , --- , ---
												AT3G49340	--- , --- , --- , ---			AT2G33110	VAMP723			AT5G07460	PMSR2			AT5G05250	--- , --- , --- , ---
												AT3G50060	MYB77			AT1G14360	UTR3			AT1G11580	PMEPCRA			AT4G35320	--- , --- , --- , ---
												AT3G51440	--- , --- , --- , ---			AT4G23010	UTR2			AT3G59010	PME61			AT4G18440	--- , --- , --- , ---
												AT3G54960	PDIL1-3			AT2G03530	UPS2			AT3G07960	PIP5K6			AT4G17470	--- , --- , --- , ---
												AT3G56710	SIB1			AT2G47270	UPB1			AT4G33330	PGSIP3			AT4G16000	--- , --- , --- , ---
												AT3G57270	BG1			AT2G47470	UNE5			AT5G06860	PGIP1			AT4G15700	--- , --- , --- , ---
												AT3G57950	--- , --- , --- , ---			AT5G02100	UNE18			AT1G70370	PG2			AT4G15690	--- , --- , --- , ---
												AT3G60520	--- , --- , --- , ---			AT4G01430	UMAMIT29			AT1G60390	PG1			AT4G15680	--- , --- , --- , ---
												AT4G02410	--- , --- , --- , ---			AT4G08290	UMAMIT20			AT5G23630	PDR2			AT4G15670	--- , --- , --- , ---
												AT4G09770	--- , --- , --- , ---			AT4G08300	UMAMIT17			AT1G01090	PDH-E1 ALPHA			AT4G01390	--- , --- , --- , ---
												AT4G11655	--- , --- , --- , ---			AT2G37460	UMAMIT12			AT2G26020	PDF1.2b			AT3G31430	--- , --- , --- , ---
												AT4G11910	--- , --- , --- , ---			AT4G28190	ULT1			AT3G10340	PAL4			AT3G21755	--- , --- , --- , ---
												AT4G13900	--- , --- , --- , ---			AT1G22360	UGT85A2			AT5G66140	PAD2			AT3G05640	--- , --- , --- , ---
												AT4G15530	PPDK			AT3G11340	UGT76B1			AT1G23149	--- , --- , --- , ---			AT2G38180	--- , --- , --- , ---
												AT4G21926	--- , --- , --- , ---			AT3G53150	UGT73D1			AT1G42490	--- , --- , --- , ---			AT2G30766	--- , --- , --- , ---
												AT4G21930	--- , --- , --- , ---			AT2G15480	UGT73B5			AT3G18777	--- , --- , --- , ---			AT2G30760	--- , --- , --- , ---
												AT4G23800	3xHMG-box2			AT2G15490	UGT73B4			AT3G31161	--- , --- , --- , ---			AT1G76620	--- , --- , --- , ---
												AT4G27652	--- , --- , --- , ---			AT2G29750	UGT71C1			AT4G03060	--- , --- , --- , ---			AT1G73325	--- , --- , --- , ---
												AT4G27657	--- , --- , --- , ---			AT3G29360	UGD2			AT4G35460	NTRB			AT1G70780	--- , --- , --- , ---
												AT4G38830	CRK26			AT1G26570	UGD1			AT3G45060	NRT2.6			AT1G60730	--- , --- , --- , ---
												AT5G03020	--- , --- , --- , ---			AT2G44790	UCC2			AT3G53340	NF-YB10			AT1G57590	--- , --- , --- , ---
												AT5G08790	ATAF2			AT4G05320	UBQ10			AT2G39030	NATA1			AT1G22690	--- , --- , --- , ---
												AT5G11140	--- , --- , --- , ---			AT5G65450	UBP17			AT1G60030	NAT7			AT1G04840	--- , --- , --- , ---
												AT5G22560	--- , --- , --- , ---			AT1G75440	UBC16			AT5G39610	NAC6			AT1G04320	--- , --- , --- , ---
												AT5G45380	DUR3			AT4G00770	TRM9			AT1G32870	NAC13			AT3G10740	ASD1
												AT5G46780	--- , --- , --- , ---			AT5G26910	TRM8			AT5G14490	NAC085			AT4G04955	ALN
												AT5G47230	ERF5			AT1G01695	TRM33			AT4G17980	NAC071			AT5G06530	ABCG22
												AT5G59450	--- , --- , --- , ---			AT5G43380	TOPP6			AT1G52890	NAC019			AT1G58360	AAP1
												AT5G59550	RDUF2			AT5G09420	TOC64-V			AT1G28470	NAC010			AT5G23050	AAE17
												AT5G59730	EXO70H7			AT1G72930	TIR			AT5G60890	MYB34
												AT5G61430	NAC100			AT2G43520	TI2			AT5G40330	MYB23
												AT5G61600	ERF104			AT5G54380	THE1			AT1G35260	MLP165
												AT5G63130	--- , --- , --- , ---			AT3G08710	TH9			AT4G27860	MEB1
												AT5G66650	--- , --- , --- , ---			AT2G31870	TEJ			AT1G02170	MC1
												AT1G01560	MPK11			AT1G29050	TBL38			AT5G67080	MAPKKK19
												AT1G02390	GPAT2			AT1G27720	TAF4B			AT2G38530	LTP2
												AT1G04490	--- , --- , --- , ---			AT2G18000	TAF14			AT1G62440	LRX2
												AT1G05575	--- , --- , --- , ---			AT5G50790	SWEET10			AT5G03270	LOG6
												AT1G05675	--- , --- , --- , ---			AT1G78000	SULTR1;2			AT2G37210	LOG3
												AT1G07135	--- , --- , --- , ---			AT1G67810	SUFE2			AT1G01060	LHY
												AT1G07160	--- , --- , --- , ---			AT3G55880	SUE4			AT1G31320	LBD4
												AT1G07520	--- , --- , --- , ---			AT1G07130	STN 1,00			AT4G00210	LBD31
												AT1G07870	--- , --- , --- , ---			AT1G07350	SR45a			AT2G45420	LBD18
												AT1G08860	BON3			AT2G22300	SR1			AT2G29130	LAC2
												AT1G09930	OPT2			AT2G03760	SOT12			AT5G01190	LAC10
												AT1G10550	XTH33			AT5G24270	SOS 3			AT1G07720	KCS3
												AT1G11050	--- , --- , --- , ---			AT1G78290	SNRK2-8			AT4G32650	KAT3
												AT1G12580	PEPKR1			AT5G51480	SKS2			AT3G55970	JRG21
												AT1G13340	--- , --- , --- , ---			AT2G02350	SKIP3			AT2G39330	JAL23
												AT1G14370	APK2A			AT4G26690	SHV3			AT5G67210	IRX15-L
												AT1G14480	--- , --- , --- , ---			AT4G24190	SHD			AT3G50220	IRX15
												AT1G14540	PER4			AT5G54840	SGP1			AT1G01110	IQD 18
												AT1G14740	TTA1			AT4G12120	SEC1B			AT3G58990	IPMI1
												AT1G16150	WAKL4			AT4G02350	SEC15B			AT3G19700	IKU2
												AT1G17620	--- , --- , --- , ---			AT2G25110	SDF2			AT5G64667	IDL2
												AT1G17750	PEPR2			AT2G17690	SDC			AT3G02410	ICME-LIKE2
												AT1G18300	NUDT4			AT4G32300	SD2-5			AT5G55250	IAMT1
												AT1G18570	MYB51			AT1G61250	SC3			AT1G04100	IAA10
												AT1G18740	--- , --- , --- , ---			AT1G32960	SBT3.3			AT5G11260	HY5
												AT1G19300	PARVUS			AT1G20780	SAUL1			AT4G15440	HPL1
												AT1G19770	PUP14			AT4G12040	SAP7			AT3G18035	HON4
												AT1G20310	--- , --- , --- , ---			AT2G29350	SAG13			AT3G22740	HMT3
												AT1G20510	OPCL1			AT4G15417	RTL1			AT1G80660	HA9
												AT1G20823	--- , --- , --- , ---			AT1G13245	RTFL17			AT2G29440	GSTU6
												AT1G21326	--- , --- , --- , ---			AT3G25717	RTFL16			AT1G17180	GSTU25
												AT1G21910	DREB26			AT3G48100	RR5			AT1G17170	GSTU24
												AT1G22190	--- , --- , --- , ---			AT4G26090	RPS2			AT2G29480	GSTU2
												AT1G22470	--- , --- , --- , ---			AT4G16860	RPP4			AT1G69930	GSTU11
												AT1G22510	--- , --- , --- , ---			AT3G44480	RPP1			AT3G03190	GSTF11
												AT1G23710	--- , --- , --- , ---			AT1G69270	RPK1			AT3G20470	GRP5
												AT1G24140	--- , --- , --- , ---			AT3G25230	ROF1			AT2G38110	GPAT6
												AT1G27100	--- , --- , --- , ---			AT1G47890	RLP7			AT3G62020	GLP10
												AT1G28370	ERF11			AT4G13920	RLP50			AT1G02335	GL22
												AT1G28380	NSL1			AT4G13810	RLP47			AT3G63010	GID1B
												AT1G29290	--- , --- , --- , ---			AT4G04220	RLP46			AT2G32990	GH9B8
												AT1G29690	CAD1			AT3G25020	RLP42			AT4G30530	GGP1
												AT1G30190	--- , --- , --- , ---			AT3G24982	RLP40			AT5G07440	GDH2
												AT1G30370	DLAH			AT2G33080	RLP28			AT4G32940	GAMMA-VPE
												AT1G30620	UXE1, MUR4			AT2G25440	RLP20			AT4G20170	GALS3
												AT1G30755	--- , --- , --- , ---			AT1G17240	RLP2			AT1G02000	GAE2
												AT1G31130	--- , --- , --- , ---			AT4G35590	RKD5			AT1G74420	FUT3
												AT1G31540	--- , --- , --- , ---			AT4G19700	RING			AT1G62560	FMO GS-OX3
												AT1G32920	--- , --- , --- , ---			AT1G51880	RHS6			AT1G65860	FMO GS-OX1
												AT1G33560	ADR1			AT4G11370	RHA1A			AT3G12145	FLR1
												AT1G33760	--- , --- , --- , ---			AT5G45710	RHA1			AT4G25630	FIB2
												AT1G34180	NAC016			AT1G56550	RGXT3			AT1G76930	EXT4
												AT1G35140	PHI-1			AT5G17490	RGL3			AT2G03090	EXPA15
												AT1G35210	--- , --- , --- , ---			AT1G12210	RFL1			AT1G07725	EXO70H6
												AT1G36622	--- , --- , --- , ---			AT4G23070	RBL7			AT5G09440	EXL4
												AT1G37130	NIA2			AT1G46768	RAP2.1			AT1G53170	ERF8
												AT1G42990	BZIP60			AT5G20010	RAN-1			AT3G25040	ERD2B
												AT1G43000	--- , --- , --- , ---			AT4G15800	RALFL33			AT3G20570	ENODL9
												AT1G49840	--- , --- , --- , ---			AT1G02900	RALF1			AT2G27035	ENODL20
												AT1G50750	--- , --- , --- , ---			AT5G10260	RABH1e			AT4G34200	EDA9
												AT1G51660	MKK4			AT5G64990	RABH1a			AT3G61760	DL1B
												AT1G51700	DOF1			AT3G15060	RABA1g			AT1G75270	DHAR2
												AT1G53080	--- , --- , --- , ---			AT1G57943	PUP17			AT2G39830	DAR2
												AT1G55450	--- , --- , --- , ---			AT3G07360	PUB9			AT5G52320	CYP96A4
												AT1G56240	PP2-B13			AT1G27910	PUB45			AT1G01600	CYP86A4
												AT1G56250	PP2-B14			AT3G47820	PUB39			AT4G31500	CYP83B1
												AT1G56540	--- , --- , --- , ---			AT3G11840	PUB24			AT3G28740	CYP81D11
												AT1G57850	--- , --- , --- , ---			AT1G10560	PUB18			AT1G16400	CYP79F2
												AT1G59590	ZCF37			AT1G29340	PUB17			AT1G16410	CYP79F1
												AT1G59910	--- , --- , --- , ---			AT3G44735	PSK3			AT4G39950	CYP79B2
												AT1G61340	FBS1			AT5G05340	PRX52			AT2G34500	CYP710A1
												AT1G61470	--- , --- , --- , ---			AT5G64905	PROPEP3			AT5G67260	CYCD3;2
												AT1G61560	MLO6			AT5G01640	PRA1.B5			AT3G16920	CTL2
												AT1G63530	--- , --- , --- , ---			AT5G38280	PR5K			AT1G24070	CSLA10
												AT1G63750	--- , --- , --- , ---			AT3G04720	PR4			AT4G16590	CSLA01
												AT1G63820	--- , --- , --- , ---			AT2G14610	PR1			AT2G37925	COPT4
												AT1G66090	--- , --- , --- , ---			AT2G02340	PP2-B8			AT2G40060	CLC2
												AT1G66180	--- , --- , --- , ---			AT3G61060	PP2-A13			AT5G44030	CESA4
												AT1G66400	CML23			AT1G10155	PP2-A10			AT2G46650	CB5-C
												AT1G66960	LUP5			AT2G18660	PNP-A			AT3G10600	CAT7
												AT1G67060	--- , --- , --- , ---			AT3G28210	PMZ			AT1G31880	BRX
												AT1G67470	--- , --- , --- , ---			AT4G36670	PMT6			AT2G44460	BGLU28
												AT1G67855	--- , --- , --- , ---			AT5G53370	PMEPCRF			AT2G44450	BGLU15
												AT1G67856	--- , --- , --- , ---			AT5G39050	PMAT1			AT5G62040	BFT
												AT1G67920	--- , --- , --- , ---			AT2G28890	PLL4			AT3G19710	BCAT4
												AT1G67980	CCOAMT			AT4G11850	PLDGAMMA1			AT1G23730	BCA3
												AT1G68330	--- , --- , --- , ---			AT2G26560	PLA2A			AT4G12030	BAT5
												AT1G69430	--- , --- , --- , ---			AT4G16820	PLA-I{beta]2			AT5G09790	ATXR5
												AT1G69790	--- , --- , --- , ---			AT2G28930	PK1B			AT4G00860	ATOZI1
												AT1G69900	--- , --- , --- , ---			AT4G02075	PIT1			AT1G18250	ATLP-1
												AT1G70740	--- , --- , --- , ---			AT4G29880	PIRL7			AT1G22500	ATL15
												AT1G70990	--- , --- , --- , ---			AT2G17440	PIRL5			AT5G67050	AT5G67050
												AT1G72240	--- , --- , --- , ---			AT2G46500	PI4K GAMMA 4			AT5G65530	--- , --- , --- , ---
												AT1G72900	--- , --- , --- , ---			AT4G16600	PGSIP8			AT5G64110	--- , --- , --- , ---
												AT1G72920	--- , --- , --- , ---			AT1G17745	PGDH			AT5G62960	--- , --- , --- , ---
												AT1G72940	--- , --- , --- , ---			AT5G16480	PFA-DSP5			AT5G58375	--- , --- , --- , ---
												AT1G72950	--- , --- , --- , ---			AT1G52290	PERK15			AT5G58090	--- , --- , --- , ---
												AT1G73066	--- , --- , --- , ---			AT3G24550	PERK1			AT5G57500	--- , --- , --- , ---
												AT1G73080	PEPR1			AT1G59870	PEN3			AT5G55410	--- , --- , --- , ---
												AT1G74100	SOT16			AT2G44490	PEN2			AT5G53770	--- , --- , --- , ---
												AT1G74330	--- , --- , --- , ---			AT3G16050	PDX1.2			AT5G46730	--- , --- , --- , ---
												AT1G74360	--- , --- , --- , ---			AT1G77510	PDIL1-2			AT5G42860	--- , --- , --- , ---
												AT1G74440	--- , --- , --- , ---			AT1G21750	PDIL1-1			AT5G42720	--- , --- , --- , ---
												AT1G74450	--- , --- , --- , ---			AT1G14880	PCR1			AT5G42210	--- , --- , --- , ---
												AT1G75000	--- , --- , --- , ---			AT5G15860	PCME			AT5G41280	--- , --- , --- , ---
												AT1G75020	LPAT4			AT5G13320	PBS3			AT5G40980	--- , --- , --- , ---
												AT1G76360	--- , --- , --- , ---			AT1G17980	PAPS1			AT5G38710	--- , --- , --- , ---
												AT1G76600	--- , --- , --- , ---			AT1G22280	PAPP2C			AT5G38610	--- , --- , --- , ---
												AT1G77500	--- , --- , --- , ---			AT1G65840	PAO4			AT5G28237	--- , --- , --- , ---
												AT1G77640	--- , --- , --- , ---			AT3G59050	PAO3			AT5G27920	--- , --- , --- , ---
												AT1G77890	--- , --- , --- , ---			AT3G26830	PAD3			AT5G26190	--- , --- , --- , ---
												AT1G78410	--- , --- , --- , ---			AT5G03160	P58IPK			AT5G22870	--- , --- , --- , ---
												AT1G80840	WRKY40			AT2G17720	P4H5			AT5G20870	--- , --- , --- , ---
												AT2G01180	PAP1			AT1G31010	OSB4			AT5G19110	--- , --- , --- , ---
												AT2G05940	RIPK			AT2G31030	ORP1B			AT5G18970	--- , --- , --- , ---
												AT2G18680	--- , --- , --- , ---			AT2G31020	ORP1A			AT5G18550	--- , --- , --- , ---
												AT2G19620	NDL3			AT1G76690	OPR2			AT5G17680	--- , --- , --- , ---
												AT2G19710	--- , --- , --- , ---			AT1G05420	OFP12			AT5G15510	--- , --- , --- , ---
												AT2G21500	--- , --- , --- , ---			AT3G07780	OBE1			AT5G14700	--- , --- , --- , ---
												AT2G22500	UCP5			AT1G11055	--- , --- , --- , ---			AT5G14510	--- , --- , --- , ---
												AT2G23100	--- , --- , --- , ---			AT3G13965	--- , --- , --- , ---			AT5G11990	--- , --- , --- , ---
												AT2G23320	WRKY15			AT3G22234	--- , --- , --- , ---			AT5G08430	--- , --- , --- , ---
												AT2G23810	TET8			AT3G22238	--- , --- , --- , ---			AT5G07820	--- , --- , --- , ---
												AT2G25460	--- , --- , --- , ---			AT5G01715	--- , --- , --- , ---			AT5G05140	--- , --- , --- , ---
												AT2G26190	--- , --- , --- , ---			AT5G04781	--- , --- , --- , ---			AT5G03545	--- , --- , --- , ---
												AT2G26390	--- , --- , --- , ---			AT5G40920	--- , --- , --- , ---			AT4G37690	--- , --- , --- , ---
												AT2G27260	--- , --- , --- , ---			AT1G35513	--- , --- , --- , ---			AT4G36600	--- , --- , --- , ---
												AT2G27500	--- , --- , --- , ---			AT1G47880	--- , --- , --- , ---			AT4G34750	--- , --- , --- , ---
												AT2G28140	--- , --- , --- , ---			AT2G24160	--- , --- , --- , ---			AT4G31430	--- , --- , --- , ---
												AT2G28400	--- , --- , --- , ---			AT1G21525	--- , --- , --- , ---			AT4G30460	--- , --- , --- , ---
												AT2G28500	LBD11			AT5G55420	--- , --- , --- , ---			AT4G30350	--- , --- , --- , ---
												AT2G29720	CTF2B			AT5G50645	--- , --- , --- , ---			AT4G29700	--- , --- , --- , ---
												AT2G30020	--- , --- , --- , ---			AT3G46385	--- , --- , --- , ---			AT4G28350	--- , --- , --- , ---
												AT2G31890	RAP			AT1G56470	--- , --- , --- , ---			AT4G28140	--- , --- , --- , ---
												AT2G32030	--- , --- , --- , ---			AT2G07688	--- , --- , --- , ---			AT4G27560	--- , --- , --- , ---
												AT2G32190	--- , --- , --- , ---			AT3G59052	--- , --- , --- , ---			AT4G25870	--- , --- , --- , ---
												AT2G32210	--- , --- , --- , ---			AT3G26690	NUDX13			AT4G25020	--- , --- , --- , ---
												AT2G32800	AP4.3A			AT1G68760	NUDX1			AT4G24130	--- , --- , --- , ---
												AT2G33580	LYK5			AT2G04450	NUDT6			AT4G22960	--- , --- , --- , ---
												AT2G35658	--- , --- , --- , ---			AT2G04430	NUDT5			AT4G18630	--- , --- , --- , ---
												AT2G35710	PGSIP7			AT1G69850	NRT1:2			AT4G17480	--- , --- , --- , ---
												AT2G36220	--- , --- , --- , ---			AT5G45110	NPR 3,00			AT4G13600	--- , --- , --- , ---
												AT2G37940	AtIPCS2			AT4G30996	NKS1			AT4G12000	--- , --- , --- , ---
												AT2G38470	WRKY33			AT1G02450	NIMIN1			AT4G10390	--- , --- , --- , ---
												AT2G39650	--- , --- , --- , ---			AT3G25882	NIMIN-2			AT4G09520	--- , --- , --- , ---
												AT2G39660	BIK1			AT3G11650	NHL2			AT4G05220	--- , --- , --- , ---
												AT2G40000	HSPRO2			AT1G01030	NGA3			AT4G01575	--- , --- , --- , ---
												AT2G40140	CZF1			AT2G47490	NDT1			AT4G01110	--- , --- , --- , ---
												AT2G41010	CAMBP25			AT5G11790	NDL2			AT3G60961	--- , --- , --- , ---
												AT2G41480	--- , --- , --- , ---			AT2G29990	NDA2			AT3G59750	--- , --- , --- , ---
												AT2G41640	--- , --- , --- , ---			AT3G45650	NAXT1			AT3G52710	--- , --- , --- , ---
												AT2G41835	--- , --- , --- , ---			AT1G09240	NAS3			AT3G51230	--- , --- , --- , ---
												AT2G43290	MSS3			AT1G69490	NAP			AT3G49370	--- , --- , --- , ---
												AT2G44500	--- , --- , --- , ---			AT5G02290	NAK			AT3G47080	--- , --- , --- , ---
												AT2G44840	ERF13			AT3G10500	NAC053			AT3G45740	--- , --- , --- , ---
												AT2G46400	WRKY46			AT3G04070	NAC047			AT3G44870	--- , --- , --- , ---
												AT2G46510	AIB			AT3G04060	NAC046			AT3G27500	--- , --- , --- , ---
												AT2G47060	PTI1-4			AT2G43000	NAC042			AT3G25855	--- , --- , --- , ---
												AT3G01820	--- , --- , --- , ---			AT1G02220	NAC003			AT3G25290	--- , --- , --- , ---
												AT3G02800	PFA-DSP3			AT1G01010	NAC001			AT3G24730	--- , --- , --- , ---
												AT3G02840	--- , --- , --- , ---			AT4G37260	MYB73			AT3G23060	--- , --- , --- , ---
												AT3G03030	--- , --- , --- , ---			AT2G23290	MYB70			AT3G22275	--- , --- , --- , ---
												AT3G04640	--- , --- , --- , ---			AT4G01680	MYB55			AT3G21710	--- , --- , --- , ---
												AT3G05320	--- , --- , --- , ---			AT4G34990	MYB32			AT3G21210	--- , --- , --- , ---
												AT3G05490	RALFL22			AT1G66230	MYB20			AT3G18170	--- , --- , --- , ---
												AT3G05580	TOPP9			AT3G51160	MUR 1,00			AT3G17710	--- , --- , --- , ---
												AT3G06890	--- , --- , --- , ---			AT1G53500	MUM4			AT3G17520	--- , --- , --- , ---
												AT3G09520	EXO70H4			AT3G17390	MTO3			AT3G13480	--- , --- , --- , ---
												AT3G10930	--- , --- , --- , ---			AT5G26340	MSS1			AT3G11850	--- , --- , --- , ---
												AT3G11640	--- , --- , --- , ---			AT4G21830	MSRB7			AT3G11100	--- , --- , --- , ---
												AT3G13600	--- , --- , --- , ---			AT1G53480	MRD1			AT3G09800	--- , --- , --- , ---
												AT3G14050	RSH2			AT1G70170	MMP			AT3G05620	--- , --- , --- , ---
												AT3G15210	ERF4			AT1G66170	MMD1			AT3G03270	--- , --- , --- , ---
												AT3G15350	--- , --- , --- , ---			AT1G11000	MLO4			AT3G02640	--- , --- , --- , ---
												AT3G15530	--- , --- , --- , ---			AT1G14520	MIOX1			AT2G47360	--- , --- , --- , ---
												AT3G16510	--- , --- , --- , ---			AT1G06140	MEF3			AT2G46630	--- , --- , --- , ---
												AT3G16720	ATL2			AT1G16420	MC8			AT2G46140	--- , --- , --- , ---
												AT3G16860	COBL8			AT5G66850	MAPKKK5			AT2G45930	--- , --- , --- , ---
												AT3G19030	--- , --- , --- , ---			AT1G07150	MAPKKK13			AT2G43420	--- , --- , --- , ---
												AT3G19150	KRP6			AT5G52900	MAKR6			AT2G43150	--- , --- , --- , ---
												AT3G19580	ZF2			AT2G17120	LYM2			AT2G41800	--- , --- , --- , ---
												AT3G19970	--- , --- , --- , ---			AT3G01840	LYK2			AT2G41440	--- , --- , --- , ---
												AT3G21780	UGT71B6			AT2G14560	LURP1			AT2G41380	--- , --- , --- , ---
												AT3G22160	--- , --- , --- , ---			AT1G27950	LTPG1			AT2G40460	--- , --- , --- , ---
												AT3G22555	--- , --- , --- , ---			AT3G50970	LTI30			AT2G40050	--- , --- , --- , ---
												AT3G23230	TDR1			AT5G24655	LSU4			AT2G39710	--- , --- , --- , ---
												AT3G25600	--- , --- , --- , ---			AT5G24660	LSU2			AT2G38870	--- , --- , --- , ---
												AT3G25610	--- , --- , --- , ---			AT1G71040	LPR2			AT2G36650	--- , --- , --- , ---
												AT3G26910	--- , --- , --- , ---			AT3G22400	LOX5			AT2G36540	--- , --- , --- , ---
												AT3G28340	GATL10			AT5G56170	LLG1			AT2G35070	--- , --- , --- , ---
												AT3G29000	--- , --- , --- , ---			AT1G70090	LGT8			AT2G33400	--- , --- , --- , ---
												AT3G32090	--- , --- , --- , ---			AT5G01550	LECRKA4.2			AT2G33175	--- , --- , --- , ---
												AT3G44400	--- , --- , --- , ---			AT2G25295	LCR81			AT2G31110	--- , --- , --- , ---
												AT3G44630	--- , --- , --- , ---			AT3G13850	LBD22			AT2G30933	--- , --- , --- , ---
												AT3G45640	MPK3			AT4G23850	LACS4			AT2G30820	--- , --- , --- , ---
												AT3G45960	EXLA3			AT2G47240	LACS1			AT2G30740	--- , --- , --- , ---
												AT3G46620	RDUF1			AT2G17220	Kin3			AT2G28315	--- , --- , --- , ---
												AT3G46930	--- , --- , --- , ---			AT5G16560	KAN			AT2G21520	--- , --- , --- , ---
												AT3G48650	--- , --- , --- , ---			AT1G23760	JP630			AT2G20835	--- , --- , --- , ---
												AT3G48850	PHT3;2			AT5G22060	J2			AT2G18196	--- , --- , --- , ---
												AT3G49530	NAC062			AT4G19000	IWS2			AT2G07180	--- , --- , --- , ---
												AT3G50800	--- , --- , --- , ---			AT2G17520	IRE1A			AT1G80170	--- , --- , --- , ---
												AT3G50950	ZAR1			AT5G62070	IQD 23			AT1G79770	--- , --- , --- , ---
												AT3G51970	ASAT1			AT4G14750	IQD 19			AT1G79480	--- , --- , --- , ---
												AT3G52520	--- , --- , --- , ---			AT5G19040	IPT5			AT1G79420	--- , --- , --- , ---
												AT3G52800	--- , --- , --- , ---			AT5G54140	ILL3			AT1G75620	--- , --- , --- , ---
												AT3G54000	--- , --- , --- , ---			AT1G21130	IGMT4			AT1G72125	--- , --- , --- , ---
												AT3G54810	BME3			AT1G21110	IGMT3			AT1G71910	--- , --- , --- , ---
												AT3G55430	--- , --- , --- , ---			AT1G21120	IGMT2			AT1G71866	--- , --- , --- , ---
												AT3G55980	SZF1			AT1G21100	IGMT1			AT1G70130	--- , --- , --- , ---
												AT3G56880	--- , --- , --- , ---			AT1G68765	IDA			AT1G68350	--- , --- , --- , ---
												AT3G57450	--- , --- , --- , ---			AT3G23030	IAA2			AT1G67420	--- , --- , --- , ---
												AT3G57530	CPK32			AT3G15540	IAA19			AT1G63310	--- , --- , --- , ---
												AT3G57930	--- , --- , --- , ---			AT5G56000	Hsp81.4			AT1G59660	--- , --- , --- , ---
												AT3G59080	--- , --- , --- , ---			AT1G65040	Hrd1B			AT1G55210	--- , --- , --- , ---
												AT3G61190	BAP1			AT4G24960	HVA22D			AT1G54010	--- , --- , --- , ---
												AT3G61640	AGP20			AT5G56010	HSP81-3			AT1G49450	--- , --- , --- , ---
												AT3G62260	--- , --- , --- , ---			AT3G46230	HSP17.4			AT1G48220	--- , --- , --- , ---
												AT3G62720	XT1			AT1G67970	HSFA8			AT1G45207	--- , --- , --- , ---
												AT4G01010	CNGC13			AT3G50460	HR2			AT1G42470	--- , --- , --- , ---
												AT4G01360	BPS3			AT1G69720	HO3			AT1G35255	--- , --- , --- , ---
												AT4G01950	GPAT3			AT3G59700	HLECRK			AT1G31300	--- , --- , --- , ---
												AT4G02200	--- , --- , --- , ---			AT1G22990	HIPP22			AT1G30760	--- , --- , --- , ---
												AT4G04540	CRK39			AT4G30850	HHP2			AT1G30700	--- , --- , --- , ---
												AT4G04570	CRK40			AT1G09940	HEMA2			AT1G29980	--- , --- , --- , ---
												AT4G08040	ACS11			AT1G53490	HEI10			AT1G29640	--- , --- , --- , ---
												AT4G08500	MEKK1			AT4G14440	HCD1			AT1G29520	--- , --- , --- , ---
												AT4G08555	--- , --- , --- , ---			AT2G16060	HB1			AT1G29380	--- , --- , --- , ---
												AT4G08950	EXO			AT4G17460	HAT1			AT1G29240	--- , --- , --- , ---
												AT4G11280	ACS6			AT4G28490	HAE			AT1G28600	--- , --- , --- , ---
												AT4G11521	--- , --- , --- , ---			AT1G09350	GolS3			AT1G24580	--- , --- , --- , ---
												AT4G11660	AT-HSFB2B			AT5G61250	GUS1			AT1G24330	--- , --- , --- , ---
												AT4G13340	LRX3			AT5G62480	GSTU9			AT1G24090	--- , --- , --- , ---
												AT4G13395	RTFL12			AT3G09270	GSTU8			AT1G24050	--- , --- , --- , ---
												AT4G17230	SCL13			AT2G29460	GSTU4			AT1G23530	--- , --- , --- , ---
												AT4G17250	--- , --- , --- , ---			AT2G29470	GSTU3			AT1G23520	--- , --- , --- , ---
												AT4G17490	ERF6			AT1G74590	GSTU10			AT1G23150	--- , --- , --- , ---
												AT4G17615	CBL1			AT5G02780	GSTL1			AT1G18910	--- , --- , --- , ---
												AT4G18197	PUP7			AT2G47730	GSTF8			AT1G16770	--- , --- , --- , ---
												AT4G18205	--- , --- , --- , ---			AT1G02920	GSTF7			AT1G16022	--- , --- , --- , ---
												AT4G18880	HSF A4A			AT2G02930	GSTF3			AT1G15190	--- , --- , --- , ---
												AT4G19230	CYP707A1			AT4G02520	GSTF2			AT1G14600	--- , --- , --- , ---
												AT4G21390	B120			AT2G30870	GSTF10			AT1G12760	--- , --- , --- , ---
												AT4G21740	AT4G21740			AT1G03850	GRXS13			AT1G12070	--- , --- , --- , ---
												AT4G21840	MSRB8			AT2G05380	GRP3S			AT1G11670	--- , --- , --- , ---
												AT4G22710	CYP706A2			AT1G61800	GPT2			AT1G11100	--- , --- , --- , ---
												AT4G22780	ACR7			AT3G17420	GPK1			AT1G08340	--- , --- , --- , ---
												AT4G23180	CRK10			AT1G06520	GPAT1			AT1G08280	--- , --- , --- , ---
												AT4G23320	CRK24			AT2G29100	GLR2.9			AT1G05640	--- , --- , --- , ---
												AT4G23810	WRKY53			AT5G11210	GLR2.5			AT1G04680	--- , --- , --- , ---
												AT4G24110	--- , --- , --- , ---			AT1G09560	GLP5			AT1G03920	--- , --- , --- , ---
												AT4G24160	--- , --- , --- , ---			AT4G00850	GIF3			AT1G03220	--- , --- , --- , ---
												AT4G24380	--- , --- , --- , ---			AT1G19940	GH9B5			AT2G40475	ASG8
												AT4G24570	DIC2			AT4G39650	GGT2			AT4G14680	APS3
												AT4G25390	--- , --- , --- , ---			AT3G24090	GFAT			AT4G04610	ATAPR1
												AT4G25620	--- , --- , --- , ---			AT5G52210	GB1			AT2G14750	APK
												AT4G27280	--- , --- , --- , ---			AT3G58790	GAUT15			AT5G42650	AOS
												AT4G27654	--- , --- , --- , ---			AT4G36240	GATA7			AT2G38750	ANNAT4
												AT4G28405	--- , --- , --- , ---			AT4G30440	GAE1			AT4G25000	AMY1
												AT4G29780	--- , --- , --- , ---			AT2G02010	GAD4			AT4G39940	AKN2
												AT4G30210	ATR2			AT2G02000	GAD3			AT3G02020	AK3
												AT4G30430	TET9			AT5G17330	GAD			AT5G10430	AGP4
												AT4G31550	WRKY11			AT4G21200	GA2OX8			AT1G28290	AGP31
												AT4G32480	--- , --- , --- , ---			AT3G47420	G3Pp1			AT1G68725	AGP19
												AT4G33050	EDA39			AT5G54730	G18F			AT1G69260	AFP1
												AT4G33920	--- , --- , --- , ---			AT1G14080	FUT6			AT5G47280	ADR1-L3
												AT4G34390	XLG2			AT2G19190	FRK1			AT4G16760	ACX1
												AT4G34410	RRTF1			AT1G19250	FMO1			AT5G01370	ACI1
												AT4G35480	RHA3B			AT5G46330	FLS2			AT2G36080	ABS2
												AT4G36500	--- , --- , --- , ---			AT5G44130	FLA13			AT2G39350	ABCG1
												AT4G37610	BT5			AT5G07780	FH19			AT5G09220	AAP2
												AT4G38550	--- , --- , --- , ---			AT4G35900	FD			AT1G65890	AAE12
												AT4G39580	--- , --- , --- , ---			AT5G22500	FAR1			AT1G72000	A/N-InvF
												AT4G39640	GGT1			AT4G02810	FAF1			AT3G06500	A/N-InvC
												AT5G04720	ADR1-L2			AT1G34260	FAB1D
												AT5G05300	--- , --- , --- , ---			AT4G26750	EXT-like
												AT5G05365	--- , --- , --- , ---			AT5G05290	EXPA2
												AT5G06310	AtPOT1b			AT3G29400	EXO70E1
												AT5G06320	NHL3			AT3G14090	EXO70D3
												AT5G08150	SOB5			AT3G23150	ETR2
												AT5G09470	DIC3			AT3G23240	ERF1
												AT5G09800	--- , --- , --- , ---			AT1G29330	ERD2
												AT5G09876	--- , --- , --- , ---			AT1G56410	ERD2
												AT5G14930	SAG101			AT5G39680	EMB2744
												AT5G15870	--- , --- , --- , ---			AT3G12400	ELC
												AT5G16200	--- , --- , --- , ---			AT5G20480	EFR
												AT5G18150	--- , --- , --- , ---			AT1G74710	EDS16
												AT5G18360	--- , --- , --- , ---			AT4G13890	EDA36
												AT5G18400	--- , --- , --- , ---			AT1G61140	EDA16
												AT5G22540	--- , --- , --- , ---			AT3G17330	ECT6
												AT5G22690	--- , --- , --- , ---			AT1G65520	ECI1
												AT5G23130	--- , --- , --- , ---			AT4G12480	EARLI1
												AT5G24110	WRKY30			AT5G05410	DREB2A
												AT5G24590	TIP			AT5G41070	DRB5
												AT5G25170	--- , --- , --- , ---			AT1G27980	DPL1
												AT5G25190	ESE3			AT3G21520	DMP1
												AT5G26030	FC1			AT5G20250	DIN10
												AT5G26038	ath-MIR860			AT1G48320	DHNAT1
												AT5G26920	CBP60G			AT2G20900	DGK5
												AT5G27420	CNI1			AT4G03400	DFL2
												AT5G35735	--- , --- , --- , ---			AT1G63900	DAL1
												AT5G36000	--- , --- , --- , ---			AT1G19270	DA1
												AT5G36001	--- , --- , --- , ---			AT4G10040	CYTC-2
												AT5G36260	--- , --- , --- , ---			AT2G21910	CYP96A5
												AT5G37540	--- , --- , --- , ---			AT5G67310	CYP81G1
												AT5G37770	TCH2			AT4G37370	CYP81D8
												AT5G38700	--- , --- , --- , ---			AT1G33720	CYP76C6
												AT5G39580	--- , --- , --- , ---			AT1G33730	CYP76C5
												AT5G41100	--- , --- , --- , ---			AT3G14620	CYP72A8
												AT5G41750	--- , --- , --- , ---			AT2G02580	CYP71B9
												AT5G42050	--- , --- , --- , ---			AT1G13110	CYP71B7
												AT5G42380	CML37			AT1G11610	CYP71A18
												AT5G43420	--- , --- , --- , ---			AT2G30770	CYP71A13
												AT5G44070	CAD1			AT2G30750	CYP71A12
												AT5G45630	--- , --- , --- , ---			AT5G24910	CYP714A1
												AT5G45750	RABA1c			AT2G26170	CYP711A1
												AT5G46520	--- , --- , --- , ---			AT4G22690	CYP706A1
												AT5G46710	--- , --- , --- , ---			AT3G20960	CYP705A33
												AT5G47850	CCR4			AT1G50560	CYP705A25
												AT5G47910	RBOHD			AT3G60550	CYCP3;2
												AT5G49480	CP1			AT4G35600	CST
												AT5G50570	SPL13A			AT4G07960	CSLC12
												AT5G50670	SPL13B			AT3G28180	CSLC04
												AT5G50915	--- , --- , --- , ---			AT1G09210	CRT1b
												AT5G51190	--- , --- , --- , ---			AT1G56340	CRT1a
												AT5G51990	CBF4			AT5G15730	CRLK2
												AT5G52020	--- , --- , --- , ---			AT4G21230	CRK27
												AT5G53830	--- , --- , --- , ---			AT4G23280	CRK20
												AT5G54490	PBP1			AT4G23260	CRK18
												AT5G57010	--- , --- , --- , ---			AT4G23240	CRK16
												AT5G57220	CYP81F2			AT3G61630	CRF6
												AT5G57560	TCH4			AT2G11520	CRCK3
												AT5G58120	--- , --- , --- , ---			AT3G20410	CPK9
												AT5G58430	EXO70B1			AT4G35310	CPK5
												AT5G58620	--- , --- , --- , ---			AT1G20440	COR47
												AT5G59820	RHL41			AT5G60950	COBL5
												AT5G61010	EXO70E2			AT3G29810	COBL2
												AT5G62470	MYB96			AT5G61790	CNX1
												AT5G62520	SRO5			AT2G46430	CNGC3
												AT5G62570	--- , --- , --- , ---			AT2G46450	CNGC12
												AT5G64260	EXL2			AT2G46440	CNGC11
												AT5G64310	AGP1			AT5G53130	CNGC1
												AT5G64450	--- , --- , --- , ---			AT3G17700	CNBT1
												AT5G64660	CMPG2			AT5G44460	CML43
												AT5G64870	--- , --- , --- , ---			AT4G20780	CML42
												AT5G65920	--- , --- , --- , ---			AT1G69970	CLE26
												AT5G66070	--- , --- , --- , ---			AT3G27170	CLC-B
												AT5G66675	--- , --- , --- , ---			AT1G75450	CKX5
												AT5G66800	--- , --- , --- , ---			AT4G29740	CKX4
												AT5G67300	MYBR1			AT5G07070	CIPK2
												AT1G01340	CNGC10			AT4G25990	CIL
												AT1G01680	PUB54			AT4G23700	CHX17
												AT1G02400	GA2OX6			AT3G07370	CHIP
												AT1G02660	--- , --- , --- , ---			AT3G16030	CES101
												AT1G02930	GSTF6			AT5G57800	CER3
												AT1G04980	PDIL2-2			AT4G37010	CEN2
												AT1G05340	--- , --- , --- , ---			AT1G52827	CDT1
												AT1G05710	--- , --- , --- , ---			AT1G80820	CCR2
												AT1G07000	EXO70B2			AT4G27460	CBSX5
												AT1G07400	--- , --- , --- , ---			AT4G25470	CBF2
												AT1G07620	ATOBGM			AT4G25490	CBF1
												AT1G08050	--- , --- , --- , ---			AT3G51860	CAX3
												AT1G08450	CRT3			AT1G78955	CAMS1
												AT1G08930	ERD6			AT3G56800	CAM3
												AT1G09070	SRC2			AT1G05570	CALS1
												AT1G09932	--- , --- , --- , ---			AT3G10800	BZIP28
												AT1G09950	RAS1			AT5G65090	BST1
												AT1G09970	LRR XI-23			AT3G13380	BRL3
												AT1G10340	--- , --- , --- , ---			AT3G12920	BRG3
												AT1G12290	--- , --- , --- , ---			AT1G79110	BRG2
												AT1G12610	DDF1			AT1G59640	BPEp
												AT1G13260	RAV1			AT5G59570	BOA
												AT1G13470	--- , --- , --- , ---			AT1G09080	BIP3
												AT1G13550	--- , --- , --- , ---			AT5G47120	BI1
												AT1G14780	--- , --- , --- , ---			AT1G26560	BGLU40
												AT1G14870	PCR2			AT5G24540	BGLU31
												AT1G15010	--- , --- , --- , ---			AT2G44480	BGLU17
												AT1G15670	--- , --- , --- , ---			AT1G02850	BGLU11
												AT1G16130	WAKL2			AT4G18890	BEH3
												AT1G17340	--- , --- , --- , ---			AT1G18400	BEE1
												AT1G17380	JAZ5			AT1G10070	BCAT-2
												AT1G17420	LOX3			AT2G45760	BAP2
												AT1G18200	RABA6b			AT3G53230	AtCDC48B
												AT1G18210	--- , --- , --- , ---			AT1G75310	AUL1
												AT1G18890	CDPK1			AT1G22220	AUF2
												AT1G19020	--- , --- , --- , ---			AT5G08335	ATSTE14B
												AT1G19180	JAZ1			AT3G08760	ATSIK
												AT1G19380	--- , --- , --- , ---			AT5G48850	ATSDI1
												AT1G20350	TIM17-1			AT2G43050	ATPMEPCRD
												AT1G21240	WAK3			AT3G27560	ATN1
												AT1G21245	--- , --- , --- , ---			AT3G05200	ATL6
												AT1G22400	UGT85A1			AT3G62760	ATGSTF13
												AT1G22810	--- , --- , --- , ---			AT5G48400	ATGLR1.2
												AT1G24145	--- , --- , --- , ---			AT2G34555	ATGA2OX3
												AT1G24150	FH4			AT5G56340	ATCRT1
												AT1G24530	--- , --- , --- , ---			AT5G67140	--- , --- , --- , ---
												AT1G25370	--- , --- , --- , ---			AT5G66910	--- , --- , --- , ---
												AT1G25400	--- , --- , --- , ---			AT5G66900	--- , --- , --- , ---
												AT1G25560	TEM1			AT5G66890	--- , --- , --- , ---
												AT1G26420	--- , --- , --- , ---			AT5G66770	--- , --- , --- , ---
												AT1G26730	--- , --- , --- , ---			AT5G66480	--- , --- , --- , ---
												AT1G27730	STZ			AT5G65600	--- , --- , --- , ---
												AT1G27770	ACA1			AT5G65500	--- , --- , --- , ---
												AT1G28480	GRX480			AT5G65040	--- , --- , --- , ---
												AT1G30040	GA2OX2			AT5G64790	--- , --- , --- , ---
												AT1G30135	JAZ8			AT5G63905	--- , --- , --- , ---
												AT1G30720	--- , --- , --- , ---			AT5G63225	--- , --- , --- , ---
												AT1G30730	--- , --- , --- , ---			AT5G62865	--- , --- , --- , ---
												AT1G30900	VSR6			AT5G62620	--- , --- , --- , ---
												AT1G32640	MYC2			AT5G62460	--- , --- , --- , ---
												AT1G33610	--- , --- , --- , ---			AT5G62360	--- , --- , --- , ---
												AT1G34420	--- , --- , --- , ---			AT5G62280	--- , --- , --- , ---
												AT1G34750	--- , --- , --- , ---			AT5G61910	--- , --- , --- , ---
												AT1G35230	AGP5			AT5G61590	--- , --- , --- , ---
												AT1G35350	--- , --- , --- , ---			AT5G61560	--- , --- , --- , ---
												AT1G35710	--- , --- , --- , ---			AT5G61090	--- , --- , --- , ---
												AT1G43910	--- , --- , --- , ---			AT5G60900	--- , --- , --- , ---
												AT1G44100	AAP5			AT5G60760	--- , --- , --- , ---
												AT1G45145	TRX5			AT5G60400	--- , --- , --- , ---
												AT1G49000	--- , --- , --- , ---			AT5G59680	--- , --- , --- , ---
												AT1G50740	--- , --- , --- , ---			AT5G58720	--- , --- , --- , ---
												AT1G51270	--- , --- , --- , ---			AT5G58680	--- , --- , --- , ---
												AT1G51620	--- , --- , --- , ---			AT5G57910	--- , --- , --- , ---
												AT1G51760	IAR3			AT5G57510	--- , --- , --- , ---
												AT1G51790	--- , --- , --- , ---			AT5G56960	--- , --- , --- , ---
												AT1G51800	IOS1			AT5G55180	--- , --- , --- , ---
												AT1G51850	--- , --- , --- , ---			AT5G54940	--- , --- , --- , ---
												AT1G51860	--- , --- , --- , ---			AT5G54860	--- , --- , --- , ---
												AT1G52200	--- , --- , --- , ---			AT5G54700	--- , --- , --- , ---
												AT1G56510	WRR4			AT5G54400	--- , --- , --- , ---
												AT1G56660	--- , --- , --- , ---			AT5G54165	--- , --- , --- , ---
												AT1G57560	MYB50			AT5G52882	--- , --- , --- , ---
												AT1G57630	--- , --- , --- , ---			AT5G52810	--- , --- , --- , ---
												AT1G57650	--- , --- , --- , ---			AT5G52800	--- , --- , --- , ---
												AT1G57990	PUP18			AT5G52770	--- , --- , --- , ---
												AT1G58225	--- , --- , --- , ---			AT5G52730	--- , --- , --- , ---
												AT1G58420	--- , --- , --- , ---			AT5G52720	--- , --- , --- , ---
												AT1G59860	--- , --- , --- , ---			AT5G52710	--- , --- , --- , ---
												AT1G61260	--- , --- , --- , ---			AT5G51630	--- , --- , --- , ---
												AT1G61360	--- , --- , --- , ---			AT5G51620	--- , --- , --- , ---
												AT1G61415	--- , --- , --- , ---			AT5G50540	--- , --- , --- , ---
												AT1G61420	--- , --- , --- , ---			AT5G49680	--- , --- , --- , ---
												AT1G61667	--- , --- , --- , ---			AT5G48660	--- , --- , --- , ---
												AT1G61890	--- , --- , --- , ---			AT5G48655	--- , --- , --- , ---
												AT1G62840	--- , --- , --- , ---			AT5G48540	--- , --- , --- , ---
												AT1G63030	ddf2			AT5G48530	--- , --- , --- , ---
												AT1G63090	PP2-A11			AT5G48290	--- , --- , --- , ---
												AT1G63720	--- , --- , --- , ---			AT5G47130	--- , --- , --- , ---
												AT1G63860	--- , --- , --- , ---			AT5G47070	--- , --- , --- , ---
												AT1G63870	--- , --- , --- , ---			AT5G46490	--- , --- , --- , ---
												AT1G65240	--- , --- , --- , ---			AT5G46295	--- , --- , --- , ---
												AT1G65390	PP2-A5			AT5G46230	--- , --- , --- , ---
												AT1G65484	--- , --- , --- , ---			AT5G46130	--- , --- , --- , ---
												AT1G65486	--- , --- , --- , ---			AT5G46080	--- , --- , --- , ---
												AT1G65490	--- , --- , --- , ---			AT5G45840	--- , --- , --- , ---
												AT1G65500	--- , --- , --- , ---			AT5G45000	--- , --- , --- , ---
												AT1G65510	--- , --- , --- , ---			AT5G44990	--- , --- , --- , ---
												AT1G65610	KOR2			AT5G44582	--- , --- , --- , ---
												AT1G65845	--- , --- , --- , ---			AT5G44580	--- , --- , --- , ---
												AT1G66160	CMPG1			AT5G44570	--- , --- , --- , ---
												AT1G66500	--- , --- , --- , ---			AT5G44390	--- , --- , --- , ---
												AT1G66880	--- , --- , --- , ---			AT5G44350	--- , --- , --- , ---
												AT1G67000	--- , --- , --- , ---			AT5G44060	--- , --- , --- , ---
												AT1G67360	--- , --- , --- , ---			AT5G42570	--- , --- , --- , ---
												AT1G68690	PERK9			AT5G42440	--- , --- , --- , ---
												AT1G69520	--- , --- , --- , ---			AT5G42010	--- , --- , --- , ---
												AT1G69840	--- , --- , --- , ---			AT5G41800	--- , --- , --- , ---
												AT1G71100	RSW10			AT5G41761	--- , --- , --- , ---
												AT1G71390	RLP11			AT5G41730	--- , --- , --- , ---
												AT1G71697	CK1			AT5G40720	--- , --- , --- , ---
												AT1G72060	--- , --- , --- , ---			AT5G40570	--- , --- , --- , ---
												AT1G72070	--- , --- , --- , ---			AT5G40510	--- , --- , --- , ---
												AT1G72280	ERO1			AT5G40000	--- , --- , --- , ---
												AT1G72520	LOX4			AT5G39030	--- , --- , --- , ---
												AT1G73805	SARD1			AT5G38900	--- , --- , --- , ---
												AT1G74310	HSP101			AT5G38895	--- , --- , --- , ---
												AT1G74430	MYB95			AT5G38350	--- , --- , --- , ---
												AT1G75040	PR5			AT5G37950	--- , --- , --- , ---
												AT1G75750	GASA1			AT5G37740	--- , --- , --- , ---
												AT1G76040	CPK29			AT5G37550	--- , --- , --- , ---
												AT1G76650	CML38			AT5G37490	--- , --- , --- , ---
												AT1G76680	OPR1			AT5G37420	--- , --- , --- , ---
												AT1G76700	--- , --- , --- , ---			AT5G36920	--- , --- , --- , ---
												AT1G76970	--- , --- , --- , ---			AT5G35580	--- , --- , --- , ---
												AT1G76980	--- , --- , --- , ---			AT5G35320	--- , --- , --- , ---
												AT1G79245	--- , --- , --- , ---			AT5G28610	--- , --- , --- , ---
												AT1G80120	--- , --- , --- , ---			AT5G28300	--- , --- , --- , ---
												AT2G01300	--- , --- , --- , ---			AT5G26731	--- , --- , --- , ---
												AT2G01450	MPK17			AT5G26700	--- , --- , --- , ---
												AT2G02810	UTR1			AT5G26690	--- , --- , --- , ---
												AT2G04070	--- , --- , --- , ---			AT5G26010	--- , --- , --- , ---
												AT2G04495	--- , --- , --- , ---			AT5G25920	--- , --- , --- , ---
												AT2G04515	--- , --- , --- , ---			AT5G25820	--- , --- , --- , ---
												AT2G04795	--- , --- , --- , ---			AT5G25260	--- , --- , --- , ---
												AT2G06530	VPS2.1			AT5G24230	--- , --- , --- , ---
												AT2G13790	SERK4			AT5G24210	--- , --- , --- , ---
												AT2G13800	SERK5			AT5G24200	--- , --- , --- , ---
												AT2G15220	--- , --- , --- , ---			AT5G23870	--- , --- , --- , ---
												AT2G15390	FUT4			AT5G23510	--- , --- , --- , ---
												AT2G17040	NAC036			AT5G23160	--- , --- , --- , ---
												AT2G17290	CPK6			AT5G20400	--- , --- , --- , ---
												AT2G17660	--- , --- , --- , ---			AT5G20050	--- , --- , --- , ---
												AT2G18690	--- , --- , --- , ---			AT5G19880	--- , --- , --- , ---
												AT2G20142	--- , --- , --- , ---			AT5G19490	--- , --- , --- , ---
												AT2G20560	--- , --- , --- , ---			AT5G18730	--- , --- , --- , ---
												AT2G21350	--- , --- , --- , ---			AT5G18490	--- , --- , --- , ---
												AT2G22880	--- , --- , --- , ---			AT5G18350	--- , --- , --- , ---
												AT2G23680	--- , --- , --- , ---			AT5G18220	--- , --- , --- , ---
												AT2G24165	--- , --- , --- , ---			AT5G17760	--- , --- , --- , ---
												AT2G24600	--- , --- , --- , ---			AT5G14330	--- , --- , --- , ---
												AT2G24850	TAT3			AT5G14120	--- , --- , --- , ---
												AT2G25735	--- , --- , --- , ---			AT5G13400	--- , --- , --- , ---
												AT2G26150	HSFA2			AT5G13100	--- , --- , --- , ---
												AT2G27080	--- , --- , --- , ---			AT5G12940	--- , --- , --- , ---
												AT2G27660	--- , --- , --- , ---			AT5G12880	--- , --- , --- , ---
												AT2G27690	CYP94C1			AT5G11000	--- , --- , --- , ---
												AT2G29110	GLR2.8			AT5G10750	--- , --- , --- , ---
												AT2G29120	GLR2.7			AT5G10740	--- , --- , --- , ---
												AT2G30040	MAPKKK14			AT5G10410	--- , --- , --- , ---
												AT2G30140	UGT87A2			AT5G10290	--- , --- , --- , ---
												AT2G30250	WRKY25			AT5G09290	--- , --- , --- , ---
												AT2G30360	SIP4			AT5G08660	--- , --- , --- , ---
												AT2G31730	--- , --- , --- , ---			AT5G07650	--- , --- , --- , ---
												AT2G31865	PARG2			AT5G07580	--- , --- , --- , ---
												AT2G31880	SOBIR1			AT5G07340	--- , --- , --- , ---
												AT2G32130	--- , --- , --- , ---			AT5G06750	--- , --- , --- , ---
												AT2G32140	--- , --- , --- , ---			AT5G05320	--- , --- , --- , ---
												AT2G32680	RLP23			AT5G04860	--- , --- , --- , ---
												AT2G32930	ZFN2			AT5G04760	--- , --- , --- , ---
												AT2G34600	JAZ7			AT5G04550	--- , --- , --- , ---
												AT2G35290	--- , --- , --- , ---			AT5G03990	--- , --- , --- , ---
												AT2G35640	--- , --- , --- , ---			AT5G03890	--- , --- , --- , ---
												AT2G35930	PUB23			AT5G03380	--- , --- , --- , ---
												AT2G37970	SOUL-1			AT5G02220	--- , --- , --- , ---
												AT2G37980	--- , --- , --- , ---			AT5G01760	--- , --- , --- , ---
												AT2G38250	--- , --- , --- , ---			AT5G01740	--- , --- , --- , ---
												AT2G38290	AMT2			AT5G01720	--- , --- , --- , ---
												AT2G39200	MLO12			AT5G01610	--- , --- , --- , ---
												AT2G39210	--- , --- , --- , ---			AT4G40020	--- , --- , --- , ---
												AT2G39360	--- , --- , --- , ---			AT4G39670	--- , --- , --- , ---
												AT2G40095	--- , --- , --- , ---			AT4G39610	--- , --- , --- , ---
												AT2G41100	TCH3			AT4G39570	--- , --- , --- , ---
												AT2G41110	CAM2			AT4G38940	--- , --- , --- , ---
												AT2G41410	--- , --- , --- , ---			AT4G38825	--- , --- , --- , ---
												AT2G42350	--- , --- , --- , ---			AT4G38820	--- , --- , --- , ---
												AT2G43320	--- , --- , --- , ---			AT4G38540	--- , --- , --- , ---
												AT2G43570	CHI			AT4G37608	--- , --- , --- , ---
												AT2G43620	--- , --- , --- , ---			AT4G37290	--- , --- , --- , ---
												AT2G44290	--- , --- , --- , ---			AT4G37240	--- , --- , --- , ---
												AT2G46150	--- , --- , --- , ---			AT4G36550	--- , --- , --- , ---
												AT2G46620	--- , --- , --- , ---			AT4G35500	--- , --- , --- , ---
												AT2G47130	SDR3			AT4G35110	--- , --- , --- , ---
												AT3G01290	HIR2			AT4G34400	--- , --- , --- , ---
												AT3G01513	--- , --- , --- , ---			AT4G33985	--- , --- , --- , ---
												AT3G01830	--- , --- , --- , ---			AT4G33290	--- , --- , --- , ---
												AT3G03020	--- , --- , --- , ---			AT4G32870	--- , --- , --- , ---
												AT3G04010	--- , --- , --- , ---			AT4G32790	--- , --- , --- , ---
												AT3G04220	--- , --- , --- , ---			AT4G32030	--- , --- , --- , ---
												AT3G07195	--- , --- , --- , ---			AT4G32020	--- , --- , --- , ---
												AT3G07520	GLR1.4			AT4G31230	--- , --- , --- , ---
												AT3G07600	--- , --- , --- , ---			AT4G30640	--- , --- , --- , ---
												AT3G08720	S6K2			AT4G30370	--- , --- , --- , ---
												AT3G08970	ATERDJ3A			AT4G30060	--- , --- , --- , ---
												AT3G09350	Fes1A			AT4G29950	--- , --- , --- , ---
												AT3G09440	--- , --- , --- , ---			AT4G29850	--- , --- , --- , ---
												AT3G09830	--- , --- , --- , ---			AT4G29440	--- , --- , --- , ---
												AT3G09940	MDHAR			AT4G28480	--- , --- , --- , ---
												AT3G10300	--- , --- , --- , ---			AT4G28460	--- , --- , --- , ---
												AT3G10720	--- , --- , --- , ---			AT4G27980	--- , --- , --- , ---
												AT3G10985	SAG20			AT4G27900	--- , --- , --- , ---
												AT3G11000	--- , --- , --- , ---			AT4G27480	--- , --- , --- , ---
												AT3G11010	RLP34			AT4G27300	--- , --- , --- , ---
												AT3G11080	RLP35			AT4G27290	--- , --- , --- , ---
												AT3G11820	ATSYR1, PEN1			AT4G26990	--- , --- , --- , ---
												AT3G12580	HSP70			AT4G26400	--- , --- , --- , ---
												AT3G12830	--- , --- , --- , ---			AT4G26120	--- , --- , --- , ---
												AT3G13080	ABCC3			AT4G26060	--- , --- , --- , ---
												AT3G13100	ABCC7			AT4G25030	--- , --- , --- , ---
												AT3G13437	--- , --- , --- , ---			AT4G24920	--- , --- , --- , ---
												AT3G14870	--- , --- , --- , ---			AT4G24730	--- , --- , --- , ---
												AT3G17690	CNGC19			AT4G23885	--- , --- , --- , ---
												AT3G21150	BBX32			AT4G23880	--- , --- , --- , ---
												AT3G21220	MKK5			AT4G23530	--- , --- , --- , ---
												AT3G22930	CML11			AT4G22980	--- , --- , --- , ---
												AT3G23120	RLP38			AT4G21920	--- , --- , --- , ---
												AT3G23250	MYB15			AT4G21903	--- , --- , --- , ---
												AT3G24500	MBF1C			AT4G21745	--- , --- , --- , ---
												AT3G24900	RLP39			AT4G21700	--- , --- , --- , ---
												AT3G25010	RLP41			AT4G20460	--- , --- , --- , ---
												AT3G25180	CYP82G1			AT4G20000	--- , --- , --- , ---
												AT3G25510	--- , --- , --- , ---			AT4G19370	--- , --- , --- , ---
												AT3G25780	AOC3			AT4G19140	--- , --- , --- , ---
												AT3G25990	--- , --- , --- , ---			AT4G18580	--- , --- , --- , ---
												AT3G26210	CYP71B23			AT4G18540	--- , --- , --- , ---
												AT3G26500	PIRL2			AT4G18250	--- , --- , --- , ---
												AT3G26840	PES2			AT4G17900	--- , --- , --- , ---
												AT3G26980	MUB4			AT4G17720	--- , --- , --- , ---
												AT3G28890	RLP43			AT4G16960	--- , --- , --- , ---
												AT3G29034	--- , --- , --- , ---			AT4G16940	--- , --- , --- , ---
												AT3G29250	SDR4			AT4G16660	--- , --- , --- , ---
												AT3G44260	CAF1a			AT4G16500	--- , --- , --- , ---
												AT3G44350	NAC061			AT4G16260	--- , --- , --- , ---
												AT3G45040	--- , --- , --- , ---			AT4G15430	--- , --- , --- , ---
												AT3G45730	--- , --- , --- , ---			AT4G15270	--- , --- , --- , ---
												AT3G45860	CRK4			AT4G14390	--- , --- , --- , ---
												AT3G45970	EXLA1			AT4G13330	--- , --- , --- , ---
												AT3G46090	ZAT7			AT4G13320	--- , --- , --- , ---
												AT3G46110	--- , --- , --- , ---			AT4G13040	--- , --- , --- , ---
												AT3G47780	ABCA7			AT4G12740	--- , --- , --- , ---
												AT3G47960	GTR1			AT4G12735	--- , --- , --- , ---
												AT3G48090	EDS1			AT4G12710	--- , --- , --- , ---
												AT3G48520	CYP94B3			AT4G12690	--- , --- , --- , ---
												AT3G48640	--- , --- , --- , ---			AT4G12005	--- , --- , --- , ---
												AT3G49780	PSK4			AT4G11300	--- , --- , --- , ---
												AT3G50260	CEJ1			AT4G11170	--- , --- , --- , ---
												AT3G50470	HR3			AT4G11000	--- , --- , --- , ---
												AT3G50480	HR4			AT4G10970	--- , --- , --- , ---
												AT3G50770	CML41			AT4G10860	--- , --- , --- , ---
												AT3G50900	--- , --- , --- , ---			AT4G10500	--- , --- , --- , ---
												AT3G50910	--- , --- , --- , ---			AT4G09780	--- , --- , --- , ---
												AT3G50930	BCS1			AT4G08260	--- , --- , --- , ---
												AT3G51330	--- , --- , --- , ---			AT4G08230	--- , --- , --- , ---
												AT3G51660	--- , --- , --- , ---			AT4G05540	--- , --- , --- , ---
												AT3G51920	CAM9			AT4G05030	--- , --- , --- , ---
												AT3G52400	SYP122			AT4G04972	--- , --- , --- , ---
												AT3G52430	PAD4			AT4G04960	--- , --- , --- , ---
												AT3G52450	PUB22			AT4G03420	--- , --- , --- , ---
												AT3G54020	AtIPCS1			AT4G02550	--- , --- , --- , ---
												AT3G54200	--- , --- , --- , ---			AT4G02220	--- , --- , --- , ---
												AT3G54420	EP3			AT4G01090	--- , --- , --- , ---
												AT3G55950	CCR3			AT4G00955	--- , --- , --- , ---
												AT3G57240	BG3			AT4G00300	--- , --- , --- , ---
												AT3G57260	BGL2, GNS2			AT4G00130	--- , --- , --- , ---
												AT3G57460	--- , --- , --- , ---			AT3G62590	--- , --- , --- , ---
												AT3G57550	AGK2			AT3G61390	--- , --- , --- , ---
												AT3G57760	--- , --- , --- , ---			AT3G61280	--- , --- , --- , ---
												AT3G57880	--- , --- , --- , ---			AT3G60690	--- , --- , --- , ---
												AT3G59350	--- , --- , --- , ---			AT3G60580	--- , --- , --- , ---
												AT3G59880	--- , --- , --- , ---			AT3G60470	--- , --- , --- , ---
												AT3G60164	--- , --- , --- , ---			AT3G60450	--- , --- , --- , ---
												AT3G60260	--- , --- , --- , ---			AT3G60290	--- , --- , --- , ---
												AT3G60420	--- , --- , --- , ---			AT3G59740	--- , --- , --- , ---
												AT3G60540	--- , --- , --- , ---			AT3G59370	--- , --- , --- , ---
												AT3G60966	--- , --- , --- , ---			AT3G59310	--- , --- , --- , ---
												AT3G62600	ATERDJ3B			AT3G58270	--- , --- , --- , ---
												AT4G00700	--- , --- , --- , ---			AT3G57740	--- , --- , --- , ---
												AT4G00970	CRK41			AT3G57730	--- , --- , --- , ---
												AT4G01250	WRKY22			AT3G57640	--- , --- , --- , ---
												AT4G01520	NAC067			AT3G57120	--- , --- , --- , ---
												AT4G01540	NTM1			AT3G57100	--- , --- , --- , ---
												AT4G01700	--- , --- , --- , ---			AT3G56790	--- , --- , --- , ---
												AT4G01750	RGXT2			AT3G56410	--- , --- , --- , ---
												AT4G01770	RGXT1			AT3G56200	--- , --- , --- , ---
												AT4G02330	ATPMEPCRB			AT3G55960	--- , --- , --- , ---
												AT4G02380	SAG21			AT3G55940	--- , --- , --- , ---
												AT4G03450	--- , --- , --- , ---			AT3G55890	--- , --- , --- , ---
												AT4G04490	CRK36			AT3G55840	--- , --- , --- , ---
												AT4G04500	CRK37			AT3G55700	--- , --- , --- , ---
												AT4G04510	CRK38			AT3G55470	--- , --- , --- , ---
												AT4G04745	--- , --- , --- , ---			AT3G55050	--- , --- , --- , ---
												AT4G05020	NDB2			AT3G54270	--- , --- , --- , ---
												AT4G08850	--- , --- , --- , ---			AT3G54150	--- , --- , --- , ---
												AT4G09570	CPK4			AT3G54100	--- , --- , --- , ---
												AT4G11470	CRK31			AT3G53810	--- , --- , --- , ---
												AT4G11890	ARCK1			AT3G53440	--- , --- , --- , ---
												AT4G12400	Hop3			AT3G53235	--- , --- , --- , ---
												AT4G12720	NUDT7			AT3G53010	--- , --- , --- , ---
												AT4G13820	--- , --- , --- , ---			AT3G51540	--- , --- , --- , ---
												AT4G14365	XBAT34			AT3G50560	--- , --- , --- , ---
												AT4G14370	--- , --- , --- , ---			AT3G50200	--- , --- , --- , ---
												AT4G14450	--- , --- , --- , ---			AT3G49350	--- , --- , --- , ---
												AT4G14640	CAM8			AT3G49220	--- , --- , --- , ---
												AT4G14746	--- , --- , --- , ---			AT3G49130	--- , --- , --- , ---
												AT4G16563	--- , --- , --- , ---			AT3G48630	--- , --- , --- , ---
												AT4G17500	ERF-1			AT3G48450	--- , --- , --- , ---
												AT4G17660	--- , --- , --- , ---			AT3G48080	--- , --- , --- , ---
												AT4G17670	--- , --- , --- , ---			AT3G48020	--- , --- , --- , ---
												AT4G18010	IP5PII			AT3G47570	--- , --- , --- , ---
												AT4G19520	--- , --- , --- , ---			AT3G47540	--- , --- , --- , ---
												AT4G20830	--- , --- , --- , ---			AT3G47480	--- , --- , --- , ---
												AT4G20860	--- , --- , --- , ---			AT3G47090	--- , --- , --- , ---
												AT4G21850	MSRB9			AT3G47050	--- , --- , --- , ---
												AT4G21940	CPK15			AT3G46690	--- , --- , --- , ---
												AT4G22590	TPPG			AT3G46080	--- , --- , --- , ---
												AT4G22592	--- , --- , --- , ---			AT3G45660	--- , --- , --- , ---
												AT4G23030	--- , --- , --- , ---			AT3G45410	--- , --- , --- , ---
												AT4G23140	CRK6			AT3G45330	--- , --- , --- , ---
												AT4G23150	CRK7			AT3G44670	--- , --- , --- , ---
												AT4G23160	CRK8			AT3G44326	--- , --- , --- , ---
												AT4G23190	CRK11			AT3G43430	--- , --- , --- , ---
												AT4G23200	CRK12			AT3G30840	--- , --- , --- , ---
												AT4G23210	CRK13			AT3G29240	--- , --- , --- , ---
												AT4G23215	--- , --- , --- , ---			AT3G29170	--- , --- , --- , ---
												AT4G23220	CRK14			AT3G28850	--- , --- , --- , ---
												AT4G23230	CRK15			AT3G28580	--- , --- , --- , ---
												AT4G23310	CRK23			AT3G28540	--- , --- , --- , ---
												AT4G23570	SGT1A			AT3G28510	--- , --- , --- , ---
												AT4G23610	--- , --- , --- , ---			AT3G28450	--- , --- , --- , ---
												AT4G25070	--- , --- , --- , ---			AT3G27540	--- , --- , --- , ---
												AT4G25110	MC2			AT3G27210	--- , --- , --- , ---
												AT4G25810	XTR6			AT3G26470	--- , --- , --- , ---
												AT4G26890	MAPKKK16			AT3G26440	--- , --- , --- , ---
												AT4G28085	--- , --- , --- , ---			AT3G26115	--- , --- , --- , ---
												AT4G28390	AAC3			AT3G25870	--- , --- , --- , ---
												AT4G28400	--- , --- , --- , ---			AT3G22620	--- , --- , --- , ---
												AT4G29520	--- , --- , --- , ---			AT3G22600	--- , --- , --- , ---
												AT4G30270	XTH24			AT3G22260	--- , --- , --- , ---
												AT4G30280	XTH18			AT3G22060	--- , --- , --- , ---
												AT4G30290	XTH19			AT3G21770	--- , --- , --- , ---
												AT4G30470	--- , --- , --- , ---			AT3G21351	--- , --- , --- , ---
												AT4G31000	--- , --- , --- , ---			AT3G21330	--- , --- , --- , ---
												AT4G31800	WRKY18			AT3G21320	--- , --- , --- , ---
												AT4G32800	--- , --- , --- , ---			AT3G21080	--- , --- , --- , ---
												AT4G33300	ADR1-L1			AT3G20590	--- , --- , --- , ---
												AT4G34150	--- , --- , --- , ---			AT3G19010	--- , --- , --- , ---
												AT4G34380	--- , --- , --- , ---			AT3G18360	--- , --- , --- , ---
												AT4G35180	LHT7			AT3G18250	--- , --- , --- , ---
												AT4G35985	--- , --- , --- , ---			AT3G17800	--- , --- , --- , ---
												AT4G36010	--- , --- , --- , ---			AT3G16530	--- , --- , --- , ---
												AT4G36988	--- , --- , --- , ---			AT3G15810	--- , --- , --- , ---
												AT4G36990	HSF4			AT3G15770	--- , --- , --- , ---
												AT4G37530	--- , --- , --- , ---			AT3G15760	--- , --- , --- , ---
												AT4G37640	ACA2			AT3G15710	--- , --- , --- , ---
												AT4G38560	--- , --- , --- , ---			AT3G15518	--- , --- , --- , ---
												AT4G39030	EDS5			AT3G15356	--- , --- , --- , ---
												AT4G39070	BZS1			AT3G14700	--- , --- , --- , ---
												AT4G39830	--- , --- , --- , ---			AT3G14560	--- , --- , --- , ---
												AT4G39890	RABH1c			AT3G14470	--- , --- , --- , ---
												AT5G01100	FRB1			AT3G13950	--- , --- , --- , ---
												AT5G01540	LECRKA4.1			AT3G13910	--- , --- , --- , ---
												AT5G02200	FHL			AT3G13610	--- , --- , --- , ---
												AT5G02490	Hsp70-2			AT3G13435	--- , --- , --- , ---
												AT5G03210	DIP2			AT3G13433	--- , --- , --- , ---
												AT5G03360	--- , --- , --- , ---			AT3G13210	--- , --- , --- , ---
												AT5G04870	CPK1			AT3G12910	--- , --- , --- , ---
												AT5G05190	--- , --- , --- , ---			AT3G11690	--- , --- , --- , ---
												AT5G05440	PYL5			AT3G11580	--- , --- , --- , ---
												AT5G06570	--- , --- , --- , ---			AT3G10820	--- , --- , --- , ---
												AT5G08240	--- , --- , --- , ---			AT3G10815	--- , --- , --- , ---
												AT5G08760	--- , --- , --- , ---			AT3G10120	--- , --- , --- , ---
												AT5G10380	RING1			AT3G09960	--- , --- , --- , ---
												AT5G10695	--- , --- , --- , ---			AT3G09490	--- , --- , --- , ---
												AT5G10760	--- , --- , --- , ---			AT3G09405	--- , --- , --- , ---
												AT5G11650	--- , --- , --- , ---			AT3G09280	--- , --- , --- , ---
												AT5G11970	--- , --- , --- , ---			AT3G09032	--- , --- , --- , ---
												AT5G12020	HSP17.6II			AT3G09020	--- , --- , --- , ---
												AT5G12030	HSP17.6A			AT3G09010	--- , --- , --- , ---
												AT5G12340	--- , --- , --- , ---			AT3G07090	--- , --- , --- , ---
												AT5G13190	GILP			AT3G06070	--- , --- , --- , ---
												AT5G13200	--- , --- , --- , ---			AT3G04210	--- , --- , --- , ---
												AT5G16170	--- , --- , --- , ---			AT3G02610	--- , --- , --- , ---
												AT5G17350	--- , --- , --- , ---			AT3G02460	--- , --- , --- , ---
												AT5G17850	--- , --- , --- , ---			AT3G01760	--- , --- , --- , ---
												AT5G18310	--- , --- , --- , ---			AT3G01430	--- , --- , --- , ---
												AT5G18470	--- , --- , --- , ---			AT3G01175	--- , --- , --- , ---
												AT5G19230	--- , --- , --- , ---			AT2G46940	--- , --- , --- , ---
												AT5G19240	--- , --- , --- , ---			AT2G46600	--- , --- , --- , ---
												AT5G20230	BCB			AT2G45220	--- , --- , --- , ---
												AT5G22250	CAF1b			AT2G45010	--- , --- , --- , ---
												AT5G22380	NAC090			AT2G44600	--- , --- , --- , ---
												AT5G22520	--- , --- , --- , ---			AT2G44510	--- , --- , --- , ---
												AT5G22530	--- , --- , --- , ---			AT2G44380	--- , --- , --- , ---
												AT5G22545	--- , --- , --- , ---			AT2G44370	--- , --- , --- , ---
												AT5G23850	--- , --- , --- , ---			AT2G43850	--- , --- , --- , ---
												AT5G24030	SLAH3			AT2G43445	--- , --- , --- , ---
												AT5G24530	DMR6			AT2G43140	--- , --- , --- , ---
												AT5G24810	--- , --- , --- , ---			AT2G42950	--- , --- , --- , ---
												AT5G25250	FLOT1			AT2G41890	--- , --- , --- , ---
												AT5G25440	--- , --- , --- , ---			AT2G41730	--- , --- , --- , ---
												AT5G25450	--- , --- , --- , ---			AT2G41120	--- , --- , --- , ---
												AT5G25910	RLP52			AT2G40520	--- , --- , --- , ---
												AT5G25930	--- , --- , --- , ---			AT2G40270	--- , --- , --- , ---
												AT5G26170	WRKY50			AT2G39980	--- , --- , --- , ---
												AT5G26770	--- , --- , --- , ---			AT2G39518	--- , --- , --- , ---
												AT5G27060	RLP53			AT2G38790	--- , --- , --- , ---
												AT5G28540	BIP1			AT2G38690	--- , --- , --- , ---
												AT5G28630	--- , --- , --- , ---			AT2G37670	--- , --- , --- , ---
												AT5G28830	--- , --- , --- , ---			AT2G37440	--- , --- , --- , ---
												AT5G36925	--- , --- , --- , ---			AT2G37110	--- , --- , --- , ---
												AT5G38210	--- , --- , --- , ---			AT2G36970	--- , --- , --- , ---
												AT5G38250	--- , --- , --- , ---			AT2G36854	--- , --- , --- , ---
												AT5G39020	--- , --- , --- , ---			AT2G36780	--- , --- , --- , ---
												AT5G39670	--- , --- , --- , ---			AT2G36580	--- , --- , --- , ---
												AT5G39785	--- , --- , --- , ---			AT2G36440	--- , --- , --- , ---
												AT5G40540	--- , --- , --- , ---			AT2G35850	--- , --- , --- , ---
												AT5G40690	--- , --- , --- , ---			AT2G34840	--- , --- , --- , ---
												AT5G40780	LHT1			AT2G34610	--- , --- , --- , ---
												AT5G41180	--- , --- , --- , ---			AT2G34580	--- , --- , --- , ---
												AT5G41550	--- , --- , --- , ---			AT2G34010	--- , --- , --- , ---
												AT5G41740	--- , --- , --- , ---			AT2G31990	--- , --- , --- , ---
												AT5G42020	BIP2			AT2G31010	--- , --- , --- , ---
												AT5G42830	--- , --- , --- , ---			AT2G30990	--- , --- , --- , ---
												AT5G43620	--- , --- , --- , ---			AT2G30930	--- , --- , --- , ---
												AT5G43890	YUC5			AT2G30720	--- , --- , --- , ---
												AT5G43910	--- , --- , --- , ---			AT2G30550	--- , --- , --- , ---
												AT5G44568	--- , --- , --- , ---			AT2G30540	--- , --- , --- , ---
												AT5G44585	--- , --- , --- , ---			AT2G29500	--- , --- , --- , ---
												AT5G45090	PP2-A7			AT2G28120	--- , --- , --- , ---
												AT5G45340	CYP707A3			AT2G28080	--- , --- , --- , ---
												AT5G46500	--- , --- , --- , ---			AT2G27580	--- , --- , --- , ---
												AT5G46510	--- , --- , --- , ---			AT2G26440	--- , --- , --- , ---
												AT5G47220	ERF2			AT2G25770	--- , --- , --- , ---
												AT5G47960	RABA4C			AT2G25625	--- , --- , --- , ---
												AT5G48380	BIR1			AT2G24560	--- , --- , --- , ---
												AT5G48560	--- , --- , --- , ---			AT2G24550	--- , --- , --- , ---
												AT5G48570	--- , --- , --- , ---			AT2G23830	--- , --- , --- , ---
												AT5G48657	--- , --- , --- , ---			AT2G23450	--- , --- , --- , ---
												AT5G49520	WRKY48			AT2G23270	--- , --- , --- , ---
												AT5G50200	WR3			AT2G22790	--- , --- , --- , ---
												AT5G51440	--- , --- , --- , ---			AT2G21850	--- , --- , --- , ---
												AT5G52640	HSP90.1			AT2G21550	--- , --- , --- , ---
												AT5G52740	--- , --- , --- , ---			AT2G21510	--- , --- , --- , ---
												AT5G52750	--- , --- , --- , ---			AT2G21120	--- , --- , --- , ---
												AT5G52760	--- , --- , --- , ---			AT2G20562	--- , --- , --- , ---
												AT5G53110	--- , --- , --- , ---			AT2G20150	--- , --- , --- , ---
												AT5G54710	--- , --- , --- , ---			AT2G20110	--- , --- , --- , ---
												AT5G54720	--- , --- , --- , ---			AT2G19130	--- , --- , --- , ---
												AT5G55450	--- , --- , --- , ---			AT2G18860	--- , --- , --- , ---
												AT5G56980	--- , --- , --- , ---			AT2G18670	--- , --- , --- , ---
												AT5G57480	--- , --- , --- , ---			AT2G18210	--- , --- , --- , ---
												AT5G57550	XTH25			AT2G18090	--- , --- , --- , ---
												AT5G58940	CRCK1			AT2G17705	--- , --- , --- , ---
												AT5G60280	--- , --- , --- , ---			AT2G16890	--- , --- , --- , ---
												AT5G60800	--- , --- , --- , ---			AT2G15360	--- , --- , --- , ---
												AT5G61210	SNAP33			AT2G14900	--- , --- , --- , ---
												AT5G61900	BON1			AT2G13960	--- , --- , --- , ---
												AT5G62020	HSFB2A			AT2G12462	--- , --- , --- , ---
												AT5G62770	--- , --- , --- , ---			AT2G12400	--- , --- , --- , ---
												AT5G64000	SAL2			AT2G10931	--- , --- , --- , ---
												AT5G64120	--- , --- , --- , ---			AT2G07732	--- , --- , --- , ---
												AT5G64510	TIN1			AT2G07706	--- , --- , --- , ---
												AT5G65300	--- , --- , --- , ---			AT2G05050	--- , --- , --- , ---
												AT5G66210	CPK28			AT2G04305	--- , --- , --- , ---
												AT5G66620	DAR6			AT2G03290	--- , --- , --- , ---
												AT5G66630	DAR5			AT2G03040	--- , --- , --- , ---
												AT5G66640	DAR3			AT2G02061	--- , --- , --- , ---
												AT5G67340	--- , --- , --- , ---			AT2G01540	--- , --- , --- , ---
												AT5G67450	ZF1			AT2G01021	--- , --- , --- , ---
												AT5G67620	--- , --- , --- , ---			AT1G80450	--- , --- , --- , ---
												AT1G02440	ARFD1A			AT1G80130	--- , --- , --- , ---
												AT1G23840	--- , --- , --- , ---			AT1G78850	--- , --- , --- , ---
												AT1G44830	--- , --- , --- , ---			AT1G78310	--- , --- , --- , ---
												AT1G48605	ATHAL3B			AT1G77810	--- , --- , --- , ---
												AT1G72120	--- , --- , --- , ---			AT1G77660	--- , --- , --- , ---
												AT2G15760	--- , --- , --- , ---			AT1G76965	--- , --- , --- , ---
												AT2G23170	GH3.3			AT1G76960	--- , --- , --- , ---
												AT2G25260	--- , --- , --- , ---			AT1G75960	--- , --- , --- , ---
												AT2G38490	CIPK22			AT1G75860	--- , --- , --- , ---
												AT2G47190	MYB2			AT1G75170	--- , --- , --- , ---
												AT3G11402	--- , --- , --- , ---			AT1G74770	--- , --- , --- , ---
												AT3G15340	PPI2			AT1G74010	--- , --- , --- , ---
												AT3G45290	MLO3			AT1G73810	--- , --- , --- , ---
												AT3G50280	--- , --- , --- , ---			AT1G73550	--- , --- , --- , ---
												AT3G63380	--- , --- , --- , ---			AT1G72700	--- , --- , --- , ---
												AT4G13180	--- , --- , --- , ---			AT1G72620	--- , --- , --- , ---
												AT4G15233	ABCG42			AT1G72540	--- , --- , --- , ---
												AT4G15236	ABCG43			AT1G72220	--- , --- , --- , ---
												AT4G34135	UGT73B2			AT1G70590	--- , --- , --- , ---
												AT4G36950	MAPKKK21			AT1G69890	--- , --- , --- , ---
												AT4G37900	--- , --- , --- , ---			AT1G69160	--- , --- , --- , ---
												AT5G04340	ZAT6			AT1G68580	--- , --- , --- , ---
												AT5G05460	ENGase85A			AT1G68500	--- , --- , --- , ---
												AT5G14730	--- , --- , --- , ---			AT1G68410	--- , --- , --- , ---
												AT5G37600	GSR 1			AT1G67880	--- , --- , --- , ---
												AT5G41400	--- , --- , --- , ---			AT1G67850	--- , --- , --- , ---
												AT5G46050	PTR3			AT1G67800	--- , --- , --- , ---
												AT5G55050	--- , --- , --- , ---			AT1G67530	--- , --- , --- , ---
												AT1G01140	CIPK9			AT1G67520	--- , --- , --- , ---
												AT1G01950	ARK2			AT1G67460	--- , --- , --- , ---
												AT1G11960	--- , --- , --- , ---			AT1G66260	--- , --- , --- , ---
												AT1G18590	SOT17			AT1G66250	--- , --- , --- , ---
												AT1G22570	--- , --- , --- , ---			AT1G66080	--- , --- , --- , ---
												AT1G33770	--- , --- , --- , ---			AT1G65870	--- , --- , --- , ---
												AT1G45180	--- , --- , --- , ---			AT1G65850	--- , --- , --- , ---
												AT1G47380	--- , --- , --- , ---			AT1G65690	--- , --- , --- , ---
												AT1G52830	IAA6			AT1G64710	--- , --- , --- , ---
												AT1G53430	--- , --- , --- , ---			AT1G64610	--- , --- , --- , ---
												AT1G53440	--- , --- , --- , ---			AT1G64065	--- , --- , --- , ---
												AT1G56140	--- , --- , --- , ---			AT1G63840	--- , --- , --- , ---
												AT1G61610	--- , --- , --- , ---			AT1G63830	--- , --- , --- , ---
												AT1G64760	--- , --- , --- , ---			AT1G63350	--- , --- , --- , ---
												AT1G72210	--- , --- , --- , ---			AT1G63220	--- , --- , --- , ---
												AT1G73010	PS2			AT1G62790	--- , --- , --- , ---
												AT1G78280	--- , --- , --- , ---			AT1G62422	--- , --- , --- , ---
												AT2G02220	PSKR1			AT1G62320	--- , --- , --- , ---
												AT2G02860	SUT2			AT1G61640	--- , --- , --- , ---
												AT2G24330	--- , --- , --- , ---			AT1G61475	--- , --- , --- , ---
												AT2G24610	CNGC14			AT1G61460	--- , --- , --- , ---
												AT2G28305	LOG1			AT1G61160	--- , --- , --- , ---
												AT2G30500	NET4B			AT1G60970	--- , --- , --- , ---
												AT2G32150	--- , --- , --- , ---			AT1G59865	--- , --- , --- , ---
												AT2G34510	--- , --- , --- , ---			AT1G56520	--- , --- , --- , ---
												AT2G47070	SPL1			AT1G56150	--- , --- , --- , ---
												AT3G02880	--- , --- , --- , ---			AT1G56120	--- , --- , --- , ---
												AT3G03050	CSLD3			AT1G56080	--- , --- , --- , ---
												AT3G14590	NTMC2T6.2			AT1G56060	--- , --- , --- , ---
												AT3G18560	--- , --- , --- , ---			AT1G55790	--- , --- , --- , ---
												AT3G19240	--- , --- , --- , ---			AT1G55390	--- , --- , --- , ---
												AT3G21070	NADK1			AT1G55365	--- , --- , --- , ---
												AT3G25900	HMT-1			AT1G54575	--- , --- , --- , ---
												AT3G49160	--- , --- , --- , ---			AT1G53633	--- , --- , --- , ---
												AT3G57700	--- , --- , --- , ---			AT1G53625	--- , --- , --- , ---
												AT4G11330	MPK5			AT1G53620	--- , --- , --- , ---
												AT4G14350	--- , --- , --- , ---			AT1G52800	--- , --- , --- , ---
												AT4G18195	PUP8			AT1G51890	--- , --- , --- , ---
												AT4G19960	KUP9			AT1G51870	--- , --- , --- , ---
												AT4G27940	MTM1			AT1G51805	--- , --- , --- , ---
												AT4G33905	--- , --- , --- , ---			AT1G51670	--- , --- , --- , ---
												AT4G33940	--- , --- , --- , ---			AT1G50180	--- , --- , --- , ---
												AT4G37450	AGP18			AT1G50040	--- , --- , --- , ---
												AT5G03720	HSFA3			AT1G49220	--- , --- , --- , ---
												AT5G04020	--- , --- , --- , ---			AT1G49210	--- , --- , --- , ---
												AT5G04480	--- , --- , --- , ---			AT1G49050	--- , --- , --- , ---
												AT5G06300	LOG7			AT1G48720	--- , --- , --- , ---
												AT5G07920	DGK1			AT1G47980	--- , --- , --- , ---
												AT5G15350	ENODL17			AT1G47300	--- , --- , --- , ---
												AT5G16910	CSLD2			AT1G45010	--- , --- , --- , ---
												AT5G40380	CRK42			AT1G44130	--- , --- , --- , ---
												AT5G46470	RPS6			AT1G33950	--- , --- , --- , ---
												AT5G46910	--- , --- , --- , ---			AT1G33840	--- , --- , --- , ---
												AT5G49280	--- , --- , --- , ---			AT1G33600	--- , --- , --- , ---
												AT5G56160	--- , --- , --- , ---			AT1G33030	--- , --- , --- , ---
												AT5G63770	DGK2			AT1G32700	--- , --- , --- , ---
												AT5G65470	--- , --- , --- , ---			AT1G32690	--- , --- , --- , ---
												AT1G02405	--- , --- , --- , ---			AT1G32190	--- , --- , --- , ---
												AT1G04200	--- , --- , --- , ---			AT1G30757	--- , --- , --- , ---
												AT1G06620	--- , --- , --- , ---			AT1G30640	--- , --- , --- , ---
												AT1G14200	--- , --- , --- , ---			AT1G30070	--- , --- , --- , ---
												AT1G16370	OCT6			AT1G29060	--- , --- , --- , ---
												AT1G20450	ERD10			AT1G28190	--- , --- , --- , ---
												AT1G23850	--- , --- , --- , ---			AT1G27330	--- , --- , --- , ---
												AT1G32460	--- , --- , --- , ---			AT1G27200	--- , --- , --- , ---
												AT1G51820	--- , --- , --- , ---			AT1G27110	--- , --- , --- , ---
												AT1G61380	SD1-29			AT1G27020	--- , --- , --- , ---
												AT1G65310	XTH17			AT1G26410	--- , --- , --- , ---
												AT1G65450	GLC			AT1G26380	--- , --- , --- , ---
												AT1G65790	RK1			AT1G26270	--- , --- , --- , ---
												AT1G68440	--- , --- , --- , ---			AT1G26200	--- , --- , --- , ---
												AT1G70700	TIFY7			AT1G25682	--- , --- , --- , ---
												AT1G71880	SUC1			AT1G25550	--- , --- , --- , ---
												AT1G72450	JAZ6			AT1G25390	--- , --- , --- , ---
												AT1G76160	SKS5			AT1G24147	--- , --- , --- , ---
												AT1G77390	CYCA1;2			AT1G23830	--- , --- , --- , ---
												AT2G06050	OPR3			AT1G23140	--- , --- , --- , ---
												AT2G17480	MLO8			AT1G22890	--- , --- , --- , ---
												AT2G17840	ERD7			AT1G22882	--- , --- , --- , ---
												AT2G23120	--- , --- , --- , ---			AT1G22440	--- , --- , --- , ---
												AT2G28630	KCS12			AT1G22230	--- , --- , --- , ---
												AT2G33020	RLP24			AT1G22180	--- , --- , --- , ---
												AT2G35000	ATL9			AT1G21550	--- , --- , --- , ---
												AT2G38240	--- , --- , --- , ---			AT1G21520	--- , --- , --- , ---
												AT2G39420	--- , --- , --- , ---			AT1G21370	--- , --- , --- , ---
												AT2G41430	ERD15			AT1G21320	--- , --- , --- , ---
												AT3G02070	--- , --- , --- , ---			AT1G19490	--- , --- , --- , ---
												AT3G02140	TMAC2			AT1G18900	--- , --- , --- , ---
												AT3G11420	--- , --- , --- , ---			AT1G18390	--- , --- , --- , ---
												AT3G14200	--- , --- , --- , ---			AT1G18020	--- , --- , --- , ---
												AT3G18830	PMT5			AT1G17990	--- , --- , --- , ---
												AT3G19130	RBP47B			AT1G17744	--- , --- , --- , ---
												AT3G23110	RLP37			AT1G17615	--- , --- , --- , ---
												AT3G25760	AOC1			AT1G17610	--- , --- , --- , ---
												AT3G30775	ERD5			AT1G17600	--- , --- , --- , ---
												AT3G44860	FAMT			AT1G17500	--- , --- , --- , ---
												AT3G49720	--- , --- , --- , ---			AT1G17147	--- , --- , --- , ---
												AT3G51450	--- , --- , --- , ---			AT1G16640	--- , --- , --- , ---
												AT3G57520	SIP2			AT1G15890	--- , --- , --- , ---
												AT3G62150	ABCB21			AT1G15790	--- , --- , --- , ---
												AT4G01720	WRKY47			AT1G15430	--- , --- , --- , ---
												AT4G18280	--- , --- , --- , ---			AT1G13990	--- , --- , --- , ---
												AT4G21570	--- , --- , --- , ---			AT1G13830	--- , --- , --- , ---
												AT4G21865	--- , --- , --- , ---			AT1G13540	--- , --- , --- , ---
												AT4G23130	CRK5			AT1G13530	--- , --- , --- , ---
												AT4G25350	SHB1			AT1G13520	--- , --- , --- , ---
												AT4G25830	--- , --- , --- , ---			AT1G13310	--- , --- , --- , ---
												AT4G27350	--- , --- , --- , ---			AT1G12320	--- , --- , --- , ---
												AT4G27720	--- , --- , --- , ---			AT1G12160	--- , --- , --- , ---
												AT4G27970	SLAH2			AT1G11925	--- , --- , --- , ---
												AT4G30090	--- , --- , --- , ---			AT1G11905	--- , --- , --- , ---
												AT4G33420	--- , --- , --- , ---			AT1G11540	--- , --- , --- , ---
												AT4G34710	ADC2			AT1G10280	--- , --- , --- , ---
												AT4G39840	--- , --- , --- , ---			AT1G10050	--- , --- , --- , ---
												AT5G01040	LAC8			AT1G10040	--- , --- , --- , ---
												AT5G01380	--- , --- , --- , ---			AT1G09995	--- , --- , --- , ---
												AT5G01730	SCAR4			AT1G08940	--- , --- , --- , ---
												AT5G03700	--- , --- , --- , ---			AT1G07650	--- , --- , --- , ---
												AT5G05600	--- , --- , --- , ---			AT1G07220	--- , --- , --- , ---
												AT5G12010	--- , --- , --- , ---			AT1G06135	--- , --- , --- , ---
												AT5G13220	JAZ10			AT1G04770	--- , --- , --- , ---
												AT5G16360	--- , --- , --- , ---			AT1G04040	--- , --- , --- , ---
												AT5G41080	GDPD2			AT1G03740	--- , --- , --- , ---
												AT5G44050	--- , --- , --- , ---			AT1G03730	--- , --- , --- , ---
												AT5G44910	--- , --- , --- , ---			AT1G03457	--- , --- , --- , ---
												AT5G45280	--- , --- , --- , ---			AT1G02740	--- , --- , --- , ---
												AT5G48450	SKS3			AT1G02650	--- , --- , --- , ---
												AT5G56030	HSP81-2			AT1G02360	--- , --- , --- , ---
												AT5G64750	ABR1			AT1G02270	--- , --- , --- , ---
												AT5G64850	--- , --- , --- , ---			AT1G16530	ASL9
												AT5G65925	--- , --- , --- , ---			AT4G36030	ARO3
												AT5G67410	--- , --- , --- , ---			AT1G05880	ARI12
												AT1G01120	KCS1			AT1G23490	ARF1
												AT1G03010	--- , --- , --- , ---			AT2G26400	ARD3
												AT1G04220	KCS2			AT4G00760	APRR8
												AT1G04540	--- , --- , --- , ---			AT5G67520	APK4
												AT1G05000	PFA-DSP1			AT1G07570	APK1A
												AT1G05135	--- , --- , --- , ---			AT1G32350	AOX1D
												AT1G06160	ORA59			AT5G20960	AO1
												AT1G07090	LSH6			AT5G18270	ANAC087
												AT1G10370	ERD9			AT1G76130	AMY2
												AT1G11125	--- , --- , --- , ---			AT3G12740	ALIS1
												AT1G14260	--- , --- , --- , ---			AT5G11030	ALF4
												AT1G16500	--- , --- , --- , ---			AT2G13810	ALD1
												AT1G16510	--- , --- , --- , ---			AT4G23450	AIRP1
												AT1G16515	--- , --- , --- , ---			AT3G28930	AIG2
												AT1G19670	CLH1			AT1G33960	AIG1
												AT1G22250	--- , --- , --- , ---			AT5G65390	AGP7
												AT1G23090	AST91			AT5G11740	AGP15
												AT1G24470	KCR2			AT4G09030	AGP10
												AT1G25450	KCS5			AT1G31290	AGO3
												AT1G27940	ABCB13			AT1G65360	AGL23
												AT1G28010	ABCB14			AT3G22942	AGG2
												AT1G33260	--- , --- , --- , ---			AT3G55560	AGF2
												AT1G33790	--- , --- , --- , ---			AT3G25250	AGC2-1
												AT1G43160	RAP2.6			AT5G22630	ADT5
												AT1G43180	--- , --- , --- , ---			AT3G44720	ADT4
												AT1G52000	--- , --- , --- , ---			AT4G37770	ACS8
												AT1G52720	--- , --- , --- , ---			AT4G26200	ACS7
												AT1G52855	--- , --- , --- , ---			AT2G22810	ACS4
												AT1G53885	--- , --- , --- , ---			AT1G12420	ACR8
												AT1G53903	--- , --- , --- , ---			AT1G76990	ACR3
												AT1G55910	ZIP11			AT2G23600	ACL
												AT1G61120	TPS04			AT3G57330	ACA11
												AT1G61255	--- , --- , --- , ---			AT4G29900	ACA10
												AT1G64405	--- , --- , --- , ---			AT1G13210	ACA.L, ALA11
												AT1G65480	FT			AT1G66600	ABO3
												AT1G66920	--- , --- , --- , ---			AT2G07681	ABCI4
												AT1G66930	--- , --- , --- , ---			AT1G03905	ABCI19
												AT1G69760	--- , --- , --- , ---			AT1G15520	ABCG40
												AT1G70140	FH8			AT1G15210	ABCG35
												AT1G70895	CLE17			AT3G13090	ABCC6
												AT1G71110	--- , --- , --- , ---			AT2G47800	ABCC4
												AT1G72360	ERF73			AT1G30420	ABCC11
												AT1G72416	--- , --- , --- , ---			AT5G40010	AATP1
												AT1G74790	--- , --- , --- , ---			AT4G21120	AAT1
												AT1G74950	TIFY10B			AT1G77380	AAP3
												AT1G78170	--- , --- , --- , ---
												AT1G78210	--- , --- , --- , ---
												AT1G79330	MC5
												AT2G01670	NUDT17
												AT2G02990	RNS1
												AT2G10560	--- , --- , --- , ---
												AT2G16630	--- , --- , --- , ---
												AT2G16720	MYB7
												AT2G19800	MIOX2
												AT2G22330	CYP79B3
												AT2G22770	NAI1
												AT2G23300	--- , --- , --- , ---
												AT2G25780	--- , --- , --- , ---
												AT2G28570	--- , --- , --- , ---
												AT2G32487	--- , --- , --- , ---
												AT2G33570	GALS1
												AT2G34070	TBL37
												AT2G34300	--- , --- , --- , ---
												AT2G35760	--- , --- , --- , ---
												AT2G36590	ProT3
												AT2G40330	PYL6
												AT2G40950	BZIP17
												AT2G41170	--- , --- , --- , ---
												AT2G42760	--- , --- , --- , ---
												AT2G46210	SLD2
												AT2G47485	--- , --- , --- , ---
												AT3G05660	RLP33
												AT3G07580	--- , --- , --- , ---
												AT3G10660	CPK2
												AT3G13790	ATBFRUCT1
												AT3G17110	--- , --- , --- , ---
												AT3G19930	STP4
												AT3G21230	4CL5
												AT3G25730	EDF3
												AT3G27010	TCP20
												AT3G28270	--- , --- , --- , ---
												AT3G46280	--- , --- , --- , ---
												AT3G49210	--- , --- , --- , ---
												AT3G51910	HSFA7A
												AT3G52470	--- , --- , --- , ---
												AT3G56030	--- , --- , --- , ---
												AT3G56260	--- , --- , --- , ---
												AT3G59220	PRN
												AT3G59900	ARGOS
												AT3G61460	BRH1
												AT4G01740	--- , --- , --- , ---
												AT4G03330	SYP123
												AT4G05110	ENT6
												AT4G05120	FUR1
												AT4G13110	--- , --- , --- , ---
												AT4G21870	--- , --- , --- , ---
												AT4G22758	--- , --- , --- , ---
												AT4G26150	CGA1
												AT4G27570	--- , --- , --- , ---
												AT4G27730	OPT6
												AT4G30340	DGK7
												AT4G37790	HAT22
												AT4G38620	MYB4
												AT5G06870	PGIP2
												AT5G10300	MES5
												AT5G14230	--- , --- , --- , ---
												AT5G15650	RGP2
												AT5G16190	CSLA11
												AT5G17860	CAX7
												AT5G20790	--- , --- , --- , ---
												AT5G24290	MEB2
												AT5G25810	tny
												AT5G35732	--- , --- , --- , ---
												AT5G37300	WSD1
												AT5G41890	--- , --- , --- , ---
												AT5G44210	ERF9
												AT5G52250	RUP1
												AT5G53750	--- , --- , --- , ---
												AT5G55930	OPT1
												AT5G56840	--- , --- , --- , ---
												AT5G59580	UGT76E1
												AT5G63450	CYP94B1
												AT5G65870	PSK5

## Sheet: suppl. Fig. 3B
1098 elements exclusively in "Xu et al., Plant J., 2019":	gene name			86 elements exclusively in "Touch_tip_Pantazopoulou":	gene name			9 common elements in "Xu et al., Plant J., 2019" and "Touch_tip_Pantazopoulou":	gene name
AT4G38420	SKS9			AT1G05300	ZIP5			AT3G22910	--- , --- , --- , ---					Fisher Exact Test
AT5G48450	SKS3			AT5G13740	ZIF1			AT5G04950	ATNAS1, NAS1					Results
AT2G23000	SCPL10			AT5G24780	VSP1			AT2G32200	ATHCYSTM5						Total	Xu et al., 2019	Marginal Row Totals
AT3G23210	bHLH34			AT4G15540	UMAMIT38			AT1G68840	ATRAV2, RAV2					At genome	33000	1107	34107
AT2G32930	ZFN2			AT4G36410	UBC17			AT5G52050	ATDTX50, DTX50					Touch tip	95	5	100
AT5G43170	ZF3			AT1G52410	TSA1			AT2G34930	--- , --- , --- , ---					Marginal Column Totals	33095	1112	34207 (Grand Total)
AT3G19580	ZF2			AT2G24210	TPS10			AT3G28220	--- , --- , --- , ---					The Fisher exact test statistic value is 0.2625. The result is not significant at p < .01.
AT3G46090	ZAT7			AT4G17340	TIP2;2			AT2G03240	--- , --- , --- , ---
AT2G37430	ZAT11			AT3G28007	SWEET4			AT4G15680	GRXS4, ROXY13
AT5G43890	YUC5			AT5G07010	ST2A
AT1G65730	YSL7			AT5G53120	SPDS3
AT1G74380	XXT5			AT3G23810	SAHH2
AT4G25810	XTR6			AT1G19510	RL5
AT2G36870	XTH32			AT4G39250	RL1
AT4G30270	XTH24			AT5G25610	RD22
AT4G30290	XTH19			AT2G38310	PYL4
AT4G30280	XTH18			AT3G49120	PRXCB
AT1G65310	XTH17			AT1G56650	PAP1
AT3G62720	XT1			AT5G53450	ORG1
AT4G34390	XLG2			AT2G38540	LP1
AT4G14365	XBAT34			AT3G16470	JR1
AT1G56510	WRR4			AT5G23020	IMS2
AT4G23810	WRKY53			AT5G08030	GDPD6
AT5G49520	WRKY48			AT5G01600	FER1
AT2G46400	WRKY46			AT1G51140	FBH3
AT1G80840	WRKY40			AT2G40610	EXPA8
AT5G24110	WRKY30			AT2G20880	ERF53
AT4G18170	WRKY28			AT1G28330	DYL1
AT5G07100	WRKY26			AT1G19570	DHAR1
AT4G01250	WRKY22			AT3G10570	CYP77A6
AT4G31800	WRKY18			AT3G26220	CYP71B3
AT2G23320	WRKY15			AT1G78490	CYP708A3
AT5G59340	WOX2			AT5G16080	CXE17
AT1G16130	WAKL2			AT1G64170	CHX16
AT1G79680	WAKL10			AT2G38170	CAX1
AT4G32770	VTE1			AT3G18290	BTS
AT3G02870	VTC4			AT5G01630	BRCA2B
AT2G06530	VPS2.1			AT1G60270	BGLU6
AT2G33110	VAMP723			AT4G21760	BGLU47
AT1G16730	UP6			AT3G03640	BGLU25
AT5G40210	UMAMIT42			AT5G16580	BGLU2
AT1G70260	UMAMIT36			AT1G52400	BGLU18
AT4G08290	UMAMIT20			AT5G56870	BGAL4
AT4G08300	UMAMIT17			AT4G15210	BAM5
AT2G37460	UMAMIT12			AT5G55460	--- , --- , --- , ---
AT4G15480	UGT84A1			AT5G47330	--- , --- , --- , ---
AT3G46660	UGT76E12			AT5G44590	--- , --- , --- , ---
AT1G05680	UGT74E2			AT5G44005	--- , --- , --- , ---
AT2G15480	UGT73B5			AT5G41900	--- , --- , --- , ---
AT4G34131	UGT73B3			AT5G36160	--- , --- , --- , ---
AT4G15280	UGT71B5			AT5G26692	--- , --- , --- , ---
AT2G22500	UCP5			AT5G23820	--- , --- , --- , ---
AT5G07990	TT7			AT5G10200	--- , --- , --- , ---
AT5G13930	TT4			AT5G05250	--- , --- , --- , ---
AT5G53200	TRY			AT4G35320	--- , --- , --- , ---
AT1G45145	TRX5			AT4G18440	--- , --- , --- , ---
AT1G61120	TPS04			AT4G17470	--- , --- , --- , ---
AT5G65140	TPPJ			AT4G16000	--- , --- , --- , ---
AT4G22590	TPPG			AT4G15700	--- , --- , --- , ---
AT3G05580	TOPP9			AT4G15690	--- , --- , --- , ---
AT3G02140	TMAC2			AT4G15670	--- , --- , --- , ---
AT5G24590	TIP			AT4G01390	--- , --- , --- , ---
AT1G20350	TIM17-1			AT3G31430	--- , --- , --- , ---
AT1G70700	TIFY7			AT3G21755	--- , --- , --- , ---
AT1G74950	TIFY10B			AT3G11280	--- , --- , --- , ---
AT4G30430	TET9			AT3G05640	--- , --- , --- , ---
AT2G23810	TET8			AT2G38180	--- , --- , --- , ---
AT3G23230	TDR1			AT2G30766	--- , --- , --- , ---
AT1G67260	TCP1			AT2G30760	--- , --- , --- , ---
AT5G57560	TCH4			AT1G76620	--- , --- , --- , ---
AT2G41100	TCH3			AT1G73325	--- , --- , --- , ---
AT5G37770	TCH2			AT1G71000	--- , --- , --- , ---
AT5G13820	TBP1			AT1G70780	--- , --- , --- , ---
AT5G06230	TBL9			AT1G66940	--- , --- , --- , ---
AT5G53970	TAT7			AT1G60730	--- , --- , --- , ---
AT3G55980	SZF1			AT1G57590	--- , --- , --- , ---
AT5G16830	SYP 21			AT1G53100	--- , --- , --- , ---
AT3G52400	SYP 122			AT1G22690	--- , --- , --- , ---
AT3G14770	SWEET2			AT1G04840	--- , --- , --- , ---
AT2G02860	SUT2			AT1G04320	--- , --- , --- , ---
AT5G19600	SULTR3;5			AT3G10740	ASD1
AT3G15990	SULTR3;4			AT2G44080	ARL
AT1G71890	SUC5			AT4G04955	ALN
AT1G27730	STZ			AT5G06530	ABCG22
AT2G31380	STH			AT1G58360	AAP1
AT3G01180	SS2			AT5G23050	AAE17
AT5G62520	SRO5
AT1G23550	SRO2
AT1G09070	SRC2
AT5G24150	SQP1
AT4G37760	SQE3
AT1G17050	SPS2
AT5G50670	SPL13B
AT5G50570	SPL13A
AT5G15600	SP1L4
AT2G37970	SOUL-1
AT1G74100	SOT16
AT5G08150	SOB5
AT1G78290	SNRK2-8
AT1G07010	SLP1
AT3G61580	SLD1
AT5G24030	SLAH3
AT4G27970	SLAH2
AT5G51480	SKS2
AT5G14640	SK13
AT2G30360	SIP4
AT5G24120	SIGE
AT1G44800	SIAR1
AT4G26690	SHV3
AT4G27140	SESA1
AT2G13800	SERK5
AT1G61380	SD1-29
AT5G09640	SCPL19
AT4G17230	SCL13
AT5G01730	SCAR4
AT1G32960	SBT3.3
AT1G09180	SARA1A
AT4G12040	SAP7
AT5G13170	SAG29
AT4G02380	SAG21
AT3G08720	S6K2
AT3G09600	RVE8
AT5G17300	RVE1
AT5G23730	RUP2
AT5G59510	RTFL5
AT4G13395	RTFL12
AT3G14050	RSH2
AT4G34410	RRTF1
AT5G46470	RPS6
AT1G45616	RLP6
AT5G25910	RLP52
AT2G25470	RLP21
AT5G59820	RHL41
AT4G35480	RHA3B
AT3G46620	RDUF1
AT2G37180	RD28
AT4G27410	RD26
AT2G33380	RD20
AT3G19130	RBP47B
AT5G47910	RBOHD
AT5G10520	RBK1
AT1G09950	RAS1
AT4G36900	RAP2.10
AT3G05490	RALFL22
AT4G39890	RABH1c
AT1G18200	RABA6b
AT5G47960	RABA4C
AT5G45750	RABA1c
AT2G36590	ProT3
AT5G05440	PYL5
AT3G17810	PYD1
AT4G18195	PUP8
AT1G57990	PUP18
AT1G19770	PUP14
AT1G01680	PUB54
AT2G35930	PUB23
AT3G52450	PUB22
AT1G60190	PUB19
AT1G29340	PUB17
AT2G47060	PTI1-4
AT3G02150	PTF1
AT5G65870	PSK5
AT2G22860	PSK2
AT1G73010	PS2
AT4G24370	PROS
AT5G38280	PR5K
AT3G01550	PPT2
AT4G15530	PPDK
AT2G40180	PP2C5
AT2G02310	PP2-B6
AT1G56250	PP2-B14
AT1G56240	PP2-B13
AT5G45080	PP2-A6
AT1G65390	PP2-A5
AT1G63090	PP2-A11
AT1G10155	PP2-A10
AT5G27520	PNC2
AT3G28210	PMZ
AT1G11580	PMEPCRA
AT4G16820	PLA-I{beta]2
AT3G08730	PK1
AT5G61270	PIF7
AT2G46500	PI4K GAMMA 4
AT3G26570	PHT2;1
AT1G35140	PHI-1
AT2G35710	PGSIP7
AT1G78050	PGM
AT5G06870	PGIP2
AT3G26840	PES 2,00
AT1G68690	PERK9
AT1G14540	PER4
AT1G17750	PEPR2
AT1G73080	PEPR1
AT1G12580	PEPKR1
AT1G06570	PDS1
AT1G14870	PCR2
AT5G13320	PBS3
AT4G36650	PBRP
AT2G31865	PARG2
AT1G17980	PAPS1
AT2G01180	PAP1
AT5G13700	PAO1
AT3G53260	PAL2
AT2G37040	PAL1
AT1G74930	ORA47
AT1G09930	OPT2
AT5G55930	OPT1
AT2G06050	OPR3
AT1G76680	OPR1
AT1G20510	OPCL1
AT5G54160	OMT1
AT5G01840	OFP1
AT1G16370	OCT6,
AT4G12720	NUDT7
AT1G18300	NUDT4
AT1G73540	NUDT21
AT3G14590	NTMC2T6.2
AT3G19830	NTMC2T5.2
AT1G28380	NSL1
AT5G45110	NPR3
AT5G22300	NIT4
AT1G80760	NIP6
AT1G37130	NIA2
AT1G77760	NIA1
AT2G30500	NET4B
AT4G05020	NDB2
AT1G07180	NDA1
AT3G14440	NCED3
AT1G09240	NAS3
AT2G23420	NAPRT2
AT2G22770	NAI1
AT3G21070	NADK1
AT3G15500	NAC3
AT5G22380	NAC090
AT3G44350	NAC061
AT1G52890	NAC019
AT5G58730	Mik
AT1G32640	MYC2
AT5G67300	MYBR1
AT5G62470	MYB96
AT1G74430	MYB95
AT3G50060	MYB77
AT4G05100	MYB74
AT5G59780	MYB59
AT3G23250	MYB15
AT3G06490	MYB108
AT3G26980	MUB4
AT4G27940	MTM1
AT2G43290	MSS3
AT4G21850	MSRB9
AT4G11330	MPK5
AT2G01450	MPK17
AT2G17480	MLO8
AT1G61560	MLO6
AT2G39200	MLO12
AT5G53760	MLO11
AT2G22240	MIPS2
AT4G37150	MES9
AT5G10300	MES5
AT4G16690	MES16
AT4G08500	MEKK1
AT3G09940	MDHAR
AT1G16420	MC8
AT1G79310	MC7
AT4G36950	MAPKKK21
AT5G67080	MAPKKK19
AT4G26890	MAPKKK16
AT2G30040	MAPKKK14
AT1G07150	MAPKKK13
AT5G54110	MAMI
AT1G62440	LRX2
AT1G09970	LRR XI-23
AT1G72520	LOX4
AT1G17420	LOX3
AT5G03270	LOG6
AT2G28305	LOG1
AT1G01060	LHY
AT5G01560	LECRKA4.3
AT5G01540	LECRKA4.1
AT1G02820	LEA3
AT1G01470	LEA14
AT4G22880	LDOX
AT2G28500	LBD11
AT5G01040	LAC8
AT4G19960	KUP9
AT1G17860	KTI5
AT3G19150	KRP6
AT5G09250	KIWI
AT1G30135	JAZ8
AT2G34600	JAZ7
AT1G72450	JAZ6
AT1G17380	JAZ5
AT3G17860	JAZ3
AT5G13220	JAZ10
AT1G19180	JAZ1
AT1G75100	JAC1
AT5G67210	IRX15-L
AT4G23060	IQD 22
AT4G18010	IP5PII
AT1G51800	IOS1
AT3G18485	ILR 2,00
AT1G44350	ILL6
AT1G21120	IGMT2
AT1G51760	IAR3
AT3G17609	HYH
AT2G40000	HSPRO2
AT3G24520	HSFC1
AT5G62020	HSFB2A
AT4G36990	HSF4
AT4G10310	HKT1
AT1G09940	HEMA2
AT1G58290	HEMA1
AT4G34350	HDR
AT3G01220	HB20
AT3G61890	HB-12
AT3G47960	GTR1
AT2G29440	GSTU6
AT1G53680	GSTU28
AT1G69930	GSTU11
AT1G02930	GSTF6
AT1G28480	GRX480
AT3G24170	GR1
AT4G31870	GPX7
AT1G61800	GPT2
AT4G01950	GPAT3
AT1G02390	GPAT2
AT2G29100	GLR2.9
AT2G29110	GLR2.8
AT5G13190	GILP
AT3G63010	GID1B
AT4G39640	GGT1
AT4G30530	GGP1
AT5G41080	GDPD2
AT3G03910	GDH3
AT5G65280	GCL1
AT1G32900	GBSS1
AT2G46270	GBF3
AT3G58790	GAUT15
AT3G28340	GATL10
AT4G20170	GALS3
AT2G02010	GAD4
AT5G17330	GAD
AT1G02400	GA2OX6
AT1G30040	GA2OX2
AT3G47420	G3Pp1
AT1G64970	G-TMT
AT1G74420	FUT3
AT4G34260	FUC95A
AT1G01580	FRO2
AT5G01100	FRB1
AT1G65860	FMO GS-OX1
AT5G08640	FLS1
AT3G12145	FLR1
AT5G02200	FHL
AT5G26030	FC1
AT1G61340	FBS1
AT3G44860	FAMT
AT1G34260	FAB1D
AT3G51240	F3H
AT5G59730	EXO70H7
AT4G08950	EXO
AT3G45960	EXLA3
AT3G45970	EXLA1
AT5G09440	EXL4
AT5G64260	EXL2
AT1G72280	ERO1
AT4G17490	ERF6
AT3G15210	ERF4
AT5G47220	ERF2
AT2G44840	ERF13
AT1G28370	ERF11
AT3G23240	ERF1
AT4G17500	ERF-1
AT1G10370	ERD9
AT2G17840	ERD7
AT1G08930	ERD6
AT1G29330	ERD2
AT1G20450	ERD10
AT3G54420	EP3
AT4G05110	ENT6
AT5G15350	ENODL17
AT3G22840	ELIP1
AT1G74710	EDS16
AT2G35950	EDA12
AT1G79270	ECT8
AT3G17330	ECT6
AT1G21910	DREB26
AT3G21520	DMP1
AT1G30370	DLAH
AT5G03210	DIP2
AT3G49620	DIN11
AT4G24570	DIC2
AT5G63770	DGK2
AT5G07920	DGK1
AT5G42800	DFR
AT1G12610	DDF1
AT5G66640	DAR3
AT1G03055	D27
AT4G10040	CYTC-2
AT2G27690	CYP94C1
AT3G48520	CYP94B3
AT5G63450	CYP94B1
AT3G25180	CYP82G1
AT5G57220	CYP81F2
AT2G22330	CYP79B3
AT5G25140	CYP71B13
AT3G48320	CYP71A21
AT5G52400	CYP715A1
AT5G45340	CYP707A3
AT4G19230	CYP707A1
AT4G22710	CYP706A2
AT3G03050	CSLD3
AT5G16910	CSLD2
AT5G24850	CRY3
AT4G00970	CRK41
AT4G11470	CRK31
AT4G23220	CRK14
AT4G23210	CRK13
AT4G23200	CRK12
AT4G23190	CRK11
AT4G23180	CRK10
AT2G17290	CPK6
AT3G57530	CPK32
AT1G76040	CPK29
AT5G66210	CPK28
AT4G21940	CPK15
AT5G04870	CPK1
AT5G49480	CP1
AT3G02380	COL2
AT5G15850	COL1
AT3G16860	COBL8
AT5G27420	CNI1
AT3G17690	CNGC19
AT4G01010	CNGC13
AT2G46450	CNGC12
AT1G66160	CMPG1
AT3G50770	CML41
AT1G76650	CML38
AT5G42380	CML37
AT1G66400	CML23
AT1G69370	CM3
AT3G27170	CLC-B
AT1G75450	CKX5
AT4G29740	CKX4
AT1G71697	CK1
AT1G01140	CIPK9
AT3G17510	CIPK1
AT5G05270	CHIL
AT3G03480	CHAT
AT3G50260	CEJ1
AT1G18890	CDPK1
AT5G47850	CCR4
AT3G55950	CCR3
AT1G80820	CCR2
AT2G46830	CCA1
AT5G26920	CBP60G
AT4G17615	CBL1
AT5G51990	CBF4
AT4G25470	CBF2
AT5G17860	CAX7
AT4G35090	CAT2
AT2G41010	CAMBP25
AT3G51920	CAM9
AT2G41110	CAM2
AT5G22250	CAF1b
AT3G44260	CAF1a
AT1G29690	CAD1
AT1G42990	BZIP60
AT5G41600	BTI3
AT4G37610	BT5
AT4G01360	BPS3
AT1G08860	BON3
AT5G61900	BON1
AT2G39660	BIK1
AT5G43650	BHLH92
AT3G60120	BGLU27
AT1G62710	BETA-VPE
AT5G52570	BETA-OHASE 2
AT3G50930	BCS1
AT5G20230	BCB
AT3G21150	BBX32
AT3G21890	BBX31
AT4G38960	BBX19
AT3G61190	BAP1
AT3G23920	BAM 1,00
AT4G21390	B120
AT3G54020	AtIPCS1
AT1G04250	AXR3
AT5G51460	ATTPPA
AT4G30210	ATR2
AT4G02330	ATPMEPCRB
AT2G42360	ATL41
AT1G27045	ATHB54
AT5G64940	ATH13
AT3G62760	ATGSTF13
AT3G13790	ATBFRUCT1
AT1G01720	ATAF1
AT5G67620	--- , --- , --- , ---
AT5G67140	--- , --- , --- , ---
AT5G66800	--- , --- , --- , ---
AT5G66740	--- , --- , --- , ---
AT5G66675	--- , --- , --- , ---
AT5G66650	--- , --- , --- , ---
AT5G66080	--- , --- , --- , ---
AT5G66070	--- , --- , --- , ---
AT5G65470	--- , --- , --- , ---
AT5G65300	--- , --- , --- , ---
AT5G64870	--- , --- , --- , ---
AT5G64850	--- , --- , --- , ---
AT5G64120	--- , --- , --- , ---
AT5G63490	--- , --- , --- , ---
AT5G63130	--- , --- , --- , ---
AT5G62570	--- , --- , --- , ---
AT5G62130	--- , --- , --- , ---
AT5G61090	--- , --- , --- , ---
AT5G60310	--- , --- , --- , ---
AT5G59400	--- , --- , --- , ---
AT5G58720	--- , --- , --- , ---
AT5G58680	--- , --- , --- , ---
AT5G58120	--- , --- , --- , ---
AT5G57010	--- , --- , --- , ---
AT5G56980	--- , --- , --- , ---
AT5G56960	--- , --- , --- , ---
AT5G56050	--- , --- , --- , ---
AT5G55570	--- , --- , --- , ---
AT5G55180	--- , --- , --- , ---
AT5G55050	--- , --- , --- , ---
AT5G54940	--- , --- , --- , ---
AT5G54720	--- , --- , --- , ---
AT5G54710	--- , --- , --- , ---
AT5G54170	--- , --- , --- , ---
AT5G53750	--- , --- , --- , ---
AT5G53050	--- , --- , --- , ---
AT5G52020	--- , --- , --- , ---
AT5G51465	--- , --- , --- , ---
AT5G51030	--- , --- , --- , ---
AT5G50915	--- , --- , --- , ---
AT5G50640	--- , --- , --- , ---
AT5G50100	--- , --- , --- , ---
AT5G49280	--- , --- , --- , ---
AT5G48657	--- , --- , --- , ---
AT5G48655	--- , --- , --- , ---
AT5G48540	--- , --- , --- , ---
AT5G48530	--- , --- , --- , ---
AT5G46910	--- , --- , --- , ---
AT5G46295	--- , --- , --- , ---
AT5G45630	--- , --- , --- , ---
AT5G45280	--- , --- , --- , ---
AT5G44585	--- , --- , --- , ---
AT5G44575	--- , --- , --- , ---
AT5G44390	--- , --- , --- , ---
AT5G44290	--- , --- , --- , ---
AT5G44050	--- , --- , --- , ---
AT5G43620	--- , --- , --- , ---
AT5G43420	--- , --- , --- , ---
AT5G43180	--- , --- , --- , ---
AT5G42050	--- , --- , --- , ---
AT5G42010	--- , --- , --- , ---
AT5G41780	--- , --- , --- , ---
AT5G41750	--- , --- , --- , ---
AT5G41740	--- , --- , --- , ---
AT5G41730	--- , --- , --- , ---
AT5G41590	--- , --- , --- , ---
AT5G41550	--- , --- , --- , ---
AT5G41100	--- , --- , --- , ---
AT5G40540	--- , --- , --- , ---
AT5G40460	--- , --- , --- , ---
AT5G40340	--- , --- , --- , ---
AT5G39785	--- , --- , --- , ---
AT5G39670	--- , --- , --- , ---
AT5G39580	--- , --- , --- , ---
AT5G38710	--- , --- , --- , ---
AT5G38700	--- , --- , --- , ---
AT5G38240	--- , --- , --- , ---
AT5G37750	--- , --- , --- , ---
AT5G37550	--- , --- , --- , ---
AT5G36925	--- , --- , --- , ---
AT5G36260	--- , --- , --- , ---
AT5G36002	--- , --- , --- , ---
AT5G35970	--- , --- , --- , ---
AT5G35735	--- , --- , --- , ---
AT5G35460	--- , --- , --- , ---
AT5G35110	--- , --- , --- , ---
AT5G28630	--- , --- , --- , ---
AT5G28610	--- , --- , --- , ---
AT5G28237	--- , --- , --- , ---
AT5G26770	--- , --- , --- , ---
AT5G26010	--- , --- , --- , ---
AT5G25930	--- , --- , --- , ---
AT5G25920	--- , --- , --- , ---
AT5G25440	--- , --- , --- , ---
AT5G25260	--- , --- , --- , ---
AT5G24430	--- , --- , --- , ---
AT5G22690	--- , --- , --- , ---
AT5G22680	--- , --- , --- , ---
AT5G22545	--- , --- , --- , ---
AT5G22540	--- , --- , --- , ---
AT5G22520	--- , --- , --- , ---
AT5G22390	--- , --- , --- , ---
AT5G21960	--- , --- , --- , ---
AT5G20190	--- , --- , --- , ---
AT5G19875	--- , --- , --- , ---
AT5G19730	--- , --- , --- , ---
AT5G19240	--- , --- , --- , ---
AT5G19230	--- , --- , --- , ---
AT5G19110	--- , --- , --- , ---
AT5G18400	--- , --- , --- , ---
AT5G18150	--- , --- , --- , ---
AT5G17850	--- , --- , --- , ---
AT5G17780	--- , --- , --- , ---
AT5G17680	--- , --- , --- , ---
AT5G17350	--- , --- , --- , ---
AT5G17000	--- , --- , --- , ---
AT5G16960	--- , --- , --- , ---
AT5G16360	--- , --- , --- , ---
AT5G16200	--- , --- , --- , ---
AT5G15190	--- , --- , --- , ---
AT5G14700	--- , --- , --- , ---
AT5G13200	--- , --- , --- , ---
AT5G13100	--- , --- , --- , ---
AT5G13090	--- , --- , --- , ---
AT5G12880	--- , --- , --- , ---
AT5G12470	--- , --- , --- , ---
AT5G12340	--- , --- , --- , ---
AT5G11650	--- , --- , --- , ---
AT5G11140	--- , --- , --- , ---
AT5G10695	--- , --- , --- , ---
AT5G09876	--- , --- , --- , ---
AT5G09430	--- , --- , --- , ---
AT5G08240	--- , --- , --- , ---
AT5G06990	--- , --- , --- , ---
AT5G05600	--- , --- , --- , ---
AT5G05365	--- , --- , --- , ---
AT5G05300	--- , --- , --- , ---
AT5G05140	--- , --- , --- , ---
AT5G04480	--- , --- , --- , ---
AT5G01760	--- , --- , --- , ---
AT5G01380	--- , --- , --- , ---
AT4G40020	--- , --- , --- , ---
AT4G39670	--- , --- , --- , ---
AT4G39580	--- , --- , --- , ---
AT4G39320	--- , --- , --- , ---
AT4G38810	--- , --- , --- , ---
AT4G38560	--- , --- , --- , ---
AT4G36850	--- , --- , --- , ---
AT4G36010	--- , --- , --- , ---
AT4G36000	--- , --- , --- , ---
AT4G35985	--- , --- , --- , ---
AT4G35655	--- , --- , --- , ---
AT4G35380	--- , --- , --- , ---
AT4G35110	--- , --- , --- , ---
AT4G34600	--- , --- , --- , ---
AT4G34550	--- , --- , --- , ---
AT4G34150	--- , --- , --- , ---
AT4G33920	--- , --- , --- , ---
AT4G33905	--- , --- , --- , ---
AT4G33420	--- , --- , --- , ---
AT4G33110	--- , --- , --- , ---
AT4G32800	--- , --- , --- , ---
AT4G32480	--- , --- , --- , ---
AT4G32190	--- , --- , --- , ---
AT4G32030	--- , --- , --- , ---
AT4G32020	--- , --- , --- , ---
AT4G31000	--- , --- , --- , ---
AT4G30600	--- , --- , --- , ---
AT4G30470	--- , --- , --- , ---
AT4G30460	--- , --- , --- , ---
AT4G30090	--- , --- , --- , ---
AT4G30060	--- , --- , --- , ---
AT4G29950	--- , --- , --- , ---
AT4G29780	--- , --- , --- , ---
AT4G28460	--- , --- , --- , ---
AT4G28400	--- , --- , --- , ---
AT4G28290	--- , --- , --- , ---
AT4G28140	--- , --- , --- , ---
AT4G28085	--- , --- , --- , ---
AT4G27720	--- , --- , --- , ---
AT4G27657	--- , --- , --- , ---
AT4G27654	--- , --- , --- , ---
AT4G27652	--- , --- , --- , ---
AT4G27350	--- , --- , --- , ---
AT4G27290	--- , --- , --- , ---
AT4G26860	--- , --- , --- , ---
AT4G26120	--- , --- , --- , ---
AT4G25433	--- , --- , --- , ---
AT4G25390	--- , --- , --- , ---
AT4G25030	--- , --- , --- , ---
AT4G24380	--- , --- , --- , ---
AT4G24340	--- , --- , --- , ---
AT4G24160	--- , --- , --- , ---
AT4G24110	--- , --- , --- , ---
AT4G22758	--- , --- , --- , ---
AT4G22620	--- , --- , --- , ---
AT4G22470	--- , --- , --- , ---
AT4G21926	--- , --- , --- , ---
AT4G21740	--- , --- , --- , ---
AT4G21570	--- , --- , --- , ---
AT4G20860	--- , --- , --- , ---
AT4G20830	--- , --- , --- , ---
AT4G19520	--- , --- , --- , ---
AT4G19140	--- , --- , --- , ---
AT4G18950	--- , --- , --- , ---
AT4G18540	--- , --- , --- , ---
AT4G18340	--- , --- , --- , ---
AT4G18280	--- , --- , --- , ---
AT4G18253	--- , --- , --- , ---
AT4G15430	--- , --- , --- , ---
AT4G14746	--- , --- , --- , ---
AT4G14450	--- , --- , --- , ---
AT4G14370	--- , --- , --- , ---
AT4G13800	--- , --- , --- , ---
AT4G13000	--- , --- , --- , ---
AT4G12410	--- , --- , --- , ---
AT4G12005	--- , --- , --- , ---
AT4G12000	--- , --- , --- , ---
AT4G11350	--- , --- , --- , ---
AT4G10390	--- , --- , --- , ---
AT4G04760	--- , --- , --- , ---
AT4G02200	--- , --- , --- , ---
AT4G01870	--- , --- , --- , ---
AT3G62930	--- , --- , --- , ---
AT3G62590	--- , --- , --- , ---
AT3G62260	--- , --- , --- , ---
AT3G59880	--- , --- , --- , ---
AT3G59080	--- , --- , --- , ---
AT3G57930	--- , --- , --- , ---
AT3G57880	--- , --- , --- , ---
AT3G57760	--- , --- , --- , ---
AT3G57450	--- , --- , --- , ---
AT3G57020	--- , --- , --- , ---
AT3G56880	--- , --- , --- , ---
AT3G56790	--- , --- , --- , ---
AT3G56290	--- , --- , --- , ---
AT3G56200	--- , --- , --- , ---
AT3G55840	--- , --- , --- , ---
AT3G55430	--- , --- , --- , ---
AT3G54830	--- , --- , --- , ---
AT3G54200	--- , --- , --- , ---
AT3G54000	--- , --- , --- , ---
AT3G53600	--- , --- , --- , ---
AT3G52800	--- , --- , --- , ---
AT3G52748	--- , --- , --- , ---
AT3G51450	--- , --- , --- , ---
AT3G51238	--- , --- , --- , ---
AT3G50910	--- , --- , --- , ---
AT3G50900	--- , --- , --- , ---
AT3G50800	--- , --- , --- , ---
AT3G50280	--- , --- , --- , ---
AT3G49350	--- , --- , --- , ---
AT3G49340	--- , --- , --- , ---
AT3G49160	--- , --- , --- , ---
AT3G48640	--- , --- , --- , ---
AT3G48460	--- , --- , --- , ---
AT3G48450	--- , --- , --- , ---
AT3G47080	--- , --- , --- , ---
AT3G46930	--- , --- , --- , ---
AT3G46690	--- , --- , --- , ---
AT3G46650	--- , --- , --- , ---
AT3G46080	--- , --- , --- , ---
AT3G45730	--- , --- , --- , ---
AT3G45040	--- , --- , --- , ---
AT3G44970	--- , --- , --- , ---
AT3G44630	--- , --- , --- , ---
AT3G44190	--- , --- , --- , ---
AT3G43250	--- , --- , --- , ---
AT3G29000	--- , --- , --- , ---
AT3G28830	--- , --- , --- , ---
AT3G28270	--- , --- , --- , ---
AT3G27970	--- , --- , --- , ---
AT3G27210	--- , --- , --- , ---
AT3G26910	--- , --- , --- , ---
AT3G25510	--- , --- , --- , ---
AT3G24463	--- , --- , --- , ---
AT3G24460	--- , --- , --- , ---
AT3G22275	--- , --- , --- , ---
AT3G22160	--- , --- , --- , ---
AT3G22060	--- , --- , --- , ---
AT3G21781	--- , --- , --- , ---
AT3G21670	--- , --- , --- , ---
AT3G21320	--- , --- , --- , ---
AT3G21080	--- , --- , --- , ---
AT3G19970	--- , --- , --- , ---
AT3G19240	--- , --- , --- , ---
AT3G19030	--- , --- , --- , ---
AT3G19010	--- , --- , --- , ---
AT3G18560	--- , --- , --- , ---
AT3G17800	--- , --- , --- , ---
AT3G16350	--- , --- , --- , ---
AT3G15810	--- , --- , --- , ---
AT3G15770	--- , --- , --- , ---
AT3G15518	--- , --- , --- , ---
AT3G15356	--- , --- , --- , ---
AT3G15350	--- , --- , --- , ---
AT3G15200	--- , --- , --- , ---
AT3G14870	--- , --- , --- , ---
AT3G14780	--- , --- , --- , ---
AT3G13600	--- , --- , --- , ---
AT3G11420	--- , --- , --- , ---
AT3G10930	--- , --- , --- , ---
AT3G10815	--- , --- , --- , ---
AT3G10720	--- , --- , --- , ---
AT3G10300	--- , --- , --- , ---
AT3G09870	--- , --- , --- , ---
AT3G09830	--- , --- , --- , ---
AT3G08030	--- , --- , --- , ---
AT3G07195	--- , --- , --- , ---
AT3G06890	--- , --- , --- , ---
AT3G06760	--- , --- , --- , ---
AT3G05500	--- , --- , --- , ---
AT3G05320	--- , --- , --- , ---
AT3G04640	--- , --- , --- , ---
AT3G04220	--- , --- , --- , ---
AT3G04000	--- , --- , --- , ---
AT3G03030	--- , --- , --- , ---
AT3G03020	--- , --- , --- , ---
AT3G02880	--- , --- , --- , ---
AT3G02840	--- , --- , --- , ---
AT3G01830	--- , --- , --- , ---
AT3G01820	--- , --- , --- , ---
AT3G01060	--- , --- , --- , ---
AT2G48020	--- , --- , --- , ---
AT2G47370	--- , --- , --- , ---
AT2G45930	--- , --- , --- , ---
AT2G45820	--- , --- , --- , ---
AT2G44578	--- , --- , --- , ---
AT2G44500	--- , --- , --- , ---
AT2G44370	--- , --- , --- , ---
AT2G44070	--- , --- , --- , ---
AT2G43320	--- , --- , --- , ---
AT2G42975	--- , --- , --- , ---
AT2G42760	--- , --- , --- , ---
AT2G42350	--- , --- , --- , ---
AT2G41640	--- , --- , --- , ---
AT2G41250	--- , --- , --- , ---
AT2G41120	--- , --- , --- , ---
AT2G40460	--- , --- , --- , ---
AT2G39650	--- , --- , --- , ---
AT2G39420	--- , --- , --- , ---
AT2G38640	--- , --- , --- , ---
AT2G38500	--- , --- , --- , ---
AT2G38250	--- , --- , --- , ---
AT2G38240	--- , --- , --- , ---
AT2G36630	--- , --- , --- , ---
AT2G36220	--- , --- , --- , ---
AT2G35760	--- , --- , --- , ---
AT2G35658	--- , --- , --- , ---
AT2G35640	--- , --- , --- , ---
AT2G35637	--- , --- , --- , ---
AT2G35290	--- , --- , --- , ---
AT2G34910	--- , --- , --- , ---
AT2G32550	--- , --- , --- , ---
AT2G32210	--- , --- , --- , ---
AT2G32190	--- , --- , --- , ---
AT2G32150	--- , --- , --- , ---
AT2G32140	--- , --- , --- , ---
AT2G32130	--- , --- , --- , ---
AT2G32030	--- , --- , --- , ---
AT2G31820	--- , --- , --- , ---
AT2G30100	--- , --- , --- , ---
AT2G30020	--- , --- , --- , ---
AT2G29710	--- , --- , --- , ---
AT2G29670	--- , --- , --- , ---
AT2G28400	--- , --- , --- , ---
AT2G27660	--- , --- , --- , ---
AT2G27500	--- , --- , --- , ---
AT2G27420	--- , --- , --- , ---
AT2G27310	--- , --- , --- , ---
AT2G27260	--- , --- , --- , ---
AT2G27080	--- , --- , --- , ---
AT2G26690	--- , --- , --- , ---
AT2G26390	--- , --- , --- , ---
AT2G25735	--- , --- , --- , ---
AT2G25690	--- , --- , --- , ---
AT2G25460	--- , --- , --- , ---
AT2G25297	--- , --- , --- , ---
AT2G24600	--- , --- , --- , ---
AT2G24330	--- , --- , --- , ---
AT2G24130	--- , --- , --- , ---
AT2G23690	--- , --- , --- , ---
AT2G23120	--- , --- , --- , ---
AT2G23100	--- , --- , --- , ---
AT2G22890	--- , --- , --- , ---
AT2G22880	--- , --- , --- , ---
AT2G22760	--- , --- , --- , ---
AT2G22200	--- , --- , --- , ---
AT2G21510	--- , --- , --- , ---
AT2G21500	--- , --- , --- , ---
AT2G21120	--- , --- , --- , ---
AT2G20562	--- , --- , --- , ---
AT2G20350	--- , --- , --- , ---
AT2G20142	--- , --- , --- , ---
AT2G18690	--- , --- , --- , ---
AT2G18680	--- , --- , --- , ---
AT2G18090	--- , --- , --- , ---
AT2G17660	--- , --- , --- , ---
AT2G16890	--- , --- , --- , ---
AT2G15760	--- , --- , --- , ---
AT2G15220	--- , --- , --- , ---
AT2G15020	--- , --- , --- , ---
AT2G14290	--- , --- , --- , ---
AT2G12400	--- , --- , --- , ---
AT2G04795	--- , --- , --- , ---
AT2G01300	--- , --- , --- , ---
AT1G80120	--- , --- , --- , ---
AT1G78860	--- , --- , --- , ---
AT1G78850	--- , --- , --- , ---
AT1G78280	--- , --- , --- , ---
AT1G78230	--- , --- , --- , ---
AT1G78070	--- , --- , --- , ---
AT1G77640	--- , --- , --- , ---
AT1G77500	--- , --- , --- , ---
AT1G76600	--- , --- , --- , ---
AT1G76360	--- , --- , --- , ---
AT1G76070	--- , --- , --- , ---
AT1G75230	--- , --- , --- , ---
AT1G75000	--- , --- , --- , ---
AT1G74450	--- , --- , --- , ---
AT1G74360	--- , --- , --- , ---
AT1G74330	--- , --- , --- , ---
AT1G73550	--- , --- , --- , ---
AT1G72940	--- , --- , --- , ---
AT1G72210	--- , --- , --- , ---
AT1G70985	--- , --- , --- , ---
AT1G70480	--- , --- , --- , ---
AT1G70130	--- , --- , --- , ---
AT1G70000	--- , --- , --- , ---
AT1G69900	--- , --- , --- , ---
AT1G69840	--- , --- , --- , ---
AT1G69610	--- , --- , --- , ---
AT1G69480	--- , --- , --- , ---
AT1G69430	--- , --- , --- , ---
AT1G68440	--- , --- , --- , ---
AT1G68340	--- , --- , --- , ---
AT1G67920	--- , --- , --- , ---
AT1G67856	--- , --- , --- , ---
AT1G67530	--- , --- , --- , ---
AT1G67360	--- , --- , --- , ---
AT1G67060	--- , --- , --- , ---
AT1G66760	--- , --- , --- , ---
AT1G66500	--- , --- , --- , ---
AT1G66090	--- , --- , --- , ---
AT1G65870	--- , --- , --- , ---
AT1G65850	--- , --- , --- , ---
AT1G65845	--- , --- , --- , ---
AT1G65690	--- , --- , --- , ---
AT1G65490	--- , --- , --- , ---
AT1G65486	--- , --- , --- , ---
AT1G64500	--- , --- , --- , ---
AT1G63860	--- , --- , --- , ---
AT1G63820	--- , --- , --- , ---
AT1G63750	--- , --- , --- , ---
AT1G63720	--- , --- , --- , ---
AT1G63580	--- , --- , --- , ---
AT1G61890	--- , --- , --- , ---
AT1G61610	--- , --- , --- , ---
AT1G61470	--- , --- , --- , ---
AT1G61460	--- , --- , --- , ---
AT1G61360	--- , --- , --- , ---
AT1G61065	--- , --- , --- , ---
AT1G59910	--- , --- , --- , ---
AT1G59865	--- , --- , --- , ---
AT1G59850	--- , --- , --- , ---
AT1G58420	--- , --- , --- , ---
AT1G58280	--- , --- , --- , ---
AT1G57650	--- , --- , --- , ---
AT1G57630	--- , --- , --- , ---
AT1G56660	--- , --- , --- , ---
AT1G56540	--- , --- , --- , ---
AT1G56140	--- , --- , --- , ---
AT1G56060	--- , --- , --- , ---
AT1G55960	--- , --- , --- , ---
AT1G53625	--- , --- , --- , ---
AT1G52720	--- , --- , --- , ---
AT1G52565	--- , --- , --- , ---
AT1G51820	--- , --- , --- , ---
AT1G51670	--- , --- , --- , ---
AT1G51620	--- , --- , --- , ---
AT1G50740	--- , --- , --- , ---
AT1G49450	--- , --- , --- , ---
AT1G49000	--- , --- , --- , ---
AT1G47380	--- , --- , --- , ---
AT1G44000	--- , --- , --- , ---
AT1G43000	--- , --- , --- , ---
AT1G42470	--- , --- , --- , ---
AT1G36622	--- , --- , --- , ---
AT1G35350	--- , --- , --- , ---
AT1G33770	--- , --- , --- , ---
AT1G33760	--- , --- , --- , ---
AT1G33610	--- , --- , --- , ---
AT1G33260	--- , --- , --- , ---
AT1G33110	--- , --- , --- , ---
AT1G32928	--- , --- , --- , ---
AT1G32920	--- , --- , --- , ---
AT1G32910	--- , --- , --- , ---
AT1G32740	--- , --- , --- , ---
AT1G32690	--- , --- , --- , ---
AT1G31130	--- , --- , --- , ---
AT1G30755	--- , --- , --- , ---
AT1G30730	--- , --- , --- , ---
AT1G30720	--- , --- , --- , ---
AT1G30700	--- , --- , --- , ---
AT1G29290	--- , --- , --- , ---
AT1G26730	--- , --- , --- , ---
AT1G25682	--- , --- , --- , ---
AT1G25400	--- , --- , --- , ---
AT1G25370	--- , --- , --- , ---
AT1G24580	--- , --- , --- , ---
AT1G24330	--- , --- , --- , ---
AT1G24145	--- , --- , --- , ---
AT1G24140	--- , --- , --- , ---
AT1G23850	--- , --- , --- , ---
AT1G23710	--- , --- , --- , ---
AT1G22810	--- , --- , --- , ---
AT1G22510	--- , --- , --- , ---
AT1G22190	--- , --- , --- , ---
AT1G21550	--- , --- , --- , ---
AT1G21326	--- , --- , --- , ---
AT1G21140	--- , --- , --- , ---
AT1G21000	--- , --- , --- , ---
AT1G20823	--- , --- , --- , ---
AT1G20310	--- , --- , --- , ---
AT1G20070	--- , --- , --- , ---
AT1G19970	--- , --- , --- , ---
AT1G19450	--- , --- , --- , ---
AT1G19380	--- , --- , --- , ---
AT1G19210	--- , --- , --- , ---
AT1G19020	--- , --- , --- , ---
AT1G18740	--- , --- , --- , ---
AT1G18210	--- , --- , --- , ---
AT1G17620	--- , --- , --- , ---
AT1G17360	--- , --- , --- , ---
AT1G17340	--- , --- , --- , ---
AT1G15010	--- , --- , --- , ---
AT1G14780	--- , --- , --- , ---
AT1G13340	--- , --- , --- , ---
AT1G12890	--- , --- , --- , ---
AT1G11960	--- , --- , --- , ---
AT1G11670	--- , --- , --- , ---
AT1G11185	--- , --- , --- , ---
AT1G11050	--- , --- , --- , ---
AT1G09932	--- , --- , --- , ---
AT1G09575	--- , --- , --- , ---
AT1G07870	--- , --- , --- , ---
AT1G07160	--- , --- , --- , ---
AT1G07135	--- , --- , --- , ---
AT1G06620	--- , --- , --- , ---
AT1G05675	--- , --- , --- , ---
AT1G05575	--- , --- , --- , ---
AT1G05340	--- , --- , --- , ---
AT1G05183	--- , --- , --- , ---
AT1G04490	--- , --- , --- , ---
AT1G02660	--- , --- , --- , ---
AT1G02405	--- , --- , --- , ---
AT1G02270	--- , --- , --- , ---
AT2G24100	ASG1
AT3G51970	ASAT1
AT4G36030	ARO3
AT1G01950	ARK2
AT4G08870	ARGAH2
AT4G22570	APT3
AT2G32800	AP4.3A
AT5G42650	AOS
AT1G23740	AOR
AT3G25780	AOC3
AT3G25760	AOC1
AT5G14760	AO
AT1G64780	AMT1;2
AT2G46510	AIB
AT2G38400	AGT3
AT3G61640	AGP20
AT2G22470	AGP2
AT5G64310	AGP1
AT3G57550	AGK2
AT3G25250	AGC2-1
AT2G24540	AFR
AT1G69260	AFP1
AT5G22630	ADT5
AT4G34710	ADC2
AT4G16760	ACX1
AT4G37770	ACS8
AT4G11280	ACS6
AT1G01480	ACS2
AT4G08040	ACS11
AT4G22780	ACR7
AT1G27770	ACA1
AT5G64750	ABR1
AT5G64840	ABCF5
AT3G13100	ABCC7
AT3G13080	ABCC3
AT1G70610	ABCB26
AT3G28345	ABCB15
AT1G28010	ABCB14
AT3G47780	ABCA7
AT5G67030	ABA1
AT4G20070	AAH
AT1G65890	AAE12
AT3G06500	A/N-InvC
AT1G47510	5PTASE11

## Sheet: suppl. Fig. 3C
4 common elements in "Van Moerkercke et al., 2019 (Col-0)" and "Touch_tip_Pantazopoulou":	gene name			27 common elements in "Van Moerkercke et al., 2019 (Col-0)","Van Moerkercke et al., 2019 (myc)" and "Touch_tip_Pantazopoulou":	gene name			5 common elements in "Van Moerkercke et al., 2019 (myc)" and "Touch_tip_Pantazopoulou":	gene name			3861 common elements in "Van Moerkercke et al., 2019 (Col-0)" and "Van Moerkercke et al., 2019 (myc)" :	gene name			1859 elements exclusively in "Van Moerkercke et al., 2019 (myc)":	gene name			818 elements exclusively in "Van Moerkercke et al., 2019 (Col-0)":	gene name			59 elements exclusively in "Touch_tip_Pantazopoulou":	gene name
AT1G76620	PDE339			AT1G28330	DRM1			AT3G10740	ASD1			AT1G51680	4CL1			AT1G01030	NGA3			AT1G01420	UGT72B3			AT4G15210	BAM5				Fisher Exact Test
AT2G30766	FEP1			AT1G51140	BHLH122			AT4G01390	--- , --- , --- , ---			AT1G05630	5PTASE13			AT1G01160	GIF2			AT1G01730	--- , --- , --- , ---			AT5G24780	VSP1				Results
AT5G04950	NAS1			AT1G53100	--- , --- , --- , ---			AT4G04955	ALN			AT2G43900	5PTASE12			AT1G01250	--- , --- , --- , ---			AT1G02130	ATRAB1B			AT2G24210	TPS10					Total DEGs	myc2myc3myc4	Marginal Row Totals
AT5G23020	IMS2			AT1G60270	BGLU6			AT4G18440	--- , --- , --- , ---			AT3G06500	A/N-InvC			AT1G01490	--- , --- , --- , ---			AT1G02220	ANAC003			AT1G52410	TSA1				Moerkercke et al., 2019	6574	1864	8438
				AT1G66940	--- , --- , --- , ---			AT5G47330	--- , --- , --- , ---			AT5G13490	AAC2			AT1G01600	CYP86A4			AT1G02460	--- , --- , --- , ---			AT4G17470	--- , --- , --- , ---				touch tip	95	5	100
				AT1G68840	RAV2							AT1G20560	AAE1			AT1G01690	ATPRD3			AT1G02520	PGP11			AT3G28220	--- , --- , --- , ---				Marginal Column Totals	6669	1869	8538 (Grand Total)
				AT2G03240	PHO1-H5							AT1G30520	AAE14			AT1G01700	ATROPGEF2			AT1G02560	CLPP5			AT4G15670	GRXS7				The Fisher exact test statistic value is < 0.00001. The result is significant at p < .01.
				AT2G20880	ERF053							AT3G23790	AAE16			AT1G01990	--- , --- , --- , ---			AT1G03040	--- , --- , --- , ---			AT4G15690	GRXS5
				AT2G32200	--- , --- , --- , ---							AT1G44100	AAP5			AT1G02010	SEC1A			AT1G03440	--- , --- , --- , ---			AT1G73325	--- , --- , --- , ---				Results
				AT2G34930	--- , --- , --- , ---							AT5G49630	AAP6			AT1G02110	--- , --- , --- , ---			AT1G03590	--- , --- , --- , ---			AT3G16470	JAL35					Total DEGs	Col-0 (Moerkercke et al., 2019)	Marginal Row Totals
				AT2G38170	CAX1							AT1G13560	AAPT1			AT1G02170	LOL3			AT1G03750	CHR9			AT1G52400	BGLU18				Moerkercke et al., 2019	6574	822	7396
				AT2G38310	PYL4							AT1G52340	ABA2			AT1G02205	CER1			AT1G03820	--- , --- , --- , ---			AT4G15700	GRXS3				Touch tip	95	4	99
				AT2G40610	EXPA8							AT1G28010	ABCB14			AT1G02290	--- , --- , --- , ---			AT1G03910	--- , --- , --- , ---			AT4G15680	GRXS4				Marginal Column Totals	6669	826	7495 (Grand Total)
				AT2G44080	ARL							AT3G28860	ABCB19			AT1G02400	ATGA2OX4			AT1G04260	MPI7			AT5G01600	FER1				The Fisher exact test statistic value is 0.0225. The result is not significant at p < .01.
				AT3G11280	--- , --- , --- , ---							AT3G62150	ABCB21			AT1G02610	--- , --- , --- , ---			AT1G04610	YUC3			AT3G28007	SWEET4
				AT3G18290	BTS							AT2G39480	ABCB6			AT1G02860	NLA			AT1G04950	TAFII59			AT1G71000	--- , --- , --- , ---
				AT3G22910	ACA13							AT1G30420	ABCC11			AT1G02880	TPK1			AT1G05650	--- , --- , --- , ---			AT1G78490	CYP708A3
				AT4G16000	--- , --- , --- , ---							AT3G13080	ABCC3			AT1G02960	--- , --- , --- , ---			AT1G05700	--- , --- , --- , ---			AT1G56650	MYB75
				AT4G21760	BGLU47							AT1G51500	ABCG12			AT1G02990	--- , --- , --- , ---			AT1G06580	--- , --- , --- , ---			AT5G44005	--- , --- , --- , ---
				AT4G35320	--- , --- , --- , ---							AT3G55110	ABCG18			AT1G03000	PEX6			AT1G06620	--- , --- , --- , ---			AT5G06530	ABCG22
				AT5G05250	--- , --- , --- , ---							AT3G55130	ABCG19			AT1G03495	--- , --- , --- , ---			AT1G06630	--- , --- , --- , ---			AT5G10200	--- , --- , --- , ---
				AT5G08030	--- , --- , --- , ---							AT1G53390	ABCG24			AT1G03610	--- , --- , --- , ---			AT1G07660	--- , --- , --- , ---			AT2G38180	--- , --- , --- , ---
				AT5G13740	ZIF1							AT4G15233	ABCG42			AT1G03620	--- , --- , --- , ---			AT1G07985	--- , --- , --- , ---			AT5G23820	ML3
				AT5G23050	AAE17							AT4G15236	ABCG43			AT1G04030	--- , --- , --- , ---			AT1G08110	--- , --- , --- , ---			AT3G26220	CYP71B3
				AT5G41900	BDG2							AT2G13610	ABCG5			AT1G04230	--- , --- , --- , ---			AT1G08190	ATVPS41			AT5G25610	RD22
				AT5G52050	DTX50							AT2G37300	ABCI16			AT1G04310	ERS2			AT1G08610	--- , --- , --- , ---			AT3G21755	--- , --- , --- , ---
				AT5G53450	PAP14							AT1G45249	ABF2			AT1G04830	--- , --- , --- , ---			AT1G08640	CJD1			AT1G70780	--- , --- , --- , ---
												AT4G34000	ABF3			AT1G05060	--- , --- , --- , ---			AT1G09740	--- , --- , --- , ---			AT5G53120	SPDS3
												AT3G19290	ABF4			AT1G05350	--- , --- , --- , ---			AT1G10380	--- , --- , --- , ---			AT3G03640	BGLU25
												AT4G26080	ABI1			AT1G05660	--- , --- , --- , ---			AT1G10682	--- , --- , --- , ---			AT1G04840	PCMP-H64
												AT5G57050	ABI2			AT1G05710	--- , --- , --- , ---			AT1G11020	--- , --- , --- , ---			AT4G15540	--- , --- , --- , ---
												AT2G46225	ABIL1			AT1G05900	ATNTH2			AT1G11112	--- , --- , --- , ---			AT3G10570	CYP77A6
												AT3G49290	ABIL2			AT1G06040	STO			AT1G11185	--- , --- , --- , ---			AT5G16580	BGLU2
												AT5G64750	ABR1			AT1G06400	ARA2			AT1G11320	--- , --- , --- , ---			AT1G64170	CHX16
												AT2G36080	ABS2			AT1G06460	ACD32.1			AT1G11630	--- , --- , --- , ---			AT5G01630	BRCA2B
												AT1G13210	ACA.l			AT1G06640	--- , --- , --- , ---			AT1G11700	--- , --- , --- , ---			AT4G36410	UBC17
												AT1G27770	ACA1			AT1G06800	DALL4			AT1G12200	--- , --- , --- , ---			AT5G55460	--- , --- , --- , ---
												AT4G29900	ACA10			AT1G07010	--- , --- , --- , ---			AT1G12620	--- , --- , --- , ---			AT5G07010	SOT15
												AT3G57330	ACA11			AT1G07260	UGT71C3			AT1G13300	HRS1			AT1G57590	PAE2
												AT4G37640	ACA2			AT1G07280	--- , --- , --- , ---			AT1G13380	--- , --- , --- , ---			AT5G16080	CXE17
												AT1G31812	ACBP6			AT1G07450	--- , --- , --- , ---			AT1G13607	--- , --- , --- , ---			AT1G19570	DHAR1
												AT4G26160	ACHT1			AT1G07745	ATRAD51D			AT1G13609	--- , --- , --- , ---			AT3G05640	--- , --- , --- , ---
												AT4G29670	ACHT2			AT1G07900	LBD1			AT1G14070	--- , --- , --- , ---			AT1G58360	AAP1
												AT1G08570	ACHT4			AT1G08050	--- , --- , --- , ---			AT1G14630	--- , --- , --- , ---			AT4G17340	TIP2-2
												AT2G23600	ACL			AT1G08390	--- , --- , --- , ---			AT1G14730	--- , --- , --- , ---			AT3G23810	SAHH2
												AT5G65890	ACR1			AT1G08400	--- , --- , --- , ---			AT1G14860	ATNUDT18			AT5G36160	TAT
												AT1G76990	ACR3			AT1G08670	--- , --- , --- , ---			AT1G15020	ATQSOX1			AT3G49120	PER34
												AT2G03730	ACR5			AT1G08720	EDR1			AT1G15100	RHA2A			AT2G38540	LTP1
												AT4G22780	ACR7			AT1G08970	HAP5C			AT1G15550	GA4			AT1G05300	ZIP5
												AT5G36880	ACS			AT1G09010	--- , --- , --- , ---			AT1G15730	--- , --- , --- , ---			AT3G31430	--- , --- , --- , ---
												AT1G62960	ACS10			AT1G09140	ATSRP30			AT1G16030	Hsp70b			AT1G04320	--- , --- , --- , ---
												AT4G08040	ACS11			AT1G09240	NAS3			AT1G16670	--- , --- , --- , ---			AT1G60730	--- , --- , --- , ---
												AT4G11280	ACS6			AT1G09530	PIF3			AT1G17230	--- , --- , --- , ---			AT5G44590	--- , --- , --- , ---
												AT4G26200	ACS7			AT1G09795	ATATP-PRT2			AT1G18750	AGL65			AT5G56870	BGAL4
												AT4G37770	ACS8			AT1G09840	ATSK41			AT1G18880	--- , --- , --- , ---			AT5G26692	--- , --- , --- , ---
												AT3G12110	ACT11			AT1G10090	--- , --- , --- , ---			AT1G19330	--- , --- , --- , ---			AT1G22690	GASA9
												AT2G16500	ADC1			AT1G10140	--- , --- , --- , ---			AT1G19340	--- , --- , --- , ---			AT2G30760	--- , --- , --- , ---
												AT4G34710	ADC2			AT1G10150	--- , --- , --- , ---			AT1G19350	BES1			AT4G39250	RL1
												AT1G33560	ADR1			AT1G10200	WLIM1			AT1G19376	--- , --- , --- , ---			AT1G19510	RL5
												AT4G33300	ADR1-L1			AT1G10240	FRS11			AT1G19394	--- , --- , --- , ---
												AT5G04720	ADR1-L2			AT1G10450	SNL6			AT1G19600	--- , --- , --- , ---
												AT2G31360	ADS2			AT1G10480	ZFP5			AT1G20070	--- , --- , --- , ---
												AT3G44720	ADT4			AT1G10530	--- , --- , --- , ---			AT1G20640	--- , --- , --- , ---
												AT5G22630	ADT5			AT1G10600	AMSH2			AT1G20700	WOX14
												AT1G08250	ADT6			AT1G10610	--- , --- , --- , ---			AT1G21610	--- , --- , --- , ---
												AT1G12820	AFB3			AT1G10657	--- , --- , --- , ---			AT1G22030	--- , --- , --- , ---
												AT3G25500	AFH1			AT1G10730	--- , --- , --- , ---			AT1G23890	--- , --- , --- , ---
												AT1G69260	AFP1			AT1G10820	--- , --- , --- , ---			AT1G24148	--- , --- , --- , ---
												AT4G34460	AGB1			AT1G10865	--- , --- , --- , ---			AT1G24160	--- , --- , --- , ---
												AT3G25250	AGC2-1			AT1G10910	--- , --- , --- , ---			AT1G26390	--- , --- , --- , ---
												AT2G37550	AGD7			AT1G11090	--- , --- , --- , ---			AT1G26420	--- , --- , --- , ---
												AT3G57550	AGK2			AT1G11125	--- , --- , --- , ---			AT1G26450	--- , --- , --- , ---
												AT1G31280	AGO2			AT1G11280	--- , --- , --- , ---			AT1G26790	--- , --- , --- , ---
												AT1G31290	AGO3			AT1G11380	--- , --- , --- , ---			AT1G27930	--- , --- , --- , ---
												AT5G64310	AGP1			AT1G11390	--- , --- , --- , ---			AT1G28060	--- , --- , --- , ---
												AT4G09030	AGP10			AT1G11410	--- , --- , --- , ---			AT1G28140	--- , --- , --- , ---
												AT3G13520	AGP12			AT1G11660	--- , --- , --- , ---			AT1G28190	--- , --- , --- , ---
												AT5G11740	AGP15			AT1G11710	--- , --- , --- , ---			AT1G28400	--- , --- , --- , ---
												AT2G46330	AGP16			AT1G11790	ADT1			AT1G28480	GRX480
												AT2G23130	AGP17			AT1G11840	ATGLX1			AT1G29260	PEX7
												AT4G37450	AGP18			AT1G12240	ATBETAFRUCT4			AT1G30135	JAZ8
												AT3G61640	AGP20			AT1G12250	--- , --- , --- , ---			AT1G30190	--- , --- , --- , ---
												AT1G55330	AGP21			AT1G12280	--- , --- , --- , ---			AT1G30570	HERK2
												AT5G39340	AHP3			AT1G12450	--- , --- , --- , ---			AT1G31770	ABCG14
												AT2G46510	AIB			AT1G12480	OZS1			AT1G31814	FRL2
												AT3G28930	AIG2			AT1G12700	--- , --- , --- , ---			AT1G31935	--- , --- , --- , ---
												AT5G57390	AIL5			AT1G12910	ATAN11			AT1G32940	ATSBT3.5
												AT4G12550	AIR1			AT1G13090	CYP71B28			AT1G32970	--- , --- , --- , ---
												AT3G07390	AIR12			AT1G13450	GT-1			AT1G33612	--- , --- , --- , ---
												AT5G01520	AIRP2			AT1G13470	--- , --- , --- , ---			AT1G34270	--- , --- , --- , ---
												AT5G13280	AK-LYS1			AT1G13520	--- , --- , --- , ---			AT1G34470	--- , --- , --- , ---
												AT5G21170	AKINBETA1			AT1G13570	--- , --- , --- , ---			AT1G35115	--- , --- , --- , ---
												AT1G14510	AL7			AT1G13580	LAG13			AT1G35230	AGP5
												AT5G04930	ALA1			AT1G13600	ATBZIP58			AT1G35460	--- , --- , --- , ---
												AT1G59820	ALA3			AT1G13670	--- , --- , --- , ---			AT1G35510	--- , --- , --- , ---
												AT4G34240	ALDH3I1			AT1G13870	DRL1			AT1G36180	ACC2
												AT1G79440	ALDH5F1			AT1G13910	--- , --- , --- , ---			AT1G36390	--- , --- , --- , ---
												AT5G11030	ALF4			AT1G14205	--- , --- , --- , ---			AT1G42960	--- , --- , --- , ---
												AT3G12740	ALIS1			AT1G14470	--- , --- , --- , ---			AT1G44350	ILL6
												AT1G08980	AMI1			AT1G14685	BPC2			AT1G44960	--- , --- , --- , ---
												AT4G13510	AMT1-1			AT1G14690	MAP65-7			AT1G47670	--- , --- , --- , ---
												AT1G64780	AMT1;2			AT1G14700	PAP3			AT1G48330	--- , --- , --- , ---
												AT2G38290	AMT2			AT1G14770	--- , --- , --- , ---			AT1G48550	--- , --- , --- , ---
												AT1G76130	AMY2			AT1G14780	--- , --- , --- , ---			AT1G48635	PEX3
												AT1G69830	AMY3			AT1G14840	ATMAP70-4			AT1G48745	--- , --- , --- , ---
												AT3G11900	ANT1			AT1G14870	PCR2			AT1G49200	--- , --- , --- , ---
												AT3G25780	AOC3			AT1G15040	--- , --- , --- , ---			AT1G49210	--- , --- , --- , ---
												AT5G42650	AOS			AT1G15140	--- , --- , --- , ---			AT1G49310	--- , --- , --- , ---
												AT3G22370	AOX1A			AT1G15290	--- , --- , --- , ---			AT1G49390	--- , --- , --- , ---
												AT2G32800	AP4.3A			AT1G15340	MBD10			AT1G49710	FUT12
												AT1G11910	APA1			AT1G15380	--- , --- , --- , ---			AT1G49960	--- , --- , --- , ---
												AT4G21980	APG8A			AT1G15400	--- , --- , --- , ---			AT1G49970	CLPR1
												AT1G14370	APK2A			AT1G15480	--- , --- , --- , ---			AT1G50300	TAF15
												AT2G02800	APK2B			AT1G15860	--- , --- , --- , ---			AT1G50930	--- , --- , --- , ---
												AT5G19220	APL1			AT1G15880	GOS11			AT1G51360	ATDABB1
												AT1G64810	APO1			AT1G15950	CCR1			AT1G51670	--- , --- , --- , ---
												AT1G62180	ATAPR2			AT1G15990	ATCNGC7			AT1G51880	RHS6
												AT4G08930	APRL6			AT1G16420	ATMC8			AT1G51890	--- , --- , --- , ---
												AT4G00760	APRR8			AT1G16680	--- , --- , --- , ---			AT1G52080	AR791
												AT3G22890	APS1			AT1G16730	UP6			AT1G52140	--- , --- , --- , ---
												AT4G14680	APS3			AT1G16750	--- , --- , --- , ---			AT1G52820	--- , --- , --- , ---
												AT2G26530	AR781			AT1G16800	--- , --- , --- , ---			AT1G52910	--- , --- , --- , ---
												AT1G28670	ARAB-1			AT1G17040	SHA			AT1G53025	--- , --- , --- , ---
												AT2G44900	ARABIDILLO-1			AT1G17060	CYP72C1			AT1G55460	--- , --- , --- , ---
												AT1G75840	ARAC5			AT1G17180	ATGSTU25			AT1G55520	TBP2
												AT4G11890	ARCK1			AT1G17550	HAB2			AT1G56090	--- , --- , --- , ---
												AT5G43850	ARD4			AT1G17710	--- , --- , --- , ---			AT1G56200	emb1303
												AT1G23490	ARF1			AT1G17720	ATB BETA			AT1G58220	--- , --- , --- , ---
												AT2G28350	ARF10			AT1G17870	ATEGY3			AT1G59730	ATH7
												AT4G30080	ARF16			AT1G18075	MIR159B			AT1G60470	ATGOLS4
												AT1G77850	ARF17			AT1G18200	AtRABA6b			AT1G60670	--- , --- , --- , ---
												AT4G23980	ARF9			AT1G18335	--- , --- , --- , ---			AT1G60960	IRT3
												AT3G22950	ARFC1			AT1G18480	--- , --- , --- , ---			AT1G61050	--- , --- , --- , ---
												AT1G01950	ARK2			AT1G18640	PSP			AT1G61120	TPS04
												AT1G12430	ARK3			AT1G18650	PDCB3			AT1G61190	--- , --- , --- , ---
												AT5G67560	ARLA1D			AT1G18670	IBS1			AT1G62370	--- , --- , --- , ---
												AT5G66200	ARO2			AT1G18700	--- , --- , --- , ---			AT1G62422	--- , --- , --- , ---
												AT4G36030	ARO3			AT1G18860	WRKY61			AT1G62430	ATCDS1
												AT1G60430	ARPC3			AT1G19360	--- , --- , --- , ---			AT1G62600	--- , --- , --- , ---
												AT1G10470	ARR4			AT1G19373	--- , --- , --- , ---			AT1G63160	RFC2
												AT1G19050	ARR7			AT1G19397	--- , --- , --- , ---			AT1G63230	--- , --- , --- , ---
												AT3G57040	ARR9			AT1G19530	--- , --- , --- , ---			AT1G63720	--- , --- , --- , ---
												AT3G51970	ASAT1			AT1G19650	--- , --- , --- , ---			AT1G65220	--- , --- , --- , ---
												AT1G25220	ASB1			AT1G19660	--- , --- , --- , ---			AT1G65430	ARI8
												AT4G34740	ASE2			AT1G19830	--- , --- , --- , ---			AT1G65870	--- , --- , --- , ---
												AT2G24100	ASG1			AT1G19840	--- , --- , --- , ---			AT1G65890	AAE12
												AT5G10940	ASG2			AT1G19860	--- , --- , --- , ---			AT1G66230	MYB20
												AT1G01520	ASG4			AT1G19968	--- , --- , --- , ---			AT1G66700	PXMT1
												AT1G20650	ASG5			AT1G19980	--- , --- , --- , ---			AT1G66760	--- , --- , --- , ---
												AT5G47580	ASG7			AT1G20010	TUB5			AT1G67420	--- , --- , --- , ---
												AT2G40475	ASG8			AT1G20120	--- , --- , --- , ---			AT1G67480	--- , --- , --- , ---
												AT2G44150	ASHH3			AT1G20190	ATEXPA11			AT1G67510	--- , --- , --- , ---
												AT2G30970	ASP1			AT1G20260	--- , --- , --- , ---			AT1G67530	--- , --- , --- , ---
												AT4G31990	ASP5			AT1G20440	COR47			AT1G69270	RPK1
												AT3G18490	ASPG1			AT1G20610	CYCB2;3			AT1G70130	--- , --- , --- , ---
												AT4G11660	AT-HSFB2B			AT1G20680	--- , --- , --- , ---			AT1G70200	--- , --- , --- , ---
												AT1G01130	--- , --- , --- , ---			AT1G20696	HMGB3			AT1G70260	--- , --- , --- , ---
												AT1G01240	--- , --- , --- , ---			AT1G20880	--- , --- , --- , ---			AT1G70470	--- , --- , --- , ---
												AT1G01300	--- , --- , --- , ---			AT1G20920	--- , --- , --- , ---			AT1G70550	--- , --- , --- , ---
												AT1G01500	--- , --- , --- , ---			AT1G21140	--- , --- , --- , ---			AT1G70560	WEI8
												AT1G01540	--- , --- , --- , ---			AT1G21190	--- , --- , --- , ---			AT1G70581	--- , --- , --- , ---
												AT1G02060	--- , --- , --- , ---			AT1G21360	GLTP2			AT1G70750	--- , --- , --- , ---
												AT1G02270	--- , --- , --- , ---			AT1G21400	--- , --- , --- , ---			AT1G70885	--- , --- , --- , ---
												AT1G02300	--- , --- , --- , ---			AT1G21450	SCL1			AT1G70980	SYNC3
												AT1G02380	--- , --- , --- , ---			AT1G21540	--- , --- , --- , ---			AT1G71210	--- , --- , --- , ---
												AT1G02650	--- , --- , --- , ---			AT1G21580	--- , --- , --- , ---			AT1G72490	--- , --- , --- , ---
												AT1G02660	--- , --- , --- , ---			AT1G21640	NADK2			AT1G73130	--- , --- , --- , ---
												AT1G02700	--- , --- , --- , ---			AT1G21670	--- , --- , --- , ---			AT1G73530	--- , --- , --- , ---
												AT1G02740	--- , --- , --- , ---			AT1G21760	ATFBP7			AT1G73850	--- , --- , --- , ---
												AT1G02810	--- , --- , --- , ---			AT1G21780	--- , --- , --- , ---			AT1G74310	ATHSP101
												AT1G03140	--- , --- , --- , ---			AT1G21790	--- , --- , --- , ---			AT1G74480	--- , --- , --- , ---
												AT1G03230	--- , --- , --- , ---			AT1G21840	UREF			AT1G74590	ATGSTU10
												AT1G03370	--- , --- , --- , ---			AT1G21900	--- , --- , --- , ---			AT1G74660	MIF1
												AT1G03457	--- , --- , --- , ---			AT1G21980	ATPIP5K1			AT1G74770	--- , --- , --- , ---
												AT1G03510	--- , --- , --- , ---			AT1G22370	ATUGT85A5			AT1G74950	JAZ2
												AT1G03730	--- , --- , --- , ---			AT1G22410	--- , --- , --- , ---			AT1G75010	ARC3
												AT1G03740	--- , --- , --- , ---			AT1G22490	--- , --- , --- , ---			AT1G75210	--- , --- , --- , ---
												AT1G04200	--- , --- , --- , ---			AT1G22550	--- , --- , --- , ---			AT1G75710	--- , --- , --- , ---
												AT1G04210	--- , --- , --- , ---			AT1G22590	AGL87			AT1G76050	--- , --- , --- , ---
												AT1G04430	--- , --- , --- , ---			AT1G22650	--- , --- , --- , ---			AT1G76440	--- , --- , --- , ---
												AT1G04490	--- , --- , --- , ---			AT1G22730	--- , --- , --- , ---			AT1G76920	--- , --- , --- , ---
												AT1G04570	--- , --- , --- , ---			AT1G22880	ATGH9B4			AT1G77200	--- , --- , --- , ---
												AT1G04680	--- , --- , --- , ---			AT1G22930	--- , --- , --- , ---			AT1G78200	--- , --- , --- , ---
												AT1G04770	--- , --- , --- , ---			AT1G22990	HIPP22			AT1G78320	ATGSTU23
												AT1G04780	--- , --- , --- , ---			AT1G23205	--- , --- , --- , ---			AT1G78815	LSH7
												AT1G04985	--- , --- , --- , ---			AT1G23400	CAF2			AT1G79310	ATMC7
												AT1G05020	--- , --- , --- , ---			AT1G23550	SRO2			AT1G79670	RFO1
												AT1G05170	--- , --- , --- , ---			AT1G23880	--- , --- , --- , ---			AT1G79770	--- , --- , --- , ---
												AT1G05340	--- , --- , --- , ---			AT1G24040	--- , --- , --- , ---			AT1G80120	--- , --- , --- , ---
												AT1G05575	--- , --- , --- , ---			AT1G24130	--- , --- , --- , ---			AT1G80830	NRAMP1
												AT1G05675	--- , --- , --- , ---			AT1G24280	G6PD3			AT2G01100	--- , --- , --- , ---
												AT1G05840	--- , --- , --- , ---			AT1G24330	--- , --- , --- , ---			AT2G01290	RPI2
												AT1G05870	--- , --- , --- , ---			AT1G24340	EMB260			AT2G01660	PDLP6
												AT1G06060	--- , --- , --- , ---			AT1G24450	NFD2			AT2G01710	--- , --- , --- , ---
												AT1G06360	--- , --- , --- , ---			AT1G24490	ALB4			AT2G01900	--- , --- , --- , ---
												AT1G06440	--- , --- , --- , ---			AT1G24625	ZFP7			AT2G02870	--- , --- , --- , ---
												AT1G06470	--- , --- , --- , ---			AT1G25490	RCN1			AT2G02950	PKS1
												AT1G06475	--- , --- , --- , ---			AT1G26100	--- , --- , --- , ---			AT2G03270	--- , --- , --- , ---
												AT1G06760	--- , --- , --- , ---			AT1G26580	--- , --- , --- , ---			AT2G03360	--- , --- , --- , ---
												AT1G06830	--- , --- , --- , ---			AT1G26670	VTI12			AT2G03480	QUL2
												AT1G06980	--- , --- , --- , ---			AT1G27030	--- , --- , --- , ---			AT2G04740	--- , --- , --- , ---
												AT1G07135	--- , --- , --- , ---			AT1G27120	--- , --- , --- , ---			AT2G04800	--- , --- , --- , ---
												AT1G07160	--- , --- , --- , ---			AT1G27140	ATGSTU14			AT2G06925	ATSPLA2-ALPHA
												AT1G07200	--- , --- , --- , ---			AT1G27150	--- , --- , --- , ---			AT2G06950	--- , --- , --- , ---
												AT1G07220	--- , --- , --- , ---			AT1G27190	--- , --- , --- , ---			AT2G07687	--- , --- , --- , ---
												AT1G07380	--- , --- , --- , ---			AT1G27350	--- , --- , --- , ---			AT2G11140	--- , --- , --- , ---
												AT1G07500	--- , --- , --- , ---			AT1G27595	--- , --- , --- , ---			AT2G11880	--- , --- , --- , ---
												AT1G07520	--- , --- , --- , ---			AT1G27720	TAF4			AT2G14760	--- , --- , --- , ---
												AT1G07650	--- , --- , --- , ---			AT1G27750	--- , --- , --- , ---			AT2G14910	--- , --- , --- , ---
												AT1G07870	--- , --- , --- , ---			AT1G27840	ATCSA-1			AT2G15580	--- , --- , --- , ---
												AT1G08180	--- , --- , --- , ---			AT1G28350	--- , --- , --- , ---			AT2G16570	ATASE
												AT1G08315	--- , --- , --- , ---			AT1G28440	HSL1			AT2G16740	UBC29
												AT1G09060	--- , --- , --- , ---			AT1G28520	VOZ1			AT2G17060	--- , --- , --- , ---
												AT1G09160	--- , --- , --- , ---			AT1G28540	--- , --- , --- , ---			AT2G17330	--- , --- , --- , ---
												AT1G09390	--- , --- , --- , ---			AT1G28660	--- , --- , --- , ---			AT2G17442	--- , --- , --- , ---
												AT1G09520	--- , --- , --- , ---			AT1G28940	--- , --- , --- , ---			AT2G17845	--- , --- , --- , ---
												AT1G09575	--- , --- , --- , ---			AT1G29060	--- , --- , --- , ---			AT2G18010	--- , --- , --- , ---
												AT1G09932	--- , --- , --- , ---			AT1G29170	WAVE2			AT2G18660	PNP-A
												AT1G09995	--- , --- , --- , ---			AT1G29240	--- , --- , --- , ---			AT2G18969	--- , --- , --- , ---
												AT1G10000	--- , --- , --- , ---			AT1G29390	COR314-TM2			AT2G19110	HMA4
												AT1G10020	--- , --- , --- , ---			AT1G29410	PAI3			AT2G20120	COV1
												AT1G10040	--- , --- , --- , ---			AT1G29465	--- , --- , --- , ---			AT2G20670	--- , --- , --- , ---
												AT1G10050	--- , --- , --- , ---			AT1G29470	--- , --- , --- , ---			AT2G20725	--- , --- , --- , ---
												AT1G10120	--- , --- , --- , ---			AT1G29510	SAUR68			AT2G22330	CYP79B3
												AT1G10340	--- , --- , --- , ---			AT1G29790	--- , --- , --- , ---			AT2G22390	--- , --- , --- , ---
												AT1G10640	--- , --- , --- , ---			AT1G29800	--- , --- , --- , ---			AT2G22400	--- , --- , --- , ---
												AT1G10650	--- , --- , --- , ---			AT1G30360	ERD4			AT2G22760	--- , --- , --- , ---
												AT1G10690	--- , --- , --- , ---			AT1G30410	ATMRP13			AT2G22810	ACS4
												AT1G11050	--- , --- , --- , ---			AT1G30500	NF-YA7			AT2G23140	--- , --- , --- , ---
												AT1G11175	--- , --- , --- , ---			AT1G30530	UGT78D1			AT2G23420	NAPRT2
												AT1G11210	--- , --- , --- , ---			AT1G31173	MIR167D			AT2G24020	--- , --- , --- , ---
												AT1G11300	--- , --- , --- , ---			AT1G31230	AK-HSDH I			AT2G24540	AFR
												AT1G11330	--- , --- , --- , ---			AT1G31350	KUF1			AT2G24570	WRKY17
												AT1G11440	--- , --- , --- , ---			AT1G31355	--- , --- , --- , ---			AT2G24850	TAT3
												AT1G11670	--- , --- , --- , ---			AT1G31440	--- , --- , --- , ---			AT2G25090	CIPK16
												AT1G11905	--- , --- , --- , ---			AT1G31820	--- , --- , --- , ---			AT2G25730	--- , --- , --- , ---
												AT1G11960	--- , --- , --- , ---			AT1G32120	--- , --- , --- , ---			AT2G26200	--- , --- , --- , ---
												AT1G12020	--- , --- , --- , ---			AT1G32190	--- , --- , --- , ---			AT2G26215	--- , --- , --- , ---
												AT1G12320	--- , --- , --- , ---			AT1G32200	ATS1			AT2G26380	--- , --- , --- , ---
												AT1G12330	--- , --- , --- , ---			AT1G32240	KAN2			AT2G26500	--- , --- , --- , ---
												AT1G12500	--- , --- , --- , ---			AT1G32860	--- , --- , --- , ---			AT2G26590	RPN13
												AT1G12845	--- , --- , --- , ---			AT1G33400	TPR9			AT2G26760	CYCB1;4
												AT1G12990	--- , --- , --- , ---			AT1G33490	--- , --- , --- , ---			AT2G26970	--- , --- , --- , ---
												AT1G13000	--- , --- , --- , ---			AT1G34010	--- , --- , --- , ---			AT2G27550	ATC
												AT1G13340	--- , --- , --- , ---			AT1G36160	ACC1			AT2G27830	--- , --- , --- , ---
												AT1G13360	--- , --- , --- , ---			AT1G36622	--- , --- , --- , ---			AT2G28250	NCRK
												AT1G13390	--- , --- , --- , ---			AT1G41830	SKS6			AT2G28400	--- , --- , --- , ---
												AT1G13608	--- , --- , --- , ---			AT1G43160	RAP2.6			AT2G28520	VHA-A1
												AT1G13640	--- , --- , --- , ---			AT1G43190	PTB3			AT2G28800	ALB3
												AT1G13880	--- , --- , --- , ---			AT1G43620	TT15			AT2G29060	--- , --- , --- , ---
												AT1G13940	--- , --- , --- , ---			AT1G43650	--- , --- , --- , ---			AT2G29340	--- , --- , --- , ---
												AT1G14200	--- , --- , --- , ---			AT1G43770	--- , --- , --- , ---			AT2G29440	ATGSTU6
												AT1G14330	--- , --- , --- , ---			AT1G43910	--- , --- , --- , ---			AT2G29995	--- , --- , --- , ---
												AT1G14480	--- , --- , --- , ---			AT1G44150	--- , --- , --- , ---			AT2G30060	--- , --- , --- , ---
												AT1G14580	--- , --- , --- , ---			AT1G44750	ATPUP11			AT2G30424	TCL2
												AT1G14710	--- , --- , --- , ---			AT1G44760	--- , --- , --- , ---			AT2G30490	ATC4H
												AT1G14820	--- , --- , --- , ---			AT1G44800	--- , --- , --- , ---			AT2G30750	CYP71A12
												AT1G14890	--- , --- , --- , ---			AT1G44820	--- , --- , --- , ---			AT2G30890	--- , --- , --- , ---
												AT1G15010	--- , --- , --- , ---			AT1G45191	BGLU1			AT2G31070	TCP10
												AT1G15060	--- , --- , --- , ---			AT1G45230	--- , --- , --- , ---			AT2G31750	UGT74D1
												AT1G15170	--- , --- , --- , ---			AT1G45545	--- , --- , --- , ---			AT2G31980	AtCYS2
												AT1G15230	--- , --- , --- , ---			AT1G46480	WOX4			AT2G32150	--- , --- , --- , ---
												AT1G15260	--- , --- , --- , ---			AT1G46554	--- , --- , --- , ---			AT2G32270	ZIP3
												AT1G15430	--- , --- , --- , ---			AT1G46768	RAP2.1			AT2G32760	--- , --- , --- , ---
												AT1G15740	--- , --- , --- , ---			AT1G47210	CYCA3;2			AT2G32795	--- , --- , --- , ---
												AT1G15890	--- , --- , --- , ---			AT1G47230	CYCA3;4			AT2G33835	FES1
												AT1G15920	--- , --- , --- , ---			AT1G47510	5PTASE11			AT2G34390	NIP2;1
												AT1G16170	--- , --- , --- , ---			AT1G47520	--- , --- , --- , ---			AT2G34670	--- , --- , --- , ---
												AT1G16310	--- , --- , --- , ---			AT1G47530	--- , --- , --- , ---			AT2G35000	--- , --- , --- , ---
												AT1G16320	--- , --- , --- , ---			AT1G47655	--- , --- , --- , ---			AT2G35510	SRO1
												AT1G16480	--- , --- , --- , ---			AT1G47960	C/VIF1			AT2G35680	--- , --- , --- , ---
												AT1G16515	--- , --- , --- , ---			AT1G48120	--- , --- , --- , ---			AT2G36026	--- , --- , --- , ---
												AT1G16640	--- , --- , --- , ---			AT1G48310	CHR18			AT2G36145	--- , --- , --- , ---
												AT1G16840	--- , --- , --- , ---			AT1G48660	--- , --- , --- , ---			AT2G36250	FTSZ2-1
												AT1G17145	--- , --- , --- , ---			AT1G48760	DELTA-ADR			AT2G36470	--- , --- , --- , ---
												AT1G17147	--- , --- , --- , ---			AT1G48870	--- , --- , --- , ---			AT2G36630	--- , --- , --- , ---
												AT1G17340	--- , --- , --- , ---			AT1G48920	ATNUC-L1			AT2G36792	--- , --- , --- , ---
												AT1G17345	--- , --- , --- , ---			AT1G48960	--- , --- , --- , ---			AT2G37035	--- , --- , --- , ---
												AT1G17360	--- , --- , --- , ---			AT1G49032	--- , --- , --- , ---			AT2G37100	--- , --- , --- , ---
												AT1G17500	--- , --- , --- , ---			AT1G49450	--- , --- , --- , ---			AT2G37150	--- , --- , --- , ---
												AT1G17600	--- , --- , --- , ---			AT1G49530	GGPS6			AT2G38040	CAC3
												AT1G17610	--- , --- , --- , ---			AT1G49580	--- , --- , --- , ---			AT2G38240	--- , --- , --- , ---
												AT1G17620	--- , --- , --- , ---			AT1G49980	--- , --- , --- , ---			AT2G38360	PRA1.B4
												AT1G17830	--- , --- , --- , ---			AT1G50000	--- , --- , --- , ---			AT2G38490	CIPK22
												AT1G18030	--- , --- , --- , ---			AT1G50260	NTMC2T5.1			AT2G38550	--- , --- , --- , ---
												AT1G18070	--- , --- , --- , ---			AT1G50270	--- , --- , --- , ---			AT2G38610	--- , --- , --- , ---
												AT1G18210	--- , --- , --- , ---			AT1G51130	--- , --- , --- , ---			AT2G38650	GAUT7
												AT1G18290	--- , --- , --- , ---			AT1G51330	--- , --- , --- , ---			AT2G39370	--- , --- , --- , ---
												AT1G18382	--- , --- , --- , ---			AT1G51402	--- , --- , --- , ---			AT2G39400	--- , --- , --- , ---
												AT1G18390	--- , --- , --- , ---			AT1G51460	--- , --- , --- , ---			AT2G39700	ATEXPA4
												AT1G18460	--- , --- , --- , ---			AT1G51790	--- , --- , --- , ---			AT2G39880	MYB25
												AT1G18470	--- , --- , --- , ---			AT1G51800	--- , --- , --- , ---			AT2G40020	--- , --- , --- , ---
												AT1G18610	--- , --- , --- , ---			AT1G52155	--- , --- , --- , ---			AT2G40630	--- , --- , --- , ---
												AT1G18740	--- , --- , --- , ---			AT1G52190	--- , --- , --- , ---			AT2G40700	--- , --- , --- , ---
												AT1G18810	--- , --- , --- , ---			AT1G52520	FRS6			AT2G41770	--- , --- , --- , ---
												AT1G18900	--- , --- , --- , ---			AT1G52855	--- , --- , --- , ---			AT2G41960	--- , --- , --- , ---
												AT1G18990	--- , --- , --- , ---			AT1G53060	--- , --- , --- , ---			AT2G42040	--- , --- , --- , ---
												AT1G19000	--- , --- , --- , ---			AT1G53090	SPA4			AT2G42760	--- , --- , --- , ---
												AT1G19020	--- , --- , --- , ---			AT1G53170	ATERF-8			AT2G43210	--- , --- , --- , ---
												AT1G19140	--- , --- , --- , ---			AT1G53230	TCP3			AT2G43700	--- , --- , --- , ---
												AT1G19310	--- , --- , --- , ---			AT1G53340	--- , --- , --- , ---			AT2G43745	--- , --- , --- , ---
												AT1G19320	--- , --- , --- , ---			AT1G53350	--- , --- , --- , ---			AT2G44640	--- , --- , --- , ---
												AT1G19370	--- , --- , --- , ---			AT1G53770	--- , --- , --- , ---			AT2G44650	CHL-CPN10
												AT1G19380	--- , --- , --- , ---			AT1G54050	--- , --- , --- , ---			AT2G45320	--- , --- , --- , ---
												AT1G19400	--- , --- , --- , ---			AT1G54130	RSH3			AT2G45430	AHL22
												AT1G19450	--- , --- , --- , ---			AT1G54180	ATBRXL3			AT2G45590	--- , --- , --- , ---
												AT1G19480	--- , --- , --- , ---			AT1G54210	APG12			AT2G45810	--- , --- , --- , ---
												AT1G19490	--- , --- , --- , ---			AT1G54270	EIF4A-2			AT2G45910	--- , --- , --- , ---
												AT1G19680	--- , --- , --- , ---			AT1G54570	--- , --- , --- , ---			AT2G46610	RS31A
												AT1G19835	--- , --- , --- , ---			AT1G54575	--- , --- , --- , ---			AT2G46620	--- , --- , --- , ---
												AT1G19970	--- , --- , --- , ---			AT1G54730	--- , --- , --- , ---			AT2G46685	MIR166A
												AT1G20100	--- , --- , --- , ---			AT1G54740	--- , --- , --- , ---			AT2G46735	--- , --- , --- , ---
												AT1G20300	--- , --- , --- , ---			AT1G54830	NF-YC3			AT2G46750	--- , --- , --- , ---
												AT1G20310	--- , --- , --- , ---			AT1G55010	PDF1.5			AT2G46910	--- , --- , --- , ---
												AT1G20470	--- , --- , --- , ---			AT1G55020	LOX1			AT2G46915	--- , --- , --- , ---
												AT1G20670	--- , --- , --- , ---			AT1G55110	AtIDD7			AT2G47860	--- , --- , --- , ---
												AT1G20816	--- , --- , --- , ---			AT1G55250	HUB2			AT2G48010	RKF3
												AT1G20823	--- , --- , --- , ---			AT1G55370	NDF5			AT3G01050	MUB1
												AT1G20870	--- , --- , --- , ---			AT1G55390	--- , --- , --- , ---			AT3G01350	--- , --- , --- , ---
												AT1G20970	--- , --- , --- , ---			AT1G55680	--- , --- , --- , ---			AT3G01930	--- , --- , --- , ---
												AT1G21000	--- , --- , --- , ---			AT1G55880	--- , --- , --- , ---			AT3G01950	--- , --- , --- , ---
												AT1G21010	--- , --- , --- , ---			AT1G55970	HAC04			AT3G02050	KUP3
												AT1G21060	--- , --- , --- , ---			AT1G56120	--- , --- , --- , ---			AT3G02340	--- , --- , --- , ---
												AT1G21070	--- , --- , --- , ---			AT1G56590	ZIP4			AT3G02800	--- , --- , --- , ---
												AT1G21080	--- , --- , --- , ---			AT1G57540	--- , --- , --- , ---			AT3G02860	--- , --- , --- , ---
												AT1G21326	--- , --- , --- , ---			AT1G57750	MAH1			AT3G03110	XPO1B
												AT1G21370	--- , --- , --- , ---			AT1G58200	MSL3			AT3G03370	--- , --- , --- , ---
												AT1G21380	--- , --- , --- , ---			AT1G58270	ZW9			AT3G04040	--- , --- , --- , ---
												AT1G21480	--- , --- , --- , ---			AT1G58410	--- , --- , --- , ---			AT3G04570	AHL19
												AT1G21550	--- , --- , --- , ---			AT1G59640	ZCW32			AT3G04670	WRKY39
												AT1G21590	--- , --- , --- , ---			AT1G59700	ATGSTU16			AT3G04720	PR4
												AT1G21680	--- , --- , --- , ---			AT1G60000	--- , --- , --- , ---			AT3G06740	GATA15
												AT1G21730	--- , --- , --- , ---			AT1G60010	--- , --- , --- , ---			AT3G07550	--- , --- , --- , ---
												AT1G21920	--- , --- , --- , ---			AT1G60260	BGLU5			AT3G07700	--- , --- , --- , ---
												AT1G22040	--- , --- , --- , ---			AT1G60800	NIK3			AT3G08040	FRD3
												AT1G22160	--- , --- , --- , ---			AT1G60989	SCRL7			AT3G08730	ATPK1
												AT1G22180	--- , --- , --- , ---			AT1G61065	--- , --- , --- , ---			AT3G09162	--- , --- , --- , ---
												AT1G22190	--- , --- , --- , ---			AT1G61170	--- , --- , --- , ---			AT3G09230	AtMYB1
												AT1G22330	--- , --- , --- , ---			AT1G61210	--- , --- , --- , ---			AT3G09440	--- , --- , --- , ---
												AT1G22470	--- , --- , --- , ---			AT1G61590	--- , --- , --- , ---			AT3G09450	--- , --- , --- , ---
												AT1G22510	--- , --- , --- , ---			AT1G61680	TPS14			AT3G10330	--- , --- , --- , ---
												AT1G22570	--- , --- , --- , ---			AT1G61690	--- , --- , --- , ---			AT3G10350	--- , --- , --- , ---
												AT1G22610	--- , --- , --- , ---			AT1G61820	BGLU46			AT3G10940	--- , --- , --- , ---
												AT1G22810	--- , --- , --- , ---			AT1G62040	ATG8C			AT3G10960	ATAZG1
												AT1G22870	--- , --- , --- , ---			AT1G62290	--- , --- , --- , ---			AT3G10980	--- , --- , --- , ---
												AT1G22882	--- , --- , --- , ---			AT1G62540	FMO GS-OX2			AT3G11240	ATE2
												AT1G22885	--- , --- , --- , ---			AT1G62630	--- , --- , --- , ---			AT3G11440	ATMYB65
												AT1G22890	--- , --- , --- , ---			AT1G62970	--- , --- , --- , ---			AT3G11710	ATKRS-1
												AT1G23030	--- , --- , --- , ---			AT1G63010	--- , --- , --- , ---			AT3G11930	--- , --- , --- , ---
												AT1G23200	--- , --- , --- , ---			AT1G63430	--- , --- , --- , ---			AT3G12145	FLR1
												AT1G23340	--- , --- , --- , ---			AT1G63855	--- , --- , --- , ---			AT3G12977	--- , --- , --- , ---
												AT1G23390	--- , --- , --- , ---			AT1G64080	--- , --- , --- , ---			AT3G13310	--- , --- , --- , ---
												AT1G23710	--- , --- , --- , ---			AT1G64360	--- , --- , --- , ---			AT3G13610	--- , --- , --- , ---
												AT1G23780	--- , --- , --- , ---			AT1G64385	--- , --- , --- , ---			AT3G13730	CYP90D1
												AT1G23830	--- , --- , --- , ---			AT1G64530	--- , --- , --- , ---			AT3G13965	--- , --- , --- , ---
												AT1G23840	--- , --- , --- , ---			AT1G64660	ATMGL			AT3G13990	--- , --- , --- , ---
												AT1G24140	--- , --- , --- , ---			AT1G64680	--- , --- , --- , ---			AT3G14000	ATBRXL2
												AT1G24145	--- , --- , --- , ---			AT1G64700	--- , --- , --- , ---			AT3G14050	RSH2
												AT1G24147	--- , --- , --- , ---			AT1G64820	--- , --- , --- , ---			AT3G14205	--- , --- , --- , ---
												AT1G24440	--- , --- , --- , ---			AT1G64860	SIGA			AT3G14240	--- , --- , --- , ---
												AT1G24530	--- , --- , --- , ---			AT1G64960	--- , --- , --- , ---			AT3G14260	--- , --- , --- , ---
												AT1G24580	--- , --- , --- , ---			AT1G65070	--- , --- , --- , ---			AT3G14690	CYP72A15
												AT1G25275	--- , --- , --- , ---			AT1G65190	--- , --- , --- , ---			AT3G14770	SWEET2
												AT1G25370	--- , --- , --- , ---			AT1G65230	--- , --- , --- , ---			AT3G15010	--- , --- , --- , ---
												AT1G25390	--- , --- , --- , ---			AT1G65320	--- , --- , --- , ---			AT3G15110	--- , --- , --- , ---
												AT1G25400	--- , --- , --- , ---			AT1G65370	--- , --- , --- , ---			AT3G15270	SPL5
												AT1G25520	--- , --- , --- , ---			AT1G65450	--- , --- , --- , ---			AT3G15340	PPI2
												AT1G25550	--- , --- , --- , ---			AT1G65560	--- , --- , --- , ---			AT3G15450	--- , --- , --- , ---
												AT1G25682	--- , --- , --- , ---			AT1G65845	--- , --- , --- , ---			AT3G15518	--- , --- , --- , ---
												AT1G26208	--- , --- , --- , ---			AT1G65860	FMO GS-OX1			AT3G15690	--- , --- , --- , ---
												AT1G26270	--- , --- , --- , ---			AT1G65920	--- , --- , --- , ---			AT3G15760	--- , --- , --- , ---
												AT1G26620	--- , --- , --- , ---			AT1G65960	GAD2			AT3G16130	ATROPGEF13
												AT1G26730	--- , --- , --- , ---			AT1G65985	--- , --- , --- , ---			AT3G16430	JAL31
												AT1G26800	--- , --- , --- , ---			AT1G66070	--- , --- , --- , ---			AT3G16490	IQD 26
												AT1G26850	--- , --- , --- , ---			AT1G66280	BGLU22			AT3G16570	RALF23
												AT1G27020	--- , --- , --- , ---			AT1G66345	--- , --- , --- , ---			AT3G16620	ATTOC120
												AT1G27100	--- , --- , --- , ---			AT1G66410	CAM4			AT3G16910	AAE7
												AT1G27110	--- , --- , --- , ---			AT1G66440	--- , --- , --- , ---			AT3G17440	NPSN13
												AT1G27200	--- , --- , --- , ---			AT1G66840	PMI2			AT3G17650	YSL5
												AT1G27330	--- , --- , --- , ---			AT1G67050	--- , --- , --- , ---			AT3G18280	--- , --- , --- , ---
												AT1G27690	--- , --- , --- , ---			AT1G67080	ABA4			AT3G18300	--- , --- , --- , ---
												AT1G28240	--- , --- , --- , ---			AT1G67110	CYP735A2			AT3G18320	--- , --- , --- , ---
												AT1G28260	--- , --- , --- , ---			AT1G67340	--- , --- , --- , ---			AT3G18350	--- , --- , --- , ---
												AT1G28280	--- , --- , --- , ---			AT1G67360	--- , --- , --- , ---			AT3G18440	ATALMT9
												AT1G28310	--- , --- , --- , ---			AT1G67460	--- , --- , --- , ---			AT3G19370	--- , --- , --- , ---
												AT1G28600	--- , --- , --- , ---			AT1G67580	--- , --- , --- , ---			AT3G19450	CAD4
												AT1G28690	--- , --- , --- , ---			AT1G67590	--- , --- , --- , ---			AT3G19580	AZF2
												AT1G29290	--- , --- , --- , ---			AT1G67830	ATFXG1			AT3G20070	TTN9
												AT1G29430	--- , --- , --- , ---			AT1G67960	--- , --- , --- , ---			AT3G20090	CYP705A18
												AT1G29450	--- , --- , --- , ---			AT1G68020	ATTPS6			AT3G20300	--- , --- , --- , ---
												AT1G29460	--- , --- , --- , ---			AT1G68050	ADO3			AT3G20910	NF-YA9
												AT1G29660	--- , --- , --- , ---			AT1G68360	--- , --- , --- , ---			AT3G21050	--- , --- , --- , ---
												AT1G29670	--- , --- , --- , ---			AT1G68585	--- , --- , --- , ---			AT3G21140	--- , --- , --- , ---
												AT1G29680	--- , --- , --- , ---			AT1G68600	--- , --- , --- , ---			AT3G21420	--- , --- , --- , ---
												AT1G29710	--- , --- , --- , ---			AT1G68670	--- , --- , --- , ---			AT3G21600	--- , --- , --- , ---
												AT1G29840	--- , --- , --- , ---			AT1G68710	--- , --- , --- , ---			AT3G21610	--- , --- , --- , ---
												AT1G29850	--- , --- , --- , ---			AT1G68740	PHO1;H1			AT3G22160	--- , --- , --- , ---
												AT1G29980	--- , --- , --- , ---			AT1G68780	--- , --- , --- , ---			AT3G22275	--- , --- , --- , ---
												AT1G30260	--- , --- , --- , ---			AT1G68880	ATBZIP			AT3G23190	--- , --- , --- , ---
												AT1G30280	--- , --- , --- , ---			AT1G69120	AP1			AT3G23240	ERF1
												AT1G30320	--- , --- , --- , ---			AT1G69160	--- , --- , --- , ---			AT3G23430	PHO1
												AT1G30640	--- , --- , --- , ---			AT1G69295	PDCB4			AT3G24170	ATGR1
												AT1G30690	--- , --- , --- , ---			AT1G69550	--- , --- , --- , ---			AT3G24590	PLSP1
												AT1G30720	--- , --- , --- , ---			AT1G69610	--- , --- , --- , ---			AT3G24740	--- , --- , --- , ---
												AT1G30755	--- , --- , --- , ---			AT1G70210	CYCD1;1			AT3G24810	ICK3
												AT1G30757	--- , --- , --- , ---			AT1G70390	--- , --- , --- , ---			AT3G25690	CHUP1
												AT1G30820	--- , --- , --- , ---			AT1G70700	JAZ9			AT3G25930	--- , --- , --- , ---
												AT1G30860	--- , --- , --- , ---			AT1G70790	--- , --- , --- , ---			AT3G26200	CYP71B22
												AT1G31050	--- , --- , --- , ---			AT1G70800	--- , --- , --- , ---			AT3G26210	CYP71B23
												AT1G31130	--- , --- , --- , ---			AT1G70810	--- , --- , --- , ---			AT3G26445	--- , --- , --- , ---
												AT1G31540	--- , --- , --- , ---			AT1G70940	PIN3			AT3G26610	--- , --- , --- , ---
												AT1G31920	--- , --- , --- , ---			AT1G70990	--- , --- , --- , ---			AT3G26640	LWD2
												AT1G32460	--- , --- , --- , ---			AT1G71220	EBS1			AT3G26920	--- , --- , --- , ---
												AT1G32520	--- , --- , --- , ---			AT1G71240	--- , --- , --- , ---			AT3G27270	--- , --- , --- , ---
												AT1G32700	--- , --- , --- , ---			AT1G71380	ATGH9B3			AT3G27880	--- , --- , --- , ---
												AT1G32910	--- , --- , --- , ---			AT1G71400	AtRLP12			AT3G28760	--- , --- , --- , ---
												AT1G32920	--- , --- , --- , ---			AT1G71450	--- , --- , --- , ---			AT3G29350	AHP2
												AT1G32928	--- , --- , --- , ---			AT1G71695	--- , --- , --- , ---			AT3G29630	--- , --- , --- , ---
												AT1G33055	--- , --- , --- , ---			AT1G71810	--- , --- , --- , ---			AT3G29670	--- , --- , --- , ---
												AT1G33360	--- , --- , --- , ---			AT1G71890	SUC5			AT3G30875	--- , --- , --- , ---
												AT1G33480	--- , --- , --- , ---			AT1G71940	--- , --- , --- , ---			AT3G44100	--- , --- , --- , ---
												AT1G33590	--- , --- , --- , ---			AT1G71980	--- , --- , --- , ---			AT3G44990	XTR8
												AT1G33600	--- , --- , --- , ---			AT1G72140	--- , --- , --- , ---			AT3G45050	--- , --- , --- , ---
												AT1G33610	--- , --- , --- , ---			AT1G72300	--- , --- , --- , ---			AT3G45310	--- , --- , --- , ---
												AT1G33760	--- , --- , --- , ---			AT1G72510	--- , --- , --- , ---			AT3G45710	--- , --- , --- , ---
												AT1G33770	--- , --- , --- , ---			AT1G72640	--- , --- , --- , ---			AT3G47000	--- , --- , --- , ---
												AT1G33790	--- , --- , --- , ---			AT1G72650	TRFL6			AT3G47510	--- , --- , --- , ---
												AT1G33970	--- , --- , --- , ---			AT1G72690	--- , --- , --- , ---			AT3G48400	--- , --- , --- , ---
												AT1G34060	--- , --- , --- , ---			AT1G72700	--- , --- , --- , ---			AT3G48570	--- , --- , --- , ---
												AT1G34110	--- , --- , --- , ---			AT1G73066	--- , --- , --- , ---			AT3G48920	AtMYB45
												AT1G34200	--- , --- , --- , ---			AT1G73100	SUVH3			AT3G49250	DMS3
												AT1G34220	--- , --- , --- , ---			AT1G73150	GTE3			AT3G49670	BAM2
												AT1G34350	--- , --- , --- , ---			AT1G73170	--- , --- , --- , ---			AT3G49810	--- , --- , --- , ---
												AT1G34418	--- , --- , --- , ---			AT1G73340	--- , --- , --- , ---			AT3G50790	--- , --- , --- , ---
												AT1G34640	--- , --- , --- , ---			AT1G73630	--- , --- , --- , ---			AT3G51890	--- , --- , --- , ---
												AT1G34750	--- , --- , --- , ---			AT1G73710	--- , --- , --- , ---			AT3G52480	--- , --- , --- , ---
												AT1G35210	--- , --- , --- , ---			AT1G73965	CLE13			AT3G52900	--- , --- , --- , ---
												AT1G35350	--- , --- , --- , ---			AT1G74070	--- , --- , --- , ---			AT3G53100	--- , --- , --- , ---
												AT1G35430	--- , --- , --- , ---			AT1G74090	SOT18			AT3G53235	--- , --- , --- , ---
												AT1G35710	--- , --- , --- , ---			AT1G74180	AtRLP14			AT3G53310	--- , --- , --- , ---
												AT1G36320	--- , --- , --- , ---			AT1G74300	--- , --- , --- , ---			AT3G53510	--- , --- , --- , ---
												AT1G36380	--- , --- , --- , ---			AT1G74400	--- , --- , --- , ---			AT3G53600	--- , --- , --- , ---
												AT1G42470	--- , --- , --- , ---			AT1G74490	--- , --- , --- , ---			AT3G53960	--- , --- , --- , ---
												AT1G42980	--- , --- , --- , ---			AT1G74790	--- , --- , --- , ---			AT3G54040	--- , --- , --- , ---
												AT1G44130	--- , --- , --- , ---			AT1G74810	BOR5			AT3G54260	TBL36
												AT1G44770	--- , --- , --- , ---			AT1G74890	ARR15			AT3G54740	--- , --- , --- , ---
												AT1G44830	--- , --- , --- , ---			AT1G75270	DHAR2			AT3G54780	--- , --- , --- , ---
												AT1G45180	--- , --- , --- , ---			AT1G75510	--- , --- , --- , ---			AT3G54790	--- , --- , --- , ---
												AT1G45207	--- , --- , --- , ---			AT1G75760	--- , --- , --- , ---			AT3G55530	SDIR1
												AT1G45688	--- , --- , --- , ---			AT1G75920	--- , --- , --- , ---			AT3G55600	--- , --- , --- , ---
												AT1G47310	--- , --- , --- , ---			AT1G76150	ECH2			AT3G55760	--- , --- , --- , ---
												AT1G47340	--- , --- , --- , ---			AT1G76185	--- , --- , --- , ---			AT3G56440	ATATG18D
												AT1G47380	--- , --- , --- , ---			AT1G76220	--- , --- , --- , ---			AT3G56950	SIP2;1
												AT1G48100	--- , --- , --- , ---			AT1G76320	FRS4			AT3G56970	BHLH038
												AT1G48560	--- , --- , --- , ---			AT1G76380	--- , --- , --- , ---			AT3G56980	BHLH039
												AT1G48840	--- , --- , --- , ---			AT1G76460	--- , --- , --- , ---			AT3G57170	--- , --- , --- , ---
												AT1G49010	--- , --- , --- , ---			AT1G76570	--- , --- , --- , ---			AT3G57230	AGL16
												AT1G49050	--- , --- , --- , ---			AT1G76610	--- , --- , --- , ---			AT3G57750	--- , --- , --- , ---
												AT1G49180	--- , --- , --- , ---			AT1G76690	OPR2			AT3G58040	SINAT2
												AT1G49220	--- , --- , --- , ---			AT1G76960	--- , --- , --- , ---			AT3G58490	--- , --- , --- , ---
												AT1G49230	--- , --- , --- , ---			AT1G77131	--- , --- , --- , ---			AT3G58810	MTPA2
												AT1G49470	--- , --- , --- , ---			AT1G77320	MEI1			AT3G59068	--- , --- , --- , ---
												AT1G49500	--- , --- , --- , ---			AT1G77740	PIP5K2			AT3G59100	ATGSL11
												AT1G49730	--- , --- , --- , ---			AT1G77855	--- , --- , --- , ---			AT3G59280	TXR1
												AT1G49840	--- , --- , --- , ---			AT1G78020	--- , --- , --- , ---			AT3G59750	--- , --- , --- , ---
												AT1G50040	--- , --- , --- , ---			AT1G78050	PGM			AT3G60070	--- , --- , --- , ---
												AT1G50280	--- , --- , --- , ---			AT1G78090	ATTPPB			AT3G60670	--- , --- , --- , ---
												AT1G50290	--- , --- , --- , ---			AT1G78110	--- , --- , --- , ---			AT3G60810	--- , --- , --- , ---
												AT1G50590	--- , --- , --- , ---			AT1G78120	TPR12			AT3G60850	--- , --- , --- , ---
												AT1G50620	--- , --- , --- , ---			AT1G78290	--- , --- , --- , ---			AT3G61450	SYP 73
												AT1G50740	--- , --- , --- , ---			AT1G78380	ATGSTU19			AT3G61700	--- , --- , --- , ---
												AT1G50750	--- , --- , --- , ---			AT1G78440	ATGA2OX1			AT3G61830	ARF18
												AT1G51080	--- , --- , --- , ---			AT1G78590	NADK3			AT3G61950	--- , --- , --- , ---
												AT1G51090	--- , --- , --- , ---			AT1G78760	--- , --- , --- , ---			AT3G62280	--- , --- , --- , ---
												AT1G51270	--- , --- , --- , ---			AT1G78780	--- , --- , --- , ---			AT3G62930	--- , --- , --- , ---
												AT1G51370	--- , --- , --- , ---			AT1G78900	VHA-A			AT3G63010	ATGID1B
												AT1G51430	--- , --- , --- , ---			AT1G78960	ATLUP2			AT3G63380	--- , --- , --- , ---
												AT1G51440	--- , --- , --- , ---			AT1G78970	LUP1			AT3G63450	--- , --- , --- , ---
												AT1G51550	--- , --- , --- , ---			AT1G79090	--- , --- , --- , ---			AT3G63480	--- , --- , --- , ---
												AT1G51610	--- , --- , --- , ---			AT1G79270	ECT8			AT4G00230	XSP1
												AT1G51620	--- , --- , --- , ---			AT1G79330	AMC6			AT4G00390	--- , --- , --- , ---
												AT1G51805	--- , --- , --- , ---			AT1G79720	--- , --- , --- , ---			AT4G00590	--- , --- , --- , ---
												AT1G51820	--- , --- , --- , ---			AT1G79760	DTA4			AT4G00700	--- , --- , --- , ---
												AT1G52342	--- , --- , --- , ---			AT1G79840	GL2			AT4G00940	--- , --- , --- , ---
												AT1G52540	--- , --- , --- , ---			AT1G79940	ATERDJ2A			AT4G01070	GT72B1
												AT1G52720	--- , --- , --- , ---			AT1G79970	--- , --- , --- , ---			AT4G01120	GBF2
												AT1G52800	--- , --- , --- , ---			AT1G80010	FRS8			AT4G01975	--- , --- , --- , ---
												AT1G53080	--- , --- , --- , ---			AT1G80030	--- , --- , --- , ---			AT4G02140	--- , --- , --- , ---
												AT1G53190	--- , --- , --- , ---			AT1G80050	APT2			AT4G02510	TOC159
												AT1G53330	--- , --- , --- , ---			AT1G80110	ATPP2-B11			AT4G02630	--- , --- , --- , ---
												AT1G53345	--- , --- , --- , ---			AT1G80170	--- , --- , --- , ---			AT4G03220	--- , --- , --- , ---
												AT1G53380	--- , --- , --- , ---			AT1G80380	--- , --- , --- , ---			AT4G04610	PRH19
												AT1G53430	--- , --- , --- , ---			AT1G80600	WIN1			AT4G04720	CPK21
												AT1G53440	--- , --- , --- , ---			AT1G80760	NIP6;1			AT4G04800	ATMSRB3
												AT1G53450	--- , --- , --- , ---			AT1G80780	--- , --- , --- , ---			AT4G04990	--- , --- , --- , ---
												AT1G53625	--- , --- , --- , ---			AT1G80800	--- , --- , --- , ---			AT4G05110	ATENT6
												AT1G54120	--- , --- , --- , ---			AT1G80860	ATPLMT			AT4G05330	AGD13
												AT1G54200	--- , --- , --- , ---			AT1G80870	--- , --- , --- , ---			AT4G06701	--- , --- , --- , ---
												AT1G54790	--- , --- , --- , ---			AT1G80940	--- , --- , --- , ---			AT4G07950	--- , --- , --- , ---
												AT1G55000	--- , --- , --- , ---			AT1G80960	--- , --- , --- , ---			AT4G09580	--- , --- , --- , ---
												AT1G55270	--- , --- , --- , ---			AT2G01410	--- , --- , --- , ---			AT4G09720	ATRABG3A
												AT1G55280	--- , --- , --- , ---			AT2G01420	PIN4			AT4G09970	--- , --- , --- , ---
												AT1G55450	--- , --- , --- , ---			AT2G01580	--- , --- , --- , ---			AT4G10380	NIP5;1
												AT1G55530	--- , --- , --- , ---			AT2G01760	ARR14			AT4G10390	--- , --- , --- , ---
												AT1G55590	--- , --- , --- , ---			AT2G01830	WOL			AT4G11650	ATOSM34
												AT1G55960	--- , --- , --- , ---			AT2G01910	ATMAP65-6			AT4G12070	--- , --- , --- , ---
												AT1G56060	--- , --- , --- , ---			AT2G01950	VH1			AT4G12390	PME1
												AT1G56140	--- , --- , --- , ---			AT2G02020	--- , --- , --- , ---			AT4G12410	--- , --- , --- , ---
												AT1G56150	--- , --- , --- , ---			AT2G02120	PDF2.1			AT4G12900	--- , --- , --- , ---
												AT1G56210	--- , --- , --- , ---			AT2G02148	--- , --- , --- , ---			AT4G13030	--- , --- , --- , ---
												AT1G56220	--- , --- , --- , ---			AT2G02410	--- , --- , --- , ---			AT4G13040	--- , --- , --- , ---
												AT1G56230	--- , --- , --- , ---			AT2G02770	--- , --- , --- , ---			AT4G13520	SMAP1
												AT1G56300	--- , --- , --- , ---			AT2G02910	--- , --- , --- , ---			AT4G13570	HTA4
												AT1G56345	--- , --- , --- , ---			AT2G03350	--- , --- , --- , ---			AT4G13750	NOV
												AT1G56423	--- , --- , --- , ---			AT2G03440	NRP1			AT4G13980	AT-HSFA5
												AT1G56460	--- , --- , --- , ---			AT2G03550	--- , --- , --- , ---			AT4G14010	RALFL32
												AT1G56520	--- , --- , --- , ---			AT2G03710	AGL3			AT4G14220	RHF1A
												AT1G56540	--- , --- , --- , ---			AT2G03750	--- , --- , --- , ---			AT4G14465	AHL20
												AT1G56610	--- , --- , --- , ---			AT2G03980	--- , --- , --- , ---			AT4G14900	--- , --- , --- , ---
												AT1G56660	--- , --- , --- , ---			AT2G04110	--- , --- , --- , ---			AT4G14950	--- , --- , --- , ---
												AT1G56710	--- , --- , --- , ---			AT2G04230	--- , --- , --- , ---			AT4G15080	--- , --- , --- , ---
												AT1G57630	--- , --- , --- , ---			AT2G04550	IBR5			AT4G15390	--- , --- , --- , ---
												AT1G57700	--- , --- , --- , ---			AT2G04780	FLA7			AT4G15393	CYP702A5
												AT1G57980	--- , --- , --- , ---			AT2G04850	--- , --- , --- , ---			AT4G15500	UGT84A4
												AT1G58420	--- , --- , --- , ---			AT2G07042	--- , --- , --- , ---			AT4G15765	--- , --- , --- , ---
												AT1G58520	OSCA2.1			AT2G11810	MGDC			AT4G15790	--- , --- , --- , ---
												AT1G59710	--- , --- , --- , ---			AT2G13360	AGT			AT4G16060	--- , --- , --- , ---
												AT1G59910	--- , --- , --- , ---			AT2G13560	NAD-ME1			AT4G16330	--- , --- , --- , ---
												AT1G59970	--- , --- , --- , ---			AT2G13840	--- , --- , --- , ---			AT4G16790	--- , --- , --- , ---
												AT1G60560	--- , --- , --- , ---			AT2G14045	--- , --- , --- , ---			AT4G16900	--- , --- , --- , ---
												AT1G60590	--- , --- , --- , ---			AT2G14440	--- , --- , --- , ---			AT4G17090	BAM3
												AT1G61100	--- , --- , --- , ---			AT2G14510	--- , --- , --- , ---			AT4G17180	--- , --- , --- , ---
												AT1G61260	--- , --- , --- , ---			AT2G15070	--- , --- , --- , ---			AT4G17220	ATMAP70-5
												AT1G61360	--- , --- , --- , ---			AT2G15310	ATARFB1A			AT4G17486	--- , --- , --- , ---
												AT1G61370	--- , --- , --- , ---			AT2G15490	UGT73B4			AT4G17750	HSF1
												AT1G61460	--- , --- , --- , ---			AT2G15620	NIR1			AT4G18170	WRKY28
												AT1G61470	--- , --- , --- , ---			AT2G15630	--- , --- , --- , ---			AT4G18380	--- , --- , --- , ---
												AT1G61600	--- , --- , --- , ---			AT2G15890	MEE14			AT4G18760	AtRLP51
												AT1G61667	--- , --- , --- , ---			AT2G16090	ARI2			AT4G19390	--- , --- , --- , ---
												AT1G61670	--- , --- , --- , ---			AT2G16430	PAP10			AT4G20110	VSR7
												AT1G61740	--- , --- , --- , ---			AT2G16770	BZIP23			AT4G20230	--- , --- , --- , ---
												AT1G61795	--- , --- , --- , ---			AT2G16800	--- , --- , --- , ---			AT4G20240	CYP71A27
												AT1G61840	--- , --- , --- , ---			AT2G16890	--- , --- , --- , ---			AT4G20320	--- , --- , --- , ---
												AT1G61890	--- , --- , --- , ---			AT2G16895	--- , --- , --- , ---			AT4G20840	--- , --- , --- , ---
												AT1G61900	--- , --- , --- , ---			AT2G17240	--- , --- , --- , ---			AT4G20870	FAH2
												AT1G61970	--- , --- , --- , ---			AT2G17477	--- , --- , --- , ---			AT4G20880	--- , --- , --- , ---
												AT1G62030	--- , --- , --- , ---			AT2G17640	ATSERAT3;1			AT4G21440	ATMYB102
												AT1G62050	--- , --- , --- , ---			AT2G17650	--- , --- , --- , ---			AT4G21600	ENDO5
												AT1G62770	--- , --- , --- , ---			AT2G17700	--- , --- , --- , ---			AT4G21840	ATMSRB8
												AT1G63130	--- , --- , --- , ---			AT2G18050	HIS1-3			AT4G21920	--- , --- , --- , ---
												AT1G63350	--- , --- , --- , ---			AT2G18193	--- , --- , --- , ---			AT4G22190	--- , --- , --- , ---
												AT1G63410	--- , --- , --- , ---			AT2G18280	AtTLP2			AT4G22580	--- , --- , --- , ---
												AT1G63740	--- , --- , --- , ---			AT2G18328	ATRL4			AT4G22820	--- , --- , --- , ---
												AT1G63750	--- , --- , --- , ---			AT2G18440	GUT15			AT4G23410	TET5
												AT1G63820	--- , --- , --- , ---			AT2G18480	--- , --- , --- , ---			AT4G23530	--- , --- , --- , ---
												AT1G63830	--- , --- , --- , ---			AT2G18735	--- , --- , --- , ---			AT4G23730	--- , --- , --- , ---
												AT1G63850	--- , --- , --- , ---			AT2G18800	ATXTH21			AT4G25050	ACP4
												AT1G63860	--- , --- , --- , ---			AT2G19120	--- , --- , --- , ---			AT4G25090	--- , --- , --- , ---
												AT1G63880	--- , --- , --- , ---			AT2G19250	--- , --- , --- , ---			AT4G25440	ZFWD1
												AT1G64050	--- , --- , --- , ---			AT2G19380	--- , --- , --- , ---			AT4G25515	SLK3
												AT1G64065	--- , --- , --- , ---			AT2G19400	--- , --- , --- , ---			AT4G25960	PGP2
												AT1G64380	--- , --- , --- , ---			AT2G19610	--- , --- , --- , ---			AT4G26370	--- , --- , --- , ---
												AT1G64500	--- , --- , --- , ---			AT2G19800	MIOX2			AT4G26500	EMB1374
												AT1G64590	--- , --- , --- , ---			AT2G19860	ATHXK2			AT4G27740	--- , --- , --- , ---
												AT1G64610	--- , --- , --- , ---			AT2G20000	HBT			AT4G27880	--- , --- , --- , ---
												AT1G64625	--- , --- , --- , ---			AT2G20100	--- , --- , --- , ---			AT4G28690	--- , --- , --- , ---
												AT1G64710	--- , --- , --- , ---			AT2G20230	--- , --- , --- , ---			AT4G30120	HMA3
												AT1G64760	--- , --- , --- , ---			AT2G20290	XIG			AT4G30220	RUXF
												AT1G65010	--- , --- , --- , ---			AT2G20300	ALE2			AT4G30370	--- , --- , --- , ---
												AT1G65180	--- , --- , --- , ---			AT2G20580	RPN1A			AT4G30400	--- , --- , --- , ---
												AT1G65240	--- , --- , --- , ---			AT2G20760	--- , --- , --- , ---			AT4G30980	LRL2
												AT1G65250	--- , --- , --- , ---			AT2G20770	GCL2			AT4G31330	--- , --- , --- , ---
												AT1G65486	--- , --- , --- , ---			AT2G20870	--- , --- , --- , ---			AT4G32200	ASY2
												AT1G65490	--- , --- , --- , ---			AT2G21080	--- , --- , --- , ---			AT4G32860	--- , --- , --- , ---
												AT1G66080	--- , --- , --- , ---			AT2G21210	--- , --- , --- , ---			AT4G33160	--- , --- , --- , ---
												AT1G66090	--- , --- , --- , ---			AT2G21240	BPC4			AT4G33467	--- , --- , --- , ---
												AT1G66100	--- , --- , --- , ---			AT2G21820	--- , --- , --- , ---			AT4G33510	DHS2
												AT1G66130	--- , --- , --- , ---			AT2G21830	--- , --- , --- , ---			AT4G33625	--- , --- , --- , ---
												AT1G66180	--- , --- , --- , ---			AT2G21940	SK1			AT4G33720	--- , --- , --- , ---
												AT1G66250	--- , --- , --- , ---			AT2G22010	RKP			AT4G33880	RSL2
												AT1G66260	--- , --- , --- , ---			AT2G22122	--- , --- , --- , ---			AT4G34140	--- , --- , --- , ---
												AT1G66330	--- , --- , --- , ---			AT2G22470	AGP2			AT4G34380	--- , --- , --- , ---
												AT1G66430	--- , --- , --- , ---			AT2G22475	GEM			AT4G34400	--- , --- , --- , ---
												AT1G66500	--- , --- , --- , ---			AT2G22720	--- , --- , --- , ---			AT4G35450	AKR2
												AT1G66510	--- , --- , --- , ---			AT2G22780	PMDH1			AT4G35720	--- , --- , --- , ---
												AT1G66540	--- , --- , --- , ---			AT2G22980	SCPL13			AT4G36140	--- , --- , --- , ---
												AT1G66880	--- , --- , --- , ---			AT2G23170	GH3.3			AT4G36270	--- , --- , --- , ---
												AT1G66890	--- , --- , --- , ---			AT2G23200	--- , --- , --- , ---			AT4G36470	--- , --- , --- , ---
												AT1G66910	--- , --- , --- , ---			AT2G23321	--- , --- , --- , ---			AT4G36515	--- , --- , --- , ---
												AT1G66920	--- , --- , --- , ---			AT2G23390	--- , --- , --- , ---			AT4G36890	IRX14
												AT1G66930	--- , --- , --- , ---			AT2G23470	RUS4			AT4G36950	MAPKKK21
												AT1G67060	--- , --- , --- , ---			AT2G23700	--- , --- , --- , ---			AT4G37150	ATMES9
												AT1G67310	--- , --- , --- , ---			AT2G23770	--- , --- , --- , ---			AT4G37540	LBD39
												AT1G67470	--- , --- , --- , ---			AT2G24070	QWRF4			AT4G37670	NAGS2
												AT1G67720	--- , --- , --- , ---			AT2G24150	HHP3			AT4G37730	ATBZIP7
												AT1G67750	--- , --- , --- , ---			AT2G24160	--- , --- , --- , ---			AT4G37880	--- , --- , --- , ---
												AT1G67800	--- , --- , --- , ---			AT2G24165	--- , --- , --- , ---			AT4G37970	ATCAD6
												AT1G67850	--- , --- , --- , ---			AT2G24240	--- , --- , --- , ---			AT4G38180	FRS5
												AT1G67856	--- , --- , --- , ---			AT2G24280	--- , --- , --- , ---			AT4G38360	LAZ1
												AT1G67880	--- , --- , --- , ---			AT2G24290	--- , --- , --- , ---			AT4G38620	ATMYB4
												AT1G67890	--- , --- , --- , ---			AT2G24390	--- , --- , --- , ---			AT4G38940	--- , --- , --- , ---
												AT1G67900	--- , --- , --- , ---			AT2G24420	--- , --- , --- , ---			AT4G39090	RD19
												AT1G67950	--- , --- , --- , ---			AT2G24690	--- , --- , --- , ---			AT4G39150	--- , --- , --- , ---
												AT1G68110	--- , --- , --- , ---			AT2G24750	--- , --- , --- , ---			AT4G39950	CYP79B2
												AT1G68140	--- , --- , --- , ---			AT2G24960	--- , --- , --- , ---			AT4G40042	--- , --- , --- , ---
												AT1G68330	--- , --- , --- , ---			AT2G25000	WRKY60			AT5G01200	--- , --- , --- , ---
												AT1G68410	--- , --- , --- , ---			AT2G25070	--- , --- , --- , ---			AT5G01640	PRA1.B5
												AT1G68440	--- , --- , --- , ---			AT2G25350	--- , --- , --- , ---			AT5G01715	--- , --- , --- , ---
												AT1G68490	--- , --- , --- , ---			AT2G25737	--- , --- , --- , ---			AT5G01850	--- , --- , --- , ---
												AT1G68570	--- , --- , --- , ---			AT2G25920	--- , --- , --- , ---			AT5G02260	ATEXPA9
												AT1G68580	--- , --- , --- , ---			AT2G26030	--- , --- , --- , ---			AT5G02320	ATMYB3R5
												AT1G69030	--- , --- , --- , ---			AT2G26350	PEX10			AT5G02520	--- , --- , --- , ---
												AT1G69252	--- , --- , --- , ---			AT2G26660	ATSPX2			AT5G02550	--- , --- , --- , ---
												AT1G69360	--- , --- , --- , ---			AT2G26690	--- , --- , --- , ---			AT5G02640	--- , --- , --- , ---
												AT1G69430	--- , --- , --- , ---			AT2G27050	EIL1			AT5G02710	--- , --- , --- , ---
												AT1G69520	--- , --- , --- , ---			AT2G27170	TTN7			AT5G03220	--- , --- , --- , ---
												AT1G69730	--- , --- , --- , ---			AT2G27385	--- , --- , --- , ---			AT5G03415	DPB
												AT1G69760	--- , --- , --- , ---			AT2G27480	--- , --- , --- , ---			AT5G04080	--- , --- , --- , ---
												AT1G69790	--- , --- , --- , ---			AT2G27505	--- , --- , --- , ---			AT5G04530	KCS19
												AT1G69840	--- , --- , --- , ---			AT2G27660	--- , --- , --- , ---			AT5G04860	--- , --- , --- , ---
												AT1G69890	--- , --- , --- , ---			AT2G27790	--- , --- , --- , ---			AT5G05090	--- , --- , --- , ---
												AT1G69900	--- , --- , --- , ---			AT2G27860	AXS1			AT5G05350	--- , --- , --- , ---
												AT1G69910	--- , --- , --- , ---			AT2G27990	BLH8			AT5G05730	ASA1
												AT1G70000	--- , --- , --- , ---			AT2G28150	--- , --- , --- , ---			AT5G05790	--- , --- , --- , ---
												AT1G70420	--- , --- , --- , ---			AT2G28190	CSD2			AT5G06780	--- , --- , --- , ---
												AT1G70590	--- , --- , --- , ---			AT2G28240	--- , --- , --- , ---			AT5G07150	--- , --- , --- , ---
												AT1G70620	--- , --- , --- , ---			AT2G28410	--- , --- , --- , ---			AT5G07390	ATRBOHA
												AT1G70740	--- , --- , --- , ---			AT2G28460	--- , --- , --- , ---			AT5G07700	MYB76
												AT1G70985	--- , --- , --- , ---			AT2G28540	--- , --- , --- , ---			AT5G08400	--- , --- , --- , ---
												AT1G71020	--- , --- , --- , ---			AT2G28550	RAP2.7			AT5G08590	ASK2
												AT1G71200	--- , --- , --- , ---			AT2G28570	--- , --- , --- , ---			AT5G08630	--- , --- , --- , ---
												AT1G71360	--- , --- , --- , ---			AT2G28890	PLL4			AT5G08740	NDC1
												AT1G71710	--- , --- , --- , ---			AT2G29020	--- , --- , --- , ---			AT5G09220	AAP2
												AT1G71950	--- , --- , --- , ---			AT2G29110	ATGLR2.8			AT5G09680	RLF
												AT1G71970	--- , --- , --- , ---			AT2G29140	APUM3			AT5G09805	IDL3
												AT1G72030	--- , --- , --- , ---			AT2G29160	--- , --- , --- , ---			AT5G10050	--- , --- , --- , ---
												AT1G72180	--- , --- , --- , ---			AT2G29190	APUM2			AT5G10580	--- , --- , --- , ---
												AT1G72200	--- , --- , --- , ---			AT2G29310	--- , --- , --- , ---			AT5G10970	--- , --- , --- , ---
												AT1G72210	--- , --- , --- , ---			AT2G29360	--- , --- , --- , ---			AT5G11260	HY5
												AT1G72240	--- , --- , --- , ---			AT2G29380	HAI3			AT5G11420	--- , --- , --- , ---
												AT1G72416	--- , --- , --- , ---			AT2G29450	ATGSTU5			AT5G11500	--- , --- , --- , ---
												AT1G72420	--- , --- , --- , ---			AT2G29730	UGT71D1			AT5G12340	--- , --- , --- , ---
												AT1G72430	--- , --- , --- , ---			AT2G29940	PDR3			AT5G12440	--- , --- , --- , ---
												AT1G72500	--- , --- , --- , ---			AT2G30130	ASL5			AT5G13220	JAZ10
												AT1G72740	--- , --- , --- , ---			AT2G30320	--- , --- , --- , ---			AT5G13270	RARE1
												AT1G72760	--- , --- , --- , ---			AT2G30460	--- , --- , --- , ---			AT5G13410	--- , --- , --- , ---
												AT1G72790	--- , --- , --- , ---			AT2G30480	--- , --- , --- , ---			AT5G13760	--- , --- , --- , ---
												AT1G72800	--- , --- , --- , ---			AT2G30540	--- , --- , --- , ---			AT5G13860	ELC-Like
												AT1G72810	--- , --- , --- , ---			AT2G30700	--- , --- , --- , ---			AT5G13910	LEP
												AT1G72820	--- , --- , --- , ---			AT2G31083	CLE5			AT5G14400	CYP724A1
												AT1G72900	--- , --- , --- , ---			AT2G31160	LSH3			AT5G14440	--- , --- , --- , ---
												AT1G72910	--- , --- , --- , ---			AT2G31200	ADF6			AT5G14650	--- , --- , --- , ---
												AT1G72920	--- , --- , --- , ---			AT2G31280	CPUORF7			AT5G14920	--- , --- , --- , ---
												AT1G72940	--- , --- , --- , ---			AT2G31300	ARPC1B			AT5G15280	--- , --- , --- , ---
												AT1G72950	--- , --- , --- , ---			AT2G31510	ARI7			AT5G15600	SP1L4
												AT1G72960	--- , --- , --- , ---			AT2G31725	--- , --- , --- , ---			AT5G16170	--- , --- , --- , ---
												AT1G73020	--- , --- , --- , ---			AT2G31990	--- , --- , --- , ---			AT5G16190	ATCSLA11
												AT1G73200	--- , --- , --- , ---			AT2G32020	--- , --- , --- , ---			AT5G16220	--- , --- , --- , ---
												AT1G73350	--- , --- , --- , ---			AT2G32220	--- , --- , --- , ---			AT5G16310	UCH1
												AT1G73480	--- , --- , --- , ---			AT2G32295	--- , --- , --- , ---			AT5G16370	AAE5
												AT1G73550	--- , --- , --- , ---			AT2G32390	ATGLR3.5			AT5G17165	--- , --- , --- , ---
												AT1G73660	--- , --- , --- , ---			AT2G32400	GLR5			AT5G17520	RCP1
												AT1G73750	--- , --- , --- , ---			AT2G32415	--- , --- , --- , ---			AT5G17800	AtMYB56
												AT1G73810	--- , --- , --- , ---			AT2G32540	ATCSLB04			AT5G18280	ATAPY2
												AT1G73920	--- , --- , --- , ---			AT2G33360	--- , --- , --- , ---			AT5G18480	PGSIP6
												AT1G73950	--- , --- , --- , ---			AT2G33530	SCPL46			AT5G19040	ATIPT5
												AT1G74120	--- , --- , --- , ---			AT2G33855	--- , --- , --- , ---			AT5G19100	--- , --- , --- , ---
												AT1G74330	--- , --- , --- , ---			AT2G33860	ETT			AT5G19110	--- , --- , --- , ---
												AT1G74360	--- , --- , --- , ---			AT2G34150	ATRANGAP2			AT5G19370	--- , --- , --- , ---
												AT1G74370	--- , --- , --- , ---			AT2G34180	CIPK13			AT5G19380	CLT1
												AT1G74440	--- , --- , --- , ---			AT2G34555	ATGA2OX3			AT5G19875	--- , --- , --- , ---
												AT1G74450	--- , --- , --- , ---			AT2G35040	--- , --- , --- , ---			AT5G20150	ATSPX1
												AT1G74750	--- , --- , --- , ---			AT2G35370	GDCH			AT5G20200	--- , --- , --- , ---
												AT1G74840	--- , --- , --- , ---			AT2G35540	--- , --- , --- , ---			AT5G20590	TBL5
												AT1G74940	--- , --- , --- , ---			AT2G35800	--- , --- , --- , ---			AT5G20670	--- , --- , --- , ---
												AT1G75000	--- , --- , --- , ---			AT2G35830	--- , --- , --- , ---			AT5G20885	--- , --- , --- , ---
												AT1G75180	--- , --- , --- , ---			AT2G35940	BLH1			AT5G20960	AAO1
												AT1G75400	--- , --- , --- , ---			AT2G35950	EDA12			AT5G22050	--- , --- , --- , ---
												AT1G75460	--- , --- , --- , ---			AT2G35960	NHL12			AT5G22740	ATCSLA02
												AT1G75770	--- , --- , --- , ---			AT2G36000	--- , --- , --- , ---			AT5G23380	--- , --- , --- , ---
												AT1G75800	--- , --- , --- , ---			AT2G36310	URH1			AT5G23980	ATFRO4
												AT1G75860	--- , --- , --- , ---			AT2G36320	--- , --- , --- , ---			AT5G23990	ATFRO5
												AT1G75960	--- , --- , --- , ---			AT2G36540	--- , --- , --- , ---			AT5G24090	ATCHIA
												AT1G76070	--- , --- , --- , ---			AT2G36680	--- , --- , --- , ---			AT5G24100	--- , --- , --- , ---
												AT1G76110	--- , --- , --- , ---			AT2G36810	--- , --- , --- , ---			AT5G24314	PDE225
												AT1G76210	--- , --- , --- , ---			AT2G36830	GAMMA-TIP			AT5G24380	YSL2
												AT1G76350	--- , --- , --- , ---			AT2G36835	--- , --- , --- , ---			AT5G24990	--- , --- , --- , ---
												AT1G76360	--- , --- , --- , ---			AT2G36885	--- , --- , --- , ---			AT5G26280	--- , --- , --- , ---
												AT1G76520	--- , --- , --- , ---			AT2G36910	ATPGP1			AT5G26290	--- , --- , --- , ---
												AT1G76580	--- , --- , --- , ---			AT2G37025	TRFL8			AT5G27270	EMB976
												AT1G76590	--- , --- , --- , ---			AT2G37180	RD28			AT5G28020	CYSD2
												AT1G76600	--- , --- , --- , ---			AT2G37630	ATPHAN			AT5G28510	BGLU24
												AT1G76640	--- , --- , --- , ---			AT2G38070	--- , --- , --- , ---			AT5G34940	AtGUS3
												AT1G76660	--- , --- , --- , ---			AT2G38300	--- , --- , --- , ---			AT5G35753	--- , --- , --- , ---
												AT1G76670	--- , --- , --- , ---			AT2G38320	TBL34			AT5G36250	--- , --- , --- , ---
												AT1G76700	--- , --- , --- , ---			AT2G38330	--- , --- , --- , ---			AT5G36890	BGLU42
												AT1G76810	--- , --- , --- , ---			AT2G38410	--- , --- , --- , ---			AT5G37260	RVE2
												AT1G76970	--- , --- , --- , ---			AT2G38870	--- , --- , --- , ---			AT5G37420	--- , --- , --- , ---
												AT1G76980	--- , --- , --- , ---			AT2G39000	--- , --- , --- , ---			AT5G37490	--- , --- , --- , ---
												AT1G77060	--- , --- , --- , ---			AT2G39110	--- , --- , --- , ---			AT5G37740	--- , --- , --- , ---
												AT1G77145	--- , --- , --- , ---			AT2G39130	--- , --- , --- , ---			AT5G38030	--- , --- , --- , ---
												AT1G77220	--- , --- , --- , ---			AT2G39250	SNZ			AT5G38540	--- , --- , --- , ---
												AT1G77250	--- , --- , --- , ---			AT2G39350	--- , --- , --- , ---			AT5G38550	--- , --- , --- , ---
												AT1G77280	--- , --- , --- , ---			AT2G39445	--- , --- , --- , ---			AT5G38900	--- , --- , --- , ---
												AT1G77400	--- , --- , --- , ---			AT2G39510	--- , --- , --- , ---			AT5G39000	--- , --- , --- , ---
												AT1G77460	--- , --- , --- , ---			AT2G39570	--- , --- , --- , ---			AT5G39040	ALS1
												AT1G77500	--- , --- , --- , ---			AT2G39850	--- , --- , --- , ---			AT5G39220	--- , --- , --- , ---
												AT1G77640	--- , --- , --- , ---			AT2G40300	ATFER4			AT5G39535	--- , --- , --- , ---
												AT1G77670	--- , --- , --- , ---			AT2G40340	DREB2C			AT5G39680	EMB2744
												AT1G77680	--- , --- , --- , ---			AT2G40380	PRA1.B2			AT5G40150	--- , --- , --- , ---
												AT1G77890	--- , --- , --- , ---			AT2G40420	--- , --- , --- , ---			AT5G40160	EMB139
												AT1G78040	--- , --- , --- , ---			AT2G40860	--- , --- , --- , ---			AT5G41220	ATGSTT3
												AT1G78170	--- , --- , --- , ---			AT2G41020	--- , --- , --- , ---			AT5G41330	--- , --- , --- , ---
												AT1G78180	--- , --- , --- , ---			AT2G41090	--- , --- , --- , ---			AT5G41590	--- , --- , --- , ---
												AT1G78280	--- , --- , --- , ---			AT2G41180	--- , --- , --- , ---			AT5G41761	--- , --- , --- , ---
												AT1G78410	--- , --- , --- , ---			AT2G41210	PIP5K5			AT5G41850	--- , --- , --- , ---
												AT1G78460	--- , --- , --- , ---			AT2G41290	SSL2			AT5G42240	scpl42
												AT1G78620	--- , --- , --- , ---			AT2G41480	--- , --- , --- , ---			AT5G42630	KAN4
												AT1G78830	--- , --- , --- , ---			AT2G41510	ATCKX1			AT5G42680	--- , --- , --- , ---
												AT1G78850	--- , --- , --- , ---			AT2G41710	--- , --- , --- , ---			AT5G42930	--- , --- , --- , ---
												AT1G78860	--- , --- , --- , ---			AT2G41820	--- , --- , --- , ---			AT5G43440	--- , --- , --- , ---
												AT1G78890	--- , --- , --- , ---			AT2G42270	--- , --- , --- , ---			AT5G43650	BHLH92
												AT1G78995	--- , --- , --- , ---			AT2G42540	COR15A			AT5G43700	ATAUX2-11
												AT1G79030	--- , --- , --- , ---			AT2G42610	LSH10			AT5G44390	--- , --- , --- , ---
												AT1G79060	--- , --- , --- , ---			AT2G42640	--- , --- , --- , ---			AT5G44790	RAN1
												AT1G79160	--- , --- , --- , ---			AT2G42975	--- , --- , --- , ---			AT5G45260	RRS1
												AT1G79520	--- , --- , --- , ---			AT2G43060	IBH1			AT5G46105	--- , --- , --- , ---
												AT1G79529	--- , --- , --- , ---			AT2G43120	--- , --- , --- , ---			AT5G46295	--- , --- , --- , ---
												AT1G79630	--- , --- , --- , ---			AT2G43130	ARA4			AT5G46440	--- , --- , --- , ---
												AT1G79660	--- , --- , --- , ---			AT2G43160	--- , --- , --- , ---			AT5G46550	--- , --- , --- , ---
												AT1G79990	--- , --- , --- , ---			AT2G43190	--- , --- , --- , ---			AT5G47360	--- , --- , --- , ---
												AT1G80040	--- , --- , --- , ---			AT2G43250	--- , --- , --- , ---			AT5G47440	--- , --- , --- , ---
												AT1G80180	--- , --- , --- , ---			AT2G43310	--- , --- , --- , ---			AT5G47720	--- , --- , --- , ---
												AT1G80450	--- , --- , --- , ---			AT2G43370	--- , --- , --- , ---			AT5G47760	PGLP2
												AT1G80520	--- , --- , --- , ---			AT2G43445	--- , --- , --- , ---			AT5G48180	NSP5
												AT1G80530	--- , --- , --- , ---			AT2G43535	--- , --- , --- , ---			AT5G48340	--- , --- , --- , ---
												AT1G80570	--- , --- , --- , ---			AT2G43620	--- , --- , --- , ---			AT5G48410	ATGLR1.3
												AT1G80610	--- , --- , --- , ---			AT2G43760	--- , --- , --- , ---			AT5G48550	--- , --- , --- , ---
												AT1G80640	--- , --- , --- , ---			AT2G43800	--- , --- , --- , ---			AT5G48560	--- , --- , --- , ---
												AT2G01300	--- , --- , --- , ---			AT2G44060	--- , --- , --- , ---			AT5G48610	--- , --- , --- , ---
												AT2G01680	--- , --- , --- , ---			AT2G44340	--- , --- , --- , ---			AT5G48740	--- , --- , --- , ---
												AT2G01990	--- , --- , --- , ---			AT2G44350	ATCS			AT5G49525	--- , --- , --- , ---
												AT2G02170	--- , --- , --- , ---			AT2G44410	--- , --- , --- , ---			AT5G49950	--- , --- , --- , ---
												AT2G02370	--- , --- , --- , ---			AT2G44520	COX10			AT5G51545	LPA2
												AT2G02630	--- , --- , --- , ---			AT2G44670	--- , --- , --- , ---			AT5G51910	--- , --- , --- , ---
												AT2G02680	--- , --- , --- , ---			AT2G44690	ARAC9			AT5G52070	--- , --- , --- , ---
												AT2G03310	--- , --- , --- , ---			AT2G44950	RDO4			AT5G52410	--- , --- , --- , ---
												AT2G03330	--- , --- , --- , ---			AT2G45023	--- , --- , --- , ---			AT5G52430	--- , --- , --- , ---
												AT2G03640	--- , --- , --- , ---			AT2G45070	SEC61 BETA			AT5G52530	--- , --- , --- , ---
												AT2G03810	--- , --- , --- , ---			AT2G45250	--- , --- , --- , ---			AT5G52990	--- , --- , --- , ---
												AT2G04305	--- , --- , --- , ---			AT2G45310	GAE4			AT5G53110	--- , --- , --- , ---
												AT2G04495	--- , --- , --- , ---			AT2G45350	CRR4			AT5G53150	--- , --- , --- , ---
												AT2G04515	--- , --- , --- , ---			AT2G45950	ASK20			AT5G53540	--- , --- , --- , ---
												AT2G04520	--- , --- , --- , ---			AT2G45990	--- , --- , --- , ---			AT5G53730	--- , --- , --- , ---
												AT2G04690	--- , --- , --- , ---			AT2G46020	CHR2			AT5G54140	ILL3
												AT2G04700	--- , --- , --- , ---			AT2G46060	--- , --- , --- , ---			AT5G54170	--- , --- , --- , ---
												AT2G04795	--- , --- , --- , ---			AT2G46070	ATMPK12			AT5G54780	--- , --- , --- , ---
												AT2G05160	--- , --- , --- , ---			AT2G46150	--- , --- , --- , ---			AT5G54980	--- , --- , --- , ---
												AT2G05920	--- , --- , --- , ---			AT2G46590	DAG2			AT5G55530	--- , --- , --- , ---
												AT2G10940	--- , --- , --- , ---			AT2G46730	--- , --- , --- , ---			AT5G55900	--- , --- , --- , ---
												AT2G12400	--- , --- , --- , ---			AT2G46740	--- , --- , --- , ---			AT5G56600	PFN3
												AT2G12462	--- , --- , --- , ---			AT2G46920	POL			AT5G56930	emb1789
												AT2G14247	--- , --- , --- , ---			AT2G46970	PIL1			AT5G57123	--- , --- , --- , ---
												AT2G14290	--- , --- , --- , ---			AT2G47220	DUF5			AT5G57590	BIO1
												AT2G15020	--- , --- , --- , ---			AT2G47390	--- , --- , --- , ---			AT5G57740	XBAT32
												AT2G15042	--- , --- , --- , ---			AT2G47500	--- , --- , --- , ---			AT5G57800	FLP1
												AT2G15280	--- , --- , --- , ---			AT2G47620	ATSWI3A			AT5G57830	--- , --- , --- , ---
												AT2G15292	--- , --- , --- , ---			AT2G47700	RFI2			AT5G57880	MPS1
												AT2G15560	--- , --- , --- , ---			AT2G47880	--- , --- , --- , ---			AT5G58220	TTL
												AT2G15695	--- , --- , --- , ---			AT2G47900	AtTLP3			AT5G58680	--- , --- , --- , ---
												AT2G15760	--- , --- , --- , ---			AT2G48030	--- , --- , --- , ---			AT5G58800	--- , --- , --- , ---
												AT2G15880	--- , --- , --- , ---			AT3G01170	--- , --- , --- , ---			AT5G59030	COPT1
												AT2G16250	--- , --- , --- , ---			AT3G01180	ATSS2			AT5G59090	ATSBT4.12
												AT2G16660	--- , --- , --- , ---			AT3G01490	--- , --- , --- , ---			AT5G59530	--- , --- , --- , ---
												AT2G16870	--- , --- , --- , ---			AT3G01590	--- , --- , --- , ---			AT5G59760	--- , --- , --- , ---
												AT2G16900	--- , --- , --- , ---			AT3G02310	AGL4			AT5G59790	--- , --- , --- , ---
												AT2G17036	--- , --- , --- , ---			AT3G02910	--- , --- , --- , ---			AT5G60200	TMO6
												AT2G17280	--- , --- , --- , ---			AT3G02930	--- , --- , --- , ---			AT5G60410	ATSIZ1
												AT2G17660	--- , --- , --- , ---			AT3G03000	--- , --- , --- , ---			AT5G61250	ATGUS1
												AT2G17705	--- , --- , --- , ---			AT3G03180	--- , --- , --- , ---			AT5G61520	--- , --- , --- , ---
												AT2G18090	--- , --- , --- , ---			AT3G03210	--- , --- , --- , ---			AT5G62030	--- , --- , --- , ---
												AT2G18210	--- , --- , --- , ---			AT3G03280	--- , --- , --- , ---			AT5G62180	AtCXE20
												AT2G18560	--- , --- , --- , ---			AT3G03350	--- , --- , --- , ---			AT5G62600	--- , --- , --- , ---
												AT2G18630	--- , --- , --- , ---			AT3G03690	UNE7			AT5G62770	--- , --- , --- , ---
												AT2G18690	--- , --- , --- , ---			AT3G03773	--- , --- , --- , ---			AT5G62820	--- , --- , --- , ---
												AT2G18750	--- , --- , --- , ---			AT3G03970	--- , --- , --- , ---			AT5G63080	--- , --- , --- , ---
												AT2G18860	--- , --- , --- , ---			AT3G04010	--- , --- , --- , ---			AT5G63150	--- , --- , --- , ---
												AT2G18910	--- , --- , --- , ---			AT3G04230	--- , --- , --- , ---			AT5G63350	--- , --- , --- , ---
												AT2G19130	--- , --- , --- , ---			AT3G04350	--- , --- , --- , ---			AT5G63570	GSA1
												AT2G19280	--- , --- , --- , ---			AT3G04480	--- , --- , --- , ---			AT5G63930	--- , --- , --- , ---
												AT2G19310	--- , --- , --- , ---			AT3G04485	--- , --- , --- , ---			AT5G64370	BETA-UP
												AT2G19460	--- , --- , --- , ---			AT3G04530	PPCK2			AT5G64390	HEN4
												AT2G19710	--- , --- , --- , ---			AT3G04690	ANX1			AT5G64530	ANAC104
												AT2G19880	--- , --- , --- , ---			AT3G04740	SWP			AT5G64640	--- , --- , --- , ---
												AT2G20142	--- , --- , --- , ---			AT3G05010	--- , --- , --- , ---			AT5G64667	IDL2
												AT2G20150	--- , --- , --- , ---			AT3G05180	--- , --- , --- , ---			AT5G64920	CIP8
												AT2G20210	--- , --- , --- , ---			AT3G05210	ERCC1			AT5G65110	ACX2
												AT2G20495	--- , --- , --- , ---			AT3G05230	--- , --- , --- , ---			AT5G65210	TGA1
												AT2G20562	--- , --- , --- , ---			AT3G05345	--- , --- , --- , ---			AT5G65410	ATHB25
												AT2G20780	--- , --- , --- , ---			AT3G05415	--- , --- , --- , ---			AT5G65640	bHLH093
												AT2G20835	--- , --- , --- , ---			AT3G05630	PLDP2			AT5G65700	BAM1
												AT2G20950	--- , --- , --- , ---			AT3G05880	RCI2A			AT5G65790	ATMYB68
												AT2G21120	--- , --- , --- , ---			AT3G06010	ATCHR12			AT5G65970	MLO10
												AT2G21130	--- , --- , --- , ---			AT3G06020	--- , --- , --- , ---			AT5G66052	--- , --- , --- , ---
												AT2G21180	--- , --- , --- , ---			AT3G06060	--- , --- , --- , ---			AT5G66490	--- , --- , --- , ---
												AT2G21190	--- , --- , --- , ---			AT3G06120	MUTE			AT5G66580	--- , --- , --- , ---
												AT2G21300	--- , --- , --- , ---			AT3G06510	SFR2			AT5G66631	--- , --- , --- , ---
												AT2G21500	--- , --- , --- , ---			AT3G06660	--- , --- , --- , ---			AT5G66658	--- , --- , --- , ---
												AT2G21510	--- , --- , --- , ---			AT3G06780	--- , --- , --- , ---			AT5G66660	--- , --- , --- , ---
												AT2G21520	--- , --- , --- , ---			AT3G06830	--- , --- , --- , ---			AT5G66770	--- , --- , --- , ---
												AT2G21560	--- , --- , --- , ---			AT3G06860	MFP2			AT5G67250	SKIP2
												AT2G22200	--- , --- , --- , ---			AT3G06990	--- , --- , --- , ---			ATCG00080	PSBI
												AT2G22420	--- , --- , --- , ---			AT3G07000	--- , --- , --- , ---			ATCG00200	TRNC
												AT2G22482	--- , --- , --- , ---			AT3G07170	--- , --- , --- , ---			ATCG00630	PSAJ
												AT2G22660	--- , --- , --- , ---			AT3G07210	--- , --- , --- , ---			ATCG00670	CLPP1
												AT2G22690	--- , --- , --- , ---			AT3G07280	--- , --- , --- , ---			ATCG01040	YCF5
												AT2G22880	--- , --- , --- , ---			AT3G07340	--- , --- , --- , ---			ATMG00060	NAD5C
												AT2G23100	--- , --- , --- , ---			AT3G07520	ATGLR1.4			ATMG00070	NAD9
												AT2G23120	--- , --- , --- , ---			AT3G07600	--- , --- , --- , ---
												AT2G23450	--- , --- , --- , ---			AT3G07930	--- , --- , --- , ---
												AT2G23680	--- , --- , --- , ---			AT3G08580	AAC1
												AT2G23690	--- , --- , --- , ---			AT3G08660	--- , --- , --- , ---
												AT2G23755	--- , --- , --- , ---			AT3G09370	MYB3R-3
												AT2G23840	--- , --- , --- , ---			AT3G09410	--- , --- , --- , ---
												AT2G24230	--- , --- , --- , ---			AT3G09580	--- , --- , --- , ---
												AT2G24330	--- , --- , --- , ---			AT3G09620	--- , --- , --- , ---
												AT2G24600	--- , --- , --- , ---			AT3G09690	--- , --- , --- , ---
												AT2G24650	--- , --- , --- , ---			AT3G09760	--- , --- , --- , ---
												AT2G24860	--- , --- , --- , ---			AT3G10020	--- , --- , --- , ---
												AT2G25050	--- , --- , --- , ---			AT3G10150	ATPAP16
												AT2G25190	--- , --- , --- , ---			AT3G10230	LYC
												AT2G25250	--- , --- , --- , ---			AT3G10572	--- , --- , --- , ---
												AT2G25430	--- , --- , --- , ---			AT3G10880	--- , --- , --- , ---
												AT2G25460	--- , --- , --- , ---			AT3G11320	--- , --- , --- , ---
												AT2G25590	--- , --- , --- , ---			AT3G11370	--- , --- , --- , ---
												AT2G25625	--- , --- , --- , ---			AT3G11590	--- , --- , --- , ---
												AT2G25735	--- , --- , --- , ---			AT3G11890	--- , --- , --- , ---
												AT2G25770	--- , --- , --- , ---			AT3G11960	--- , --- , --- , ---
												AT2G25800	--- , --- , --- , ---			AT3G12020	--- , --- , --- , ---
												AT2G25964	--- , --- , --- , ---			AT3G12560	TRFL9
												AT2G26110	--- , --- , --- , ---			AT3G12700	--- , --- , --- , ---
												AT2G26190	--- , --- , --- , ---			AT3G12830	--- , --- , --- , ---
												AT2G26390	--- , --- , --- , ---			AT3G12915	--- , --- , --- , ---
												AT2G26440	--- , --- , --- , ---			AT3G12920	--- , --- , --- , ---
												AT2G26600	--- , --- , --- , ---			AT3G12990	RRP45a
												AT2G27060	--- , --- , --- , ---			AT3G13062	--- , --- , --- , ---
												AT2G27080	--- , --- , --- , ---			AT3G13065	SRF4
												AT2G27260	--- , --- , --- , ---			AT3G13130	--- , --- , --- , ---
												AT2G27500	--- , --- , --- , ---			AT3G13250	--- , --- , --- , ---
												AT2G27770	--- , --- , --- , ---			AT3G13350	--- , --- , --- , ---
												AT2G27950	--- , --- , --- , ---			AT3G13672	--- , --- , --- , ---
												AT2G28080	--- , --- , --- , ---			AT3G13750	BGAL1
												AT2G28120	--- , --- , --- , ---			AT3G13760	--- , --- , --- , ---
												AT2G28130	--- , --- , --- , ---			AT3G13840	--- , --- , --- , ---
												AT2G28140	--- , --- , --- , ---			AT3G13930	--- , --- , --- , ---
												AT2G28200	--- , --- , --- , ---			AT3G14067	--- , --- , --- , ---
												AT2G28510	--- , --- , --- , ---			AT3G14330	--- , --- , --- , ---
												AT2G28660	--- , --- , --- , ---			AT3G14830	--- , --- , --- , ---
												AT2G28720	--- , --- , --- , ---			AT3G14910	--- , --- , --- , ---
												AT2G28810	--- , --- , --- , ---			AT3G15090	--- , --- , --- , ---
												AT2G29210	--- , --- , --- , ---			AT3G15510	ATNAC2
												AT2G29290	--- , --- , --- , ---			AT3G15580	ATG8I
												AT2G29300	--- , --- , --- , ---			AT3G15650	--- , --- , --- , ---
												AT2G29320	--- , --- , --- , ---			AT3G15820	ROD1
												AT2G29510	--- , --- , --- , ---			AT3G16260	TRZ4
												AT2G29660	--- , --- , --- , ---			AT3G16270	--- , --- , --- , ---
												AT2G29670	--- , --- , --- , ---			AT3G16360	AHP4
												AT2G29910	--- , --- , --- , ---			AT3G16410	NSP4
												AT2G29970	--- , --- , --- , ---			AT3G16520	UGT88A1
												AT2G30020	--- , --- , --- , ---			AT3G16760	--- , --- , --- , ---
												AT2G30100	--- , --- , --- , ---			AT3G16830	TPR2
												AT2G30230	--- , --- , --- , ---			AT3G16940	--- , --- , --- , ---
												AT2G30270	--- , --- , --- , ---			AT3G17240	MTLPD2
												AT2G30600	--- , --- , --- , ---			AT3G17310	DRM3
												AT2G30620	--- , --- , --- , ---			AT3G17470	ATCRSH
												AT2G30720	--- , --- , --- , ---			AT3G17510	CIPK1
												AT2G30780	--- , --- , --- , ---			AT3G17950	--- , --- , --- , ---
												AT2G30930	--- , --- , --- , ---			AT3G18050	--- , --- , --- , ---
												AT2G30990	--- , --- , --- , ---			AT3G18310	--- , --- , --- , ---
												AT2G31010	--- , --- , --- , ---			AT3G18485	ILR2
												AT2G31090	--- , --- , --- , ---			AT3G18524	MSH2
												AT2G31100	--- , --- , --- , ---			AT3G18530	--- , --- , --- , ---
												AT2G31110	TBL40			AT3G18560	--- , --- , --- , ---
												AT2G31140	--- , --- , --- , ---			AT3G19000	--- , --- , --- , ---
												AT2G31290	--- , --- , --- , ---			AT3G19120	--- , --- , --- , ---
												AT2G31370	--- , --- , --- , ---			AT3G19180	ARC6H
												AT2G31560	--- , --- , --- , ---			AT3G19320	--- , --- , --- , ---
												AT2G31730	--- , --- , --- , ---			AT3G19470	--- , --- , --- , ---
												AT2G31800	--- , --- , --- , ---			AT3G19490	ATNHD1
												AT2G31810	--- , --- , --- , ---			AT3G19640	MGT4
												AT2G31820	--- , --- , --- , ---			AT3G19800	--- , --- , --- , ---
												AT2G32030	--- , --- , --- , ---			AT3G20100	CYP705A19
												AT2G32130	--- , --- , --- , ---			AT3G20120	CYP705A21
												AT2G32140	--- , --- , --- , ---			AT3G20270	--- , --- , --- , ---
												AT2G32190	--- , --- , --- , ---			AT3G20280	--- , --- , --- , ---
												AT2G32210	--- , --- , --- , ---			AT3G20480	--- , --- , --- , ---
												AT2G32430	--- , --- , --- , ---			AT3G20510	--- , --- , --- , ---
												AT2G32450	--- , --- , --- , ---			AT3G20680	--- , --- , --- , ---
												AT2G32580	--- , --- , --- , ---			AT3G20940	CYP705A30
												AT2G32710	KRP4			AT3G21270	ADOF2
												AT2G32970	--- , --- , --- , ---			AT3G21295	--- , --- , --- , ---
												AT2G33250	--- , --- , --- , ---			AT3G21360	--- , --- , --- , ---
												AT2G33390	--- , --- , --- , ---			AT3G21390	--- , --- , --- , ---
												AT2G34010	--- , --- , --- , ---			AT3G21460	--- , --- , --- , ---
												AT2G34170	--- , --- , --- , ---			AT3G21670	--- , --- , --- , ---
												AT2G34300	--- , --- , --- , ---			AT3G21760	HYR1
												AT2G34355	--- , --- , --- , ---			AT3G21770	--- , --- , --- , ---
												AT2G34510	--- , --- , --- , ---			AT3G22060	--- , --- , --- , ---
												AT2G34620	--- , --- , --- , ---			AT3G22231	PCC1
												AT2G34730	--- , --- , --- , ---			AT3G22235	--- , --- , --- , ---
												AT2G34750	--- , --- , --- , ---			AT3G22845	--- , --- , --- , ---
												AT2G35260	--- , --- , --- , ---			AT3G22942	AGG2
												AT2G35290	--- , --- , --- , ---			AT3G23010	AtRLP36
												AT2G35390	--- , --- , --- , ---			AT3G23080	--- , --- , --- , ---
												AT2G35470	--- , --- , --- , ---			AT3G23120	AtRLP38
												AT2G35637	--- , --- , --- , ---			AT3G23290	LSH4
												AT2G35658	--- , --- , --- , ---			AT3G23300	--- , --- , --- , ---
												AT2G35760	--- , --- , --- , ---			AT3G23340	CKL10
												AT2G35880	--- , --- , --- , ---			AT3G23600	--- , --- , --- , ---
												AT2G36110	--- , --- , --- , ---			AT3G24140	FMA
												AT2G36220	--- , --- , --- , ---			AT3G24150	--- , --- , --- , ---
												AT2G36300	--- , --- , --- , ---			AT3G24190	--- , --- , --- , ---
												AT2G36350	--- , --- , --- , ---			AT3G24310	MYB305
												AT2G36410	--- , --- , --- , ---			AT3G24430	HCF101
												AT2G36650	--- , --- , --- , ---			AT3G24503	ALDH2C4
												AT2G36770	--- , --- , --- , ---			AT3G24518	--- , --- , --- , ---
												AT2G36780	--- , --- , --- , ---			AT3G24630	--- , --- , --- , ---
												AT2G37030	--- , --- , --- , ---			AT3G24760	--- , --- , --- , ---
												AT2G37110	--- , --- , --- , ---			AT3G24982	ATRLP40
												AT2G37470	--- , --- , --- , ---			AT3G25010	AtRLP41
												AT2G37540	--- , --- , --- , ---			AT3G25020	AtRLP42
												AT2G37650	--- , --- , --- , ---			AT3G25180	CYP82G1
												AT2G37750	--- , --- , --- , ---			AT3G25190	--- , --- , --- , ---
												AT2G38250	--- , --- , --- , ---			AT3G25290	--- , --- , --- , ---
												AT2G38465	--- , --- , --- , ---			AT3G25495	--- , --- , --- , ---
												AT2G38480	--- , --- , --- , ---			AT3G25640	--- , --- , --- , ---
												AT2G38640	--- , --- , --- , ---			AT3G25670	--- , --- , --- , ---
												AT2G38740	--- , --- , --- , ---			AT3G25770	AOC2
												AT2G38790	--- , --- , --- , ---			AT3G25840	--- , --- , --- , ---
												AT2G38820	--- , --- , --- , ---			AT3G25890	--- , --- , --- , ---
												AT2G38823	--- , --- , --- , ---			AT3G25910	--- , --- , --- , ---
												AT2G38830	--- , --- , --- , ---			AT3G26020	--- , --- , --- , ---
												AT2G39210	--- , --- , --- , ---			AT3G26230	CYP71B24
												AT2G39360	--- , --- , --- , ---			AT3G26280	CYP71B4
												AT2G39420	--- , --- , --- , ---			AT3G26290	CYP71B26
												AT2G39580	--- , --- , --- , ---			AT3G26520	TIP2
												AT2G39650	--- , --- , --- , ---			AT3G26600	ARO4
												AT2G39710	--- , --- , --- , ---			AT3G26740	CCL
												AT2G39795	--- , --- , --- , ---			AT3G26750	--- , --- , --- , ---
												AT2G39870	--- , --- , --- , ---			AT3G26815	MIR169K
												AT2G39980	--- , --- , --- , ---			AT3G26818	MIR169M
												AT2G40095	--- , --- , --- , ---			AT3G27010	ATTCP20
												AT2G40130	--- , --- , --- , ---			AT3G27025	--- , --- , --- , ---
												AT2G40230	--- , --- , --- , ---			AT3G27170	CLC-B
												AT2G40270	--- , --- , --- , ---			AT3G27210	--- , --- , --- , ---
												AT2G40280	--- , --- , --- , ---			AT3G27300	G6PD5
												AT2G40520	--- , --- , --- , ---			AT3G27400	--- , --- , --- , ---
												AT2G40530	--- , --- , --- , ---			AT3G27420	--- , --- , --- , ---
												AT2G40640	--- , --- , --- , ---			AT3G27510	--- , --- , --- , ---
												AT2G41120	--- , --- , --- , ---			AT3G27640	--- , --- , --- , ---
												AT2G41250	--- , --- , --- , ---			AT3G27770	--- , --- , --- , ---
												AT2G41330	--- , --- , --- , ---			AT3G27870	--- , --- , --- , ---
												AT2G41410	--- , --- , --- , ---			AT3G28040	--- , --- , --- , ---
												AT2G41640	--- , --- , --- , ---			AT3G28050	--- , --- , --- , ---
												AT2G41730	--- , --- , --- , ---			AT3G28130	--- , --- , --- , ---
												AT2G41830	--- , --- , --- , ---			AT3G28270	--- , --- , --- , ---
												AT2G41835	--- , --- , --- , ---			AT3G28480	--- , --- , --- , ---
												AT2G41870	--- , --- , --- , ---			AT3G28580	--- , --- , --- , ---
												AT2G41890	--- , --- , --- , ---			AT3G28660	--- , --- , --- , ---
												AT2G41905	--- , --- , --- , ---			AT3G28945	--- , --- , --- , ---
												AT2G41990	--- , --- , --- , ---			AT3G29075	--- , --- , --- , ---
												AT2G42030	--- , --- , --- , ---			AT3G29130	--- , --- , --- , ---
												AT2G42290	--- , --- , --- , ---			AT3G29270	--- , --- , --- , ---
												AT2G42320	--- , --- , --- , ---			AT3G29320	--- , --- , --- , ---
												AT2G42750	--- , --- , --- , ---			AT3G29575	AFP3
												AT2G42950	--- , --- , --- , ---			AT3G29644	--- , --- , --- , ---
												AT2G42980	--- , --- , --- , ---			AT3G30725	AtGDU6
												AT2G43320	--- , --- , --- , ---			AT3G30737	--- , --- , --- , ---
												AT2G43530	--- , --- , --- , ---			AT3G32940	--- , --- , --- , ---
												AT2G43540	--- , --- , --- , ---			AT3G42052	--- , --- , --- , ---
												AT2G43870	--- , --- , --- , ---			AT3G43220	--- , --- , --- , ---
												AT2G44290	--- , --- , --- , ---			AT3G43600	AAO2
												AT2G44500	--- , --- , --- , ---			AT3G43670	--- , --- , --- , ---
												AT2G44730	--- , --- , --- , ---			AT3G43800	ATGSTU27
												AT2G44940	--- , --- , --- , ---			AT3G44320	NIT3
												AT2G44970	--- , --- , --- , ---			AT3G44450	--- , --- , --- , ---
												AT2G45010	--- , --- , --- , ---			AT3G45090	--- , --- , --- , ---
												AT2G45100	--- , --- , --- , ---			AT3G45140	LOX2
												AT2G45180	--- , --- , --- , ---			AT3G45390	--- , --- , --- , ---
												AT2G45460	--- , --- , --- , ---			AT3G45530	--- , --- , --- , ---
												AT2G45530	--- , --- , --- , ---			AT3G45720	--- , --- , --- , ---
												AT2G45600	--- , --- , --- , ---			AT3G45750	--- , --- , --- , ---
												AT2G45620	--- , --- , --- , ---			AT3G46010	ADF1
												AT2G45630	--- , --- , --- , ---			AT3G46450	--- , --- , --- , ---
												AT2G46250	--- , --- , --- , ---			AT3G46700	--- , --- , --- , ---
												AT2G46380	--- , --- , --- , ---			AT3G46720	--- , --- , --- , ---
												AT2G46420	--- , --- , --- , ---			AT3G46810	--- , --- , --- , ---
												AT2G46535	--- , --- , --- , ---			AT3G46940	DUT1
												AT2G46550	--- , --- , --- , ---			AT3G46980	PHT4;3
												AT2G46600	--- , --- , --- , ---			AT3G46990	--- , --- , --- , ---
												AT2G46690	--- , --- , --- , ---			AT3G47110	--- , --- , --- , ---
												AT2G46780	--- , --- , --- , ---			AT3G47390	PHS1
												AT2G47410	--- , --- , --- , ---			AT3G47480	--- , --- , --- , ---
												AT2G47440	--- , --- , --- , ---			AT3G47580	--- , --- , --- , ---
												AT2G47680	--- , --- , --- , ---			AT3G47680	--- , --- , --- , ---
												AT2G48100	--- , --- , --- , ---			AT3G47690	ATEB1A
												AT3G01310	--- , --- , --- , ---			AT3G47730	ATATH1
												AT3G01400	--- , --- , --- , ---			AT3G47780	ATATH6
												AT3G01430	--- , --- , --- , ---			AT3G47810	MAG1
												AT3G01520	--- , --- , --- , ---			AT3G47990	SIS3
												AT3G01660	--- , --- , --- , ---			AT3G48115	--- , --- , --- , ---
												AT3G01690	--- , --- , --- , ---			AT3G48200	--- , --- , --- , ---
												AT3G01800	--- , --- , --- , ---			AT3G48260	WNK3
												AT3G01810	--- , --- , --- , ---			AT3G48310	CYP71A22
												AT3G01820	--- , --- , --- , ---			AT3G48460	--- , --- , --- , ---
												AT3G01830	--- , --- , --- , ---			AT3G48530	KING1
												AT3G01980	--- , --- , --- , ---			AT3G48550	--- , --- , --- , ---
												AT3G02070	--- , --- , --- , ---			AT3G48600	--- , --- , --- , ---
												AT3G02250	--- , --- , --- , ---			AT3G48740	SWEET11
												AT3G02460	--- , --- , --- , ---			AT3G48980	--- , --- , --- , ---
												AT3G02690	--- , --- , --- , ---			AT3G49060	--- , --- , --- , ---
												AT3G02700	--- , --- , --- , ---			AT3G49210	--- , --- , --- , ---
												AT3G02770	--- , --- , --- , ---			AT3G49560	--- , --- , --- , ---
												AT3G02840	--- , --- , --- , ---			AT3G49790	--- , --- , --- , ---
												AT3G02880	--- , --- , --- , ---			AT3G49840	--- , --- , --- , ---
												AT3G03010	--- , --- , --- , ---			AT3G49880	--- , --- , --- , ---
												AT3G03020	--- , --- , --- , ---			AT3G49920	VDAC5
												AT3G03030	--- , --- , --- , ---			AT3G50010	--- , --- , --- , ---
												AT3G03170	--- , --- , --- , ---			AT3G50070	CYCD3;3
												AT3G03440	--- , --- , --- , ---			AT3G50140	--- , --- , --- , ---
												AT3G03460	--- , --- , --- , ---			AT3G50350	--- , --- , --- , ---
												AT3G03790	--- , --- , --- , ---			AT3G50440	ATMES10
												AT3G03870	--- , --- , --- , ---			AT3G50690	--- , --- , --- , ---
												AT3G03880	--- , --- , --- , ---			AT3G50750	BEH1
												AT3G03990	--- , --- , --- , ---			AT3G50880	--- , --- , --- , ---
												AT3G04140	--- , --- , --- , ---			AT3G50970	LTI30
												AT3G04160	--- , --- , --- , ---			AT3G51080	GATA6
												AT3G04200	--- , --- , --- , ---			AT3G51090	--- , --- , --- , ---
												AT3G04210	--- , --- , --- , ---			AT3G51420	SSL4
												AT3G04220	--- , --- , --- , ---			AT3G51500	--- , --- , --- , ---
												AT3G04470	--- , --- , --- , ---			AT3G51680	--- , --- , --- , ---
												AT3G04590	--- , --- , --- , ---			AT3G51710	--- , --- , --- , ---
												AT3G04640	--- , --- , --- , ---			AT3G51990	--- , --- , --- , ---
												AT3G04650	--- , --- , --- , ---			AT3G52530	--- , --- , --- , ---
												AT3G04860	--- , --- , --- , ---			AT3G52720	CAH1
												AT3G05220	--- , --- , --- , ---			AT3G52748	--- , --- , --- , ---
												AT3G05320	--- , --- , --- , ---			AT3G52910	AtGRF4
												AT3G05500	--- , --- , --- , ---			AT3G52990	--- , --- , --- , ---
												AT3G05670	--- , --- , --- , ---			AT3G53260	PAL2
												AT3G05900	--- , --- , --- , ---			AT3G53380	--- , --- , --- , ---
												AT3G05905	--- , --- , --- , ---			AT3G53440	--- , --- , --- , ---
												AT3G05910	--- , --- , --- , ---			AT3G53470	--- , --- , --- , ---
												AT3G05936	--- , --- , --- , ---			AT3G53920	SIGC
												AT3G06070	--- , --- , --- , ---			AT3G54290	--- , --- , --- , ---
												AT3G06145	--- , --- , --- , ---			AT3G54366	--- , --- , --- , ---
												AT3G06330	--- , --- , --- , ---			AT3G54460	--- , --- , --- , ---
												AT3G06570	--- , --- , --- , ---			AT3G54470	--- , --- , --- , ---
												AT3G06590	--- , --- , --- , ---			AT3G54720	AMP1
												AT3G06750	--- , --- , --- , ---			AT3G54850	ATPUB14
												AT3G06760	--- , --- , --- , ---			AT3G55030	PGPS2
												AT3G06770	--- , --- , --- , ---			AT3G55240	--- , --- , --- , ---
												AT3G06840	--- , --- , --- , ---			AT3G55370	OBP3
												AT3G06880	--- , --- , --- , ---			AT3G55410	--- , --- , --- , ---
												AT3G06890	--- , --- , --- , ---			AT3G55470	--- , --- , --- , ---
												AT3G06962	--- , --- , --- , ---			AT3G55510	RBL
												AT3G07190	--- , --- , --- , ---			AT3G55630	ATDFD
												AT3G07195	--- , --- , --- , ---			AT3G55850	LAF3
												AT3G07270	--- , --- , --- , ---			AT3G56090	ATFER3
												AT3G07310	--- , --- , --- , ---			AT3G56140	--- , --- , --- , ---
												AT3G07400	--- , --- , --- , ---			AT3G56270	--- , --- , --- , ---
												AT3G07460	--- , --- , --- , ---			AT3G56290	--- , --- , --- , ---
												AT3G07470	--- , --- , --- , ---			AT3G56320	--- , --- , --- , ---
												AT3G07565	--- , --- , --- , ---			AT3G56370	--- , --- , --- , ---
												AT3G07580	--- , --- , --- , ---			AT3G56408	--- , --- , --- , ---
												AT3G07730	--- , --- , --- , ---			AT3G56630	CYP94D2
												AT3G07790	--- , --- , --- , ---			AT3G56750	--- , --- , --- , ---
												AT3G07870	--- , --- , --- , ---			AT3G56790	--- , --- , --- , ---
												AT3G07890	--- , --- , --- , ---			AT3G56850	AREB3
												AT3G08030	--- , --- , --- , ---			AT3G56891	--- , --- , --- , ---
												AT3G08505	--- , --- , --- , ---			AT3G57062	--- , --- , --- , ---
												AT3G08570	--- , --- , --- , ---			AT3G57210	--- , --- , --- , ---
												AT3G08600	--- , --- , --- , ---			AT3G57400	--- , --- , --- , ---
												AT3G08630	--- , --- , --- , ---			AT3G57680	--- , --- , --- , ---
												AT3G09010	--- , --- , --- , ---			AT3G57965	--- , --- , --- , ---
												AT3G09020	--- , --- , --- , ---			AT3G57970	--- , --- , --- , ---
												AT3G09032	--- , --- , --- , ---			AT3G57980	--- , --- , --- , ---
												AT3G09035	--- , --- , --- , ---			AT3G58050	--- , --- , --- , ---
												AT3G09320	--- , --- , --- , ---			AT3G58190	LBD29
												AT3G09405	--- , --- , --- , ---			AT3G58430	--- , --- , --- , ---
												AT3G09670	--- , --- , --- , ---			AT3G58530	--- , --- , --- , ---
												AT3G09735	--- , --- , --- , ---			AT3G59000	--- , --- , --- , ---
												AT3G09830	--- , --- , --- , ---			AT3G59090	--- , --- , --- , ---
												AT3G09870	--- , --- , --- , ---			AT3G59210	--- , --- , --- , ---
												AT3G10120	--- , --- , --- , ---			AT3G59300	--- , --- , --- , ---
												AT3G10210	--- , --- , --- , ---			AT3G59390	--- , --- , --- , ---
												AT3G10250	--- , --- , --- , ---			AT3G59440	--- , --- , --- , ---
												AT3G10300	--- , --- , --- , ---			AT3G59570	--- , --- , --- , ---
												AT3G10405	--- , --- , --- , ---			AT3G59580	--- , --- , --- , ---
												AT3G10720	--- , --- , --- , ---			AT3G60090	--- , --- , --- , ---
												AT3G10760	--- , --- , --- , ---			AT3G60120	BGLU27
												AT3G10815	--- , --- , --- , ---			AT3G60140	DIN2
												AT3G10930	--- , --- , --- , ---			AT3G60200	--- , --- , --- , ---
												AT3G11100	--- , --- , --- , ---			AT3G60410	--- , --- , --- , ---
												AT3G11110	--- , --- , --- , ---			AT3G60490	--- , --- , --- , ---
												AT3G11130	--- , --- , --- , ---			AT3G60530	GATA4
												AT3G11402	--- , --- , --- , ---			AT3G60540	--- , --- , --- , ---
												AT3G11420	--- , --- , --- , ---			AT3G60690	--- , --- , --- , ---
												AT3G11580	--- , --- , --- , ---			AT3G60940	--- , --- , --- , ---
												AT3G11760	--- , --- , --- , ---			AT3G61180	--- , --- , --- , ---
												AT3G11880	--- , --- , --- , ---			AT3G61250	AtMYB17
												AT3G12150	--- , --- , --- , ---			AT3G61430	PIP1A
												AT3G12320	--- , --- , --- , ---			AT3G61790	--- , --- , --- , ---
												AT3G12350	--- , --- , --- , ---			AT3G61810	--- , --- , --- , ---
												AT3G12620	--- , --- , --- , ---			AT3G61850	DAG1
												AT3G12910	--- , --- , --- , ---			AT3G61960	--- , --- , --- , ---
												AT3G12950	--- , --- , --- , ---			AT3G61970	NGA2
												AT3G13000	--- , --- , --- , ---			AT3G62030	ROC4
												AT3G13030	--- , --- , --- , ---			AT3G62040	--- , --- , --- , ---
												AT3G13040	--- , --- , --- , ---			AT3G62090	PIL2
												AT3G13070	--- , --- , --- , ---			AT3G62390	TBL6
												AT3G13210	--- , --- , --- , ---			AT3G62650	--- , --- , --- , ---
												AT3G13275	--- , --- , --- , ---			AT3G62780	--- , --- , --- , ---
												AT3G13430	--- , --- , --- , ---			AT3G62830	UXS2
												AT3G13437	--- , --- , --- , ---			AT3G63090	--- , --- , --- , ---
												AT3G13510	--- , --- , --- , ---			AT3G63160	--- , --- , --- , ---
												AT3G13600	--- , --- , --- , ---			AT3G63270	--- , --- , --- , ---
												AT3G13980	--- , --- , --- , ---			AT3G63340	--- , --- , --- , ---
												AT3G14170	--- , --- , --- , ---			AT3G63445	--- , --- , --- , ---
												AT3G14200	--- , --- , --- , ---			AT4G00060	MEE44
												AT3G14280	--- , --- , --- , ---			AT4G00335	RHB1A
												AT3G14460	--- , --- , --- , ---			AT4G00440	--- , --- , --- , ---
												AT3G14560	--- , --- , --- , ---			AT4G00480	ATMYC1
												AT3G14750	--- , --- , --- , ---			AT4G00500	--- , --- , --- , ---
												AT3G14760	--- , --- , --- , ---			AT4G00770	--- , --- , --- , ---
												AT3G14840	--- , --- , --- , ---			AT4G00870	--- , --- , --- , ---
												AT3G14870	--- , --- , --- , ---			AT4G00900	ECA2
												AT3G15070	--- , --- , --- , ---			AT4G00955	--- , --- , --- , ---
												AT3G15260	--- , --- , --- , ---			AT4G01130	--- , --- , --- , ---
												AT3G15300	--- , --- , --- , ---			AT4G01360	--- , --- , --- , ---
												AT3G15350	--- , --- , --- , ---			AT4G01380	--- , --- , --- , ---
												AT3G15356	--- , --- , --- , ---			AT4G01660	ATABC1
												AT3G15480	--- , --- , --- , ---			AT4G01900	PII
												AT3G15530	--- , --- , --- , ---			AT4G02210	--- , --- , --- , ---
												AT3G15570	--- , --- , --- , ---			AT4G02290	AtGH9B13
												AT3G15710	--- , --- , --- , ---			AT4G02430	SR34b
												AT3G15770	--- , --- , --- , ---			AT4G02460	PMS1
												AT3G15810	--- , --- , --- , ---			AT4G02530	--- , --- , --- , ---
												AT3G16010	--- , --- , --- , ---			AT4G02620	--- , --- , --- , ---
												AT3G16510	--- , --- , --- , ---			AT4G02900	--- , --- , --- , ---
												AT3G16530	--- , --- , --- , ---			AT4G03030	--- , --- , --- , ---
												AT3G16565	--- , --- , --- , ---			AT4G03410	--- , --- , --- , ---
												AT3G16710	--- , --- , --- , ---			AT4G03440	--- , --- , --- , ---
												AT3G16712	--- , --- , --- , ---			AT4G03930	--- , --- , --- , ---
												AT3G17100	--- , --- , --- , ---			AT4G03935	--- , --- , --- , ---
												AT3G17130	--- , --- , --- , ---			AT4G04040	MEE51
												AT3G17410	--- , --- , --- , ---			AT4G04320	--- , --- , --- , ---
												AT3G17850	--- , --- , --- , ---			AT4G04330	--- , --- , --- , ---
												AT3G17920	--- , --- , --- , ---			AT4G04370	--- , --- , --- , ---
												AT3G18295	--- , --- , --- , ---			AT4G04692	--- , --- , --- , ---
												AT3G18770	--- , --- , --- , ---			AT4G04700	CPK27
												AT3G18950	--- , --- , --- , ---			AT4G04745	--- , --- , --- , ---
												AT3G19010	--- , --- , --- , ---			AT4G04970	ATGSL1
												AT3G19030	--- , --- , --- , ---			AT4G05170	--- , --- , --- , ---
												AT3G19080	--- , --- , --- , ---			AT4G05390	ATRFNR1
												AT3G19240	--- , --- , --- , ---			AT4G05460	--- , --- , --- , ---
												AT3G19540	--- , --- , --- , ---			AT4G06634	--- , --- , --- , ---
												AT3G19680	--- , --- , --- , ---			AT4G07507	--- , --- , --- , ---
												AT3G19690	--- , --- , --- , ---			AT4G08035	--- , --- , --- , ---
												AT3G19895	--- , --- , --- , ---			AT4G08100	--- , --- , --- , ---
												AT3G19970	--- , --- , --- , ---			AT4G08110	--- , --- , --- , ---
												AT3G20015	--- , --- , --- , ---			AT4G08114	--- , --- , --- , ---
												AT3G20340	--- , --- , --- , ---			AT4G08145	--- , --- , --- , ---
												AT3G20350	--- , --- , --- , ---			AT4G08540	--- , --- , --- , ---
												AT3G20640	--- , --- , --- , ---			AT4G08870	--- , --- , --- , ---
												AT3G20820	--- , --- , --- , ---			AT4G08920	CRY1
												AT3G20898	--- , --- , --- , ---			AT4G08940	--- , --- , --- , ---
												AT3G21650	--- , --- , --- , ---			AT4G08980	FBW2
												AT3G21710	--- , --- , --- , ---			AT4G09160	--- , --- , --- , ---
												AT3G22104	--- , --- , --- , ---			AT4G09350	--- , --- , --- , ---
												AT3G22150	--- , --- , --- , ---			AT4G09420	--- , --- , --- , ---
												AT3G22260	--- , --- , --- , ---			AT4G09480	--- , --- , --- , ---
												AT3G22270	--- , --- , --- , ---			AT4G09560	--- , --- , --- , ---
												AT3G22440	--- , --- , --- , ---			AT4G09760	--- , --- , --- , ---
												AT3G22530	--- , --- , --- , ---			AT4G09830	--- , --- , --- , ---
												AT3G22540	--- , --- , --- , ---			AT4G09920	--- , --- , --- , ---
												AT3G22810	--- , --- , --- , ---			AT4G10090	ELP6
												AT3G23170	--- , --- , --- , ---			AT4G10150	--- , --- , --- , ---
												AT3G23480	--- , --- , --- , ---			AT4G10610	RBP37
												AT3G23620	--- , --- , --- , ---			AT4G11190	--- , --- , --- , ---
												AT3G23750	--- , --- , --- , ---			AT4G11460	CRK30
												AT3G23880	--- , --- , --- , ---			AT4G11570	--- , --- , --- , ---
												AT3G23955	--- , --- , --- , ---			AT4G11600	ATGPX6
												AT3G24120	--- , --- , --- , ---			AT4G11780	--- , --- , --- , ---
												AT3G24460	--- , --- , --- , ---			AT4G11860	--- , --- , --- , ---
												AT3G24480	--- , --- , --- , ---			AT4G11970	--- , --- , --- , ---
												AT3G24530	--- , --- , --- , ---			AT4G12460	ORP2B
												AT3G24750	--- , --- , --- , ---			AT4G12570	UPL5
												AT3G24820	--- , --- , --- , ---			AT4G12680	--- , --- , --- , ---
												AT3G25130	--- , --- , --- , ---			AT4G13000	--- , --- , --- , ---
												AT3G25400	--- , --- , --- , ---			AT4G13010	--- , --- , --- , ---
												AT3G25510	--- , --- , --- , ---			AT4G13020	MHK
												AT3G25590	--- , --- , --- , ---			AT4G13070	--- , --- , --- , ---
												AT3G25597	--- , --- , --- , ---			AT4G13160	--- , --- , --- , ---
												AT3G25600	--- , --- , --- , ---			AT4G13180	--- , --- , --- , ---
												AT3G25610	--- , --- , --- , ---			AT4G13345	MEE55
												AT3G26000	--- , --- , --- , ---			AT4G13430	IIL1
												AT3G26100	--- , --- , --- , ---			AT4G13495	--- , --- , --- , ---
												AT3G26240	--- , --- , --- , ---			AT4G13530	--- , --- , --- , ---
												AT3G26490	--- , --- , --- , ---			AT4G13540	--- , --- , --- , ---
												AT3G26510	--- , --- , --- , ---			AT4G13550	--- , --- , --- , ---
												AT3G26742	--- , --- , --- , ---			AT4G13620	--- , --- , --- , ---
												AT3G26890	--- , --- , --- , ---			AT4G13810	AtRLP47
												AT3G26910	--- , --- , --- , ---			AT4G13880	AtRLP48
												AT3G27027	--- , --- , --- , ---			AT4G13970	--- , --- , --- , ---
												AT3G27030	--- , --- , --- , ---			AT4G13990	--- , --- , --- , ---
												AT3G27230	--- , --- , --- , ---			AT4G14130	XTR7
												AT3G27250	--- , --- , --- , ---			AT4G14145	--- , --- , --- , ---
												AT3G27320	--- , --- , --- , ---			AT4G14340	CKI1
												AT3G27350	--- , --- , --- , ---			AT4G14410	bHLH104
												AT3G27390	--- , --- , --- , ---			AT4G14540	NF-YB3
												AT3G27500	--- , --- , --- , ---			AT4G14550	IAA14
												AT3G27540	--- , --- , --- , ---			AT4G14713	PPD1
												AT3G28140	--- , --- , --- , ---			AT4G14720	PPD2
												AT3G28170	--- , --- , --- , ---			AT4G14830	HSP1
												AT3G28200	--- , --- , --- , ---			AT4G14905	--- , --- , --- , ---
												AT3G28450	--- , --- , --- , ---			AT4G15070	--- , --- , --- , ---
												AT3G28770	--- , --- , --- , ---			AT4G15450	--- , --- , --- , ---
												AT3G28940	--- , --- , --- , ---			AT4G15475	--- , --- , --- , ---
												AT3G29000	--- , --- , --- , ---			AT4G15560	CLA1
												AT3G29010	--- , --- , --- , ---			AT4G15630	--- , --- , --- , ---
												AT3G29170	--- , --- , --- , ---			AT4G15955	--- , --- , --- , ---
												AT3G29240	--- , --- , --- , ---			AT4G16008	--- , --- , --- , ---
												AT3G30300	--- , --- , --- , ---			AT4G16143	IMPA-2
												AT3G30460	--- , --- , --- , ---			AT4G16250	PHYD
												AT3G42800	--- , --- , --- , ---			AT4G16280	FCA
												AT3G43230	--- , --- , --- , ---			AT4G16515	RGF6
												AT3G44190	--- , --- , --- , ---			AT4G16570	ATPRMT7
												AT3G44400	--- , --- , --- , ---			AT4G16780	ATHB-2
												AT3G44610	--- , --- , --- , ---			AT4G17030	ATEXLB1
												AT3G44620	--- , --- , --- , ---			AT4G17670	--- , --- , --- , ---
												AT3G44630	--- , --- , --- , ---			AT4G17680	--- , --- , --- , ---
												AT3G44670	--- , --- , --- , ---			AT4G17730	SYP 23
												AT3G45040	--- , --- , --- , ---			AT4G17870	PYR1
												AT3G45210	--- , --- , --- , ---			AT4G17910	--- , --- , --- , ---
												AT3G45260	--- , --- , --- , ---			AT4G18040	EIF4E
												AT3G45630	--- , --- , --- , ---			AT4G18230	--- , --- , --- , ---
												AT3G45730	--- , --- , --- , ---			AT4G18372	--- , --- , --- , ---
												AT3G45830	--- , --- , --- , ---			AT4G18570	--- , --- , --- , ---
												AT3G45900	--- , --- , --- , ---			AT4G19160	--- , --- , --- , ---
												AT3G46080	--- , --- , --- , ---			AT4G19210	ATRLI2
												AT3G46110	--- , --- , --- , ---			AT4G19500	--- , --- , --- , ---
												AT3G46370	--- , --- , --- , ---			AT4G19640	ARA7
												AT3G46540	--- , --- , --- , ---			AT4G20070	ATAAH
												AT3G46600	--- , --- , --- , ---			AT4G20310	--- , --- , --- , ---
												AT3G46630	--- , --- , --- , ---			AT4G21060	--- , --- , --- , ---
												AT3G46930	--- , --- , --- , ---			AT4G21180	ATERDJ2B
												AT3G47080	--- , --- , --- , ---			AT4G21210	ATRP1
												AT3G47090	--- , --- , --- , ---			AT4G21320	HSA32
												AT3G47160	--- , --- , --- , ---			AT4G21340	B70
												AT3G47250	--- , --- , --- , ---			AT4G21380	ARK3
												AT3G47295	--- , --- , --- , ---			AT4G21410	CRK29
												AT3G47550	--- , --- , --- , ---			AT4G21430	B160
												AT3G47560	--- , --- , --- , ---			AT4G21810	DER2.1
												AT3G47570	--- , --- , --- , ---			AT4G21860	MSRB2
												AT3G47610	--- , --- , --- , ---			AT4G21940	CPK15
												AT3G47800	--- , --- , --- , ---			AT4G21990	ATAPR3
												AT3G48240	--- , --- , --- , ---			AT4G22214	--- , --- , --- , ---
												AT3G48640	--- , --- , --- , ---			AT4G22250	--- , --- , --- , ---
												AT3G48760	--- , --- , --- , ---			AT4G22305	--- , --- , --- , ---
												AT3G48790	--- , --- , --- , ---			AT4G22390	--- , --- , --- , ---
												AT3G49220	--- , --- , --- , ---			AT4G22540	ORP2A
												AT3G49350	--- , --- , --- , ---			AT4G22570	APT3
												AT3G49650	--- , --- , --- , ---			AT4G23060	IQD 22
												AT3G49720	--- , --- , --- , ---			AT4G23160	CRK8
												AT3G49800	--- , --- , --- , ---			AT4G23240	CRK16
												AT3G49900	--- , --- , --- , ---			AT4G23400	PIP1D
												AT3G49990	--- , --- , --- , ---			AT4G23540	--- , --- , --- , ---
												AT3G50340	--- , --- , --- , ---			AT4G23550	WRKY29
												AT3G50650	--- , --- , --- , ---			AT4G23630	BTI1
												AT3G50800	--- , --- , --- , ---			AT4G23700	ATCHX17
												AT3G50840	--- , --- , --- , ---			AT4G23860	--- , --- , --- , ---
												AT3G50900	--- , --- , --- , ---			AT4G23920	UGE2
												AT3G50910	--- , --- , --- , ---			AT4G24290	--- , --- , --- , ---
												AT3G51000	--- , --- , --- , ---			AT4G24480	--- , --- , --- , ---
												AT3G51110	--- , --- , --- , ---			AT4G24540	AGL24
												AT3G51130	--- , --- , --- , ---			AT4G24880	--- , --- , --- , ---
												AT3G51450	--- , --- , --- , ---			AT4G25150	--- , --- , --- , ---
												AT3G51660	--- , --- , --- , ---			AT4G25270	--- , --- , --- , ---
												AT3G51730	--- , --- , --- , ---			AT4G25300	--- , --- , --- , ---
												AT3G51870	--- , --- , --- , ---			AT4G25520	SLK1
												AT3G51950	--- , --- , --- , ---			AT4G25700	BETA-OHASE 1
												AT3G51980	--- , --- , --- , ---			AT4G25910	NFU3
												AT3G52060	--- , --- , --- , ---			AT4G26140	BGAL12
												AT3G52105	--- , --- , --- , ---			AT4G26410	--- , --- , --- , ---
												AT3G52120	--- , --- , --- , ---			AT4G26470	--- , --- , --- , ---
												AT3G52230	--- , --- , --- , ---			AT4G26530	--- , --- , --- , ---
												AT3G52360	--- , --- , --- , ---			AT4G26600	--- , --- , --- , ---
												AT3G52470	--- , --- , --- , ---			AT4G26650	--- , --- , --- , ---
												AT3G52500	--- , --- , --- , ---			AT4G26790	--- , --- , --- , ---
												AT3G52640	--- , --- , --- , ---			AT4G26910	--- , --- , --- , ---
												AT3G52710	--- , --- , --- , ---			AT4G27050	--- , --- , --- , ---
												AT3G52740	--- , --- , --- , ---			AT4G27230	HTA2
												AT3G52800	--- , --- , --- , ---			AT4G27440	PORB
												AT3G52870	--- , --- , --- , ---			AT4G27450	--- , --- , --- , ---
												AT3G52950	--- , --- , --- , ---			AT4G27570	--- , --- , --- , ---
												AT3G53270	--- , --- , --- , ---			AT4G27690	VPS26B
												AT3G53320	--- , --- , --- , ---			AT4G27700	--- , --- , --- , ---
												AT3G53680	--- , --- , --- , ---			AT4G27710	CYP709B3
												AT3G53810	--- , --- , --- , ---			AT4G27820	BGLU9
												AT3G53950	--- , --- , --- , ---			AT4G28150	--- , --- , --- , ---
												AT3G53990	--- , --- , --- , ---			AT4G28290	--- , --- , --- , ---
												AT3G54000	--- , --- , --- , ---			AT4G28300	--- , --- , --- , ---
												AT3G54100	--- , --- , --- , ---			AT4G28550	--- , --- , --- , ---
												AT3G54150	--- , --- , --- , ---			AT4G28610	PHR1
												AT3G54200	--- , --- , --- , ---			AT4G28880	CKL3
												AT3G54400	--- , --- , --- , ---			AT4G29000	--- , --- , --- , ---
												AT3G54500	--- , --- , --- , ---			AT4G29070	--- , --- , --- , ---
												AT3G54680	--- , --- , --- , ---			AT4G29240	--- , --- , --- , ---
												AT3G55020	--- , --- , --- , ---			AT4G29510	ATPRMT11
												AT3G55050	--- , --- , --- , ---			AT4G29820	CFIM-25
												AT3G55070	--- , --- , --- , ---			AT4G29910	ORC5
												AT3G55270	MKP1			AT4G29990	--- , --- , --- , ---
												AT3G55430	--- , --- , --- , ---			AT4G30000	--- , --- , --- , ---
												AT3G55840	--- , --- , --- , ---			AT4G30520	--- , --- , --- , ---
												AT3G55960	--- , --- , --- , ---			AT4G30570	--- , --- , --- , ---
												AT3G56050	--- , --- , --- , ---			AT4G30630	--- , --- , --- , ---
												AT3G56060	--- , --- , --- , ---			AT4G30660	--- , --- , --- , ---
												AT3G56080	--- , --- , --- , ---			AT4G30850	HHP2
												AT3G56200	--- , --- , --- , ---			AT4G31115	--- , --- , --- , ---
												AT3G56250	--- , --- , --- , ---			AT4G31170	--- , --- , --- , ---
												AT3G56260	--- , --- , --- , ---			AT4G31430	--- , --- , --- , ---
												AT3G56410	--- , --- , --- , ---			AT4G31490	--- , --- , --- , ---
												AT3G56740	--- , --- , --- , ---			AT4G31500	CYP83B1
												AT3G56880	--- , --- , --- , ---			AT4G31650	--- , --- , --- , ---
												AT3G57070	--- , --- , --- , ---			AT4G31670	UBP18
												AT3G57120	--- , --- , --- , ---			AT4G31790	--- , --- , --- , ---
												AT3G57220	--- , --- , --- , ---			AT4G32000	--- , --- , --- , ---
												AT3G57280	--- , --- , --- , ---			AT4G32250	--- , --- , --- , ---
												AT3G57360	--- , --- , --- , ---			AT4G32940	GAMMA-VPE
												AT3G57380	--- , --- , --- , ---			AT4G33080	--- , --- , --- , ---
												AT3G57450	--- , --- , --- , ---			AT4G33200	XI-I
												AT3G57460	--- , --- , --- , ---			AT4G33420	--- , --- , --- , ---
												AT3G57590	--- , --- , --- , ---			AT4G33530	KUP5
												AT3G57630	--- , --- , --- , ---			AT4G33660	--- , --- , --- , ---
												AT3G57640	--- , --- , --- , ---			AT4G33790	CER4
												AT3G57730	--- , --- , --- , ---			AT4G33960	--- , --- , --- , ---
												AT3G57740	--- , --- , --- , ---			AT4G33980	--- , --- , --- , ---
												AT3G57760	--- , --- , --- , ---			AT4G34131	UGT73B3
												AT3G57830	--- , --- , --- , ---			AT4G34135	UGT73B2
												AT3G57880	--- , --- , --- , ---			AT4G34220	--- , --- , --- , ---
												AT3G57930	--- , --- , --- , ---			AT4G34250	KCS16
												AT3G58270	--- , --- , --- , ---			AT4G34280	--- , --- , --- , ---
												AT3G58600	--- , --- , --- , ---			AT4G34370	ARI1
												AT3G58690	--- , --- , --- , ---			AT4G34910	--- , --- , --- , ---
												AT3G58730	--- , --- , --- , ---			AT4G34970	ADF9
												AT3G58760	--- , --- , --- , ---			AT4G35020	ARAC3
												AT3G58830	--- , --- , --- , ---			AT4G35100	PIP3
												AT3G59020	--- , --- , --- , ---			AT4G35260	IDH1
												AT3G59080	--- , --- , --- , ---			AT4G35290	GLUR2
												AT3G59110	--- , --- , --- , ---			AT4G35500	--- , --- , --- , ---
												AT3G59310	--- , --- , --- , ---			AT4G35560	--- , --- , --- , ---
												AT3G59350	--- , --- , --- , ---			AT4G35590	--- , --- , --- , ---
												AT3G59880	--- , --- , --- , ---			AT4G35830	ACO1
												AT3G59940	--- , --- , --- , ---			AT4G35860	ATRABB1B
												AT3G60080	--- , --- , --- , ---			AT4G36280	--- , --- , --- , ---
												AT3G60260	--- , --- , --- , ---			AT4G36710	--- , --- , --- , ---
												AT3G60290	--- , --- , --- , ---			AT4G36850	--- , --- , --- , ---
												AT3G60320	--- , --- , --- , ---			AT4G36870	BLH2
												AT3G60420	--- , --- , --- , ---			AT4G36920	AP2
												AT3G61260	--- , --- , --- , ---			AT4G36970	--- , --- , --- , ---
												AT3G61310	--- , --- , --- , ---			AT4G37120	SMP2
												AT3G61400	--- , --- , --- , ---			AT4G37190	--- , --- , --- , ---
												AT3G61420	--- , --- , --- , ---			AT4G37300	MEE59
												AT3G61490	--- , --- , --- , ---			AT4G37310	CYP81H1
												AT3G61670	--- , --- , --- , ---			AT4G37320	CYP81D5
												AT3G61898	--- , --- , --- , ---			AT4G37440	--- , --- , --- , ---
												AT3G61900	--- , --- , --- , ---			AT4G37553	--- , --- , --- , ---
												AT3G61980	--- , --- , --- , ---			AT4G37560	--- , --- , --- , ---
												AT3G62070	--- , --- , --- , ---			AT4G37580	HLS1
												AT3G62220	--- , --- , --- , ---			AT4G37760	SQE3
												AT3G62260	--- , --- , --- , ---			AT4G37890	EDA40
												AT3G62370	--- , --- , --- , ---			AT4G37910	MTHSC70-1
												AT3G62570	--- , --- , --- , ---			AT4G38160	pde191
												AT3G62950	--- , --- , --- , ---			AT4G38280	--- , --- , --- , ---
												AT3G63210	MARD1			AT4G38300	--- , --- , --- , ---
												AT3G63240	--- , --- , --- , ---			AT4G38490	--- , --- , --- , ---
												AT3G66654	--- , --- , --- , ---			AT4G38570	PIS2
												AT4G00040	--- , --- , --- , ---			AT4G38640	--- , --- , --- , ---
												AT4G00165	--- , --- , --- , ---			AT4G38860	--- , --- , --- , ---
												AT4G00238	--- , --- , --- , ---			AT4G38910	BPC5
												AT4G00270	--- , --- , --- , ---			AT4G39070	--- , --- , --- , ---
												AT4G00300	--- , --- , --- , ---			AT4G39110	--- , --- , --- , ---
												AT4G00755	--- , --- , --- , ---			AT4G39320	--- , --- , --- , ---
												AT4G01030	--- , --- , --- , ---			AT4G39330	ATCAD9
												AT4G01090	--- , --- , --- , ---			AT4G39390	ATNST-KT1
												AT4G01140	--- , --- , --- , ---			AT4G39480	CYP96A9
												AT4G01210	--- , --- , --- , ---			AT4G39620	EMB2453
												AT4G01280	--- , --- , --- , ---			AT4G39700	--- , --- , --- , ---
												AT4G01330	--- , --- , --- , ---			AT4G39740	--- , --- , --- , ---
												AT4G01460	--- , --- , --- , ---			AT4G39820	--- , --- , --- , ---
												AT4G01575	--- , --- , --- , ---			AT4G40050	--- , --- , --- , ---
												AT4G01580	--- , --- , --- , ---			AT5G01015	--- , --- , --- , ---
												AT4G01700	--- , --- , --- , ---			AT5G01020	--- , --- , --- , ---
												AT4G01870	--- , --- , --- , ---			AT5G01050	--- , --- , --- , ---
												AT4G01960	--- , --- , --- , ---			AT5G01075	--- , --- , --- , ---
												AT4G02005	--- , --- , --- , ---			AT5G01090	--- , --- , --- , ---
												AT4G02010	--- , --- , --- , ---			AT5G01180	PTR5
												AT4G02170	--- , --- , --- , ---			AT5G01335	--- , --- , --- , ---
												AT4G02200	--- , --- , --- , ---			AT5G01500	TAAC
												AT4G02340	--- , --- , --- , ---			AT5G01595	--- , --- , --- , ---
												AT4G02410	--- , --- , --- , ---			AT5G01732	--- , --- , --- , ---
												AT4G02420	--- , --- , --- , ---			AT5G01740	--- , --- , --- , ---
												AT4G02540	--- , --- , --- , ---			AT5G01800	--- , --- , --- , ---
												AT4G02541	--- , --- , --- , ---			AT5G02030	LSN
												AT4G02550	--- , --- , --- , ---			AT5G02040	PRA1.A1
												AT4G02715	--- , --- , --- , ---			AT5G02060	--- , --- , --- , ---
												AT4G02920	--- , --- , --- , ---			AT5G02170	--- , --- , --- , ---
												AT4G03140	--- , --- , --- , ---			AT5G02280	--- , --- , --- , ---
												AT4G03230	--- , --- , --- , ---			AT5G02580	--- , --- , --- , ---
												AT4G03420	--- , --- , --- , ---			AT5G02620	ANK1
												AT4G03450	--- , --- , --- , ---			AT5G02700	--- , --- , --- , ---
												AT4G03600	--- , --- , --- , ---			AT5G02840	LCL1
												AT4G04630	--- , --- , --- , ---			AT5G02850	--- , --- , --- , ---
												AT4G04760	--- , --- , --- , ---			AT5G03060	--- , --- , --- , ---
												AT4G04960	--- , --- , --- , ---			AT5G03130	--- , --- , --- , ---
												AT4G05070	--- , --- , --- , ---			AT5G03180	--- , --- , --- , ---
												AT4G06534	--- , --- , --- , ---			AT5G03200	--- , --- , --- , ---
												AT4G06536	--- , --- , --- , ---			AT5G03350	--- , --- , --- , ---
												AT4G06598	--- , --- , --- , ---			AT5G03430	--- , --- , --- , ---
												AT4G06744	--- , --- , --- , ---			AT5G03470	ATB' ALPHA
												AT4G07825	--- , --- , --- , ---			AT5G03490	--- , --- , --- , ---
												AT4G08555	--- , --- , --- , ---			AT5G03560	--- , --- , --- , ---
												AT4G08570	--- , --- , --- , ---			AT5G03700	--- , --- , --- , ---
												AT4G08850	--- , --- , --- , ---			AT5G03890	--- , --- , --- , ---
												AT4G09150	--- , --- , --- , ---			AT5G03930	--- , --- , --- , ---
												AT4G09500	--- , --- , --- , ---			AT5G04050	--- , --- , --- , ---
												AT4G09640	--- , --- , --- , ---			AT5G04590	SIR
												AT4G10070	--- , --- , --- , ---			AT5G04710	--- , --- , --- , ---
												AT4G10140	--- , --- , --- , ---			AT5G04810	--- , --- , --- , ---
												AT4G10360	--- , --- , --- , ---			AT5G05210	--- , --- , --- , ---
												AT4G10750	--- , --- , --- , ---			AT5G05230	--- , --- , --- , ---
												AT4G10970	--- , --- , --- , ---			AT5G05330	--- , --- , --- , ---
												AT4G11000	--- , --- , --- , ---			AT5G05410	DREB2A
												AT4G11300	--- , --- , --- , ---			AT5G05450	--- , --- , --- , ---
												AT4G11521	--- , --- , --- , ---			AT5G05690	CPD
												AT4G11670	--- , --- , --- , ---			AT5G05800	--- , --- , --- , ---
												AT4G11900	--- , --- , --- , ---			AT5G06210	--- , --- , --- , ---
												AT4G12545	--- , --- , --- , ---			AT5G06300	--- , --- , --- , ---
												AT4G12690	--- , --- , --- , ---			AT5G06370	--- , --- , --- , ---
												AT4G12710	--- , --- , --- , ---			AT5G06390	FLA17
												AT4G12790	--- , --- , --- , ---			AT5G06730	--- , --- , --- , ---
												AT4G13100	--- , --- , --- , ---			AT5G06839	TGA10
												AT4G13320	--- , --- , --- , ---			AT5G07100	WRKY26
												AT4G13330	--- , --- , --- , ---			AT5G07220	ATBAG3
												AT4G13572	--- , --- , --- , ---			AT5G07440	GDH2
												AT4G13575	--- , --- , --- , ---			AT5G07460	PMSR2
												AT4G13710	--- , --- , --- , ---			AT5G07680	ANAC080
												AT4G13820	--- , --- , --- , ---			AT5G07690	MYB29
												AT4G14230	--- , --- , --- , ---			AT5G07790	--- , --- , --- , ---
												AT4G14270	--- , --- , --- , ---			AT5G07870	--- , --- , --- , ---
												AT4G14350	--- , --- , --- , ---			AT5G08070	TCP17
												AT4G14360	--- , --- , --- , ---			AT5G08160	ATPK3
												AT4G14370	--- , --- , --- , ---			AT5G08190	NF-YB12
												AT4G14450	--- , --- , --- , ---			AT5G08350	--- , --- , --- , ---
												AT4G14480	--- , --- , --- , ---			AT5G08440	--- , --- , --- , ---
												AT4G14548	--- , --- , --- , ---			AT5G08530	CI51
												AT4G14740	--- , --- , --- , ---			AT5G08710	--- , --- , --- , ---
												AT4G14746	--- , --- , --- , ---			AT5G08720	--- , --- , --- , ---
												AT4G14819	--- , --- , --- , ---			AT5G09250	KIWI
												AT4G14990	--- , --- , --- , ---			AT5G09260	VPS20.2
												AT4G15150	--- , --- , --- , ---			AT5G09410	EICBP.B
												AT4G15240	--- , --- , --- , ---			AT5G09430	--- , --- , --- , ---
												AT4G15430	--- , --- , --- , ---			AT5G09540	--- , --- , --- , ---
												AT4G15470	--- , --- , --- , ---			AT5G09740	HAM2
												AT4G15975	--- , --- , --- , ---			AT5G09800	--- , --- , --- , ---
												AT4G15990	--- , --- , --- , ---			AT5G09850	--- , --- , --- , ---
												AT4G16140	--- , --- , --- , ---			AT5G09930	ATGCN2
												AT4G16141	--- , --- , --- , ---			AT5G10080	--- , --- , --- , ---
												AT4G16146	--- , --- , --- , ---			AT5G10100	TPPI
												AT4G16447	--- , --- , --- , ---			AT5G10210	--- , --- , --- , ---
												AT4G16490	--- , --- , --- , ---			AT5G10250	DOT3
												AT4G16500	--- , --- , --- , ---			AT5G10320	--- , --- , --- , ---
												AT4G16563	--- , --- , --- , ---			AT5G10460	--- , --- , --- , ---
												AT4G16580	--- , --- , --- , ---			AT5G10550	GTE2
												AT4G16680	--- , --- , --- , ---			AT5G10840	--- , --- , --- , ---
												AT4G16840	--- , --- , --- , ---			AT5G10945	MIR156D
												AT4G16880	--- , --- , --- , ---			AT5G10960	--- , --- , --- , ---
												AT4G16892	--- , --- , --- , ---			AT5G11380	DXPS3
												AT4G16960	--- , --- , --- , ---			AT5G11430	--- , --- , --- , ---
												AT4G17080	--- , --- , --- , ---			AT5G11470	--- , --- , --- , ---
												AT4G17150	--- , --- , --- , ---			AT5G11850	--- , --- , --- , ---
												AT4G17215	--- , --- , --- , ---			AT5G11920	ATCWINV6
												AT4G17240	--- , --- , --- , ---			AT5G11950	--- , --- , --- , ---
												AT4G17250	--- , --- , --- , ---			AT5G12200	PYD2
												AT4G17720	--- , --- , --- , ---			AT5G12300	--- , --- , --- , ---
												AT4G17790	--- , --- , --- , ---			AT5G12880	--- , --- , --- , ---
												AT4G17840	--- , --- , --- , ---			AT5G12950	--- , --- , --- , ---
												AT4G17900	--- , --- , --- , ---			AT5G13110	G6PD2
												AT4G17950	--- , --- , --- , ---			AT5G13140	--- , --- , --- , ---
												AT4G18030	--- , --- , --- , ---			AT5G13210	--- , --- , --- , ---
												AT4G18070	--- , --- , --- , ---			AT5G13225	--- , --- , --- , ---
												AT4G18205	--- , --- , --- , ---			AT5G13320	PBS3
												AT4G18250	--- , --- , --- , ---			AT5G13330	Rap2.6L
												AT4G18280	--- , --- , --- , ---			AT5G13600	--- , --- , --- , ---
												AT4G18340	--- , --- , --- , ---			AT5G13640	ATPDAT
												AT4G18422	--- , --- , --- , ---			AT5G13870	EXGT-A4
												AT4G18530	--- , --- , --- , ---			AT5G13950	--- , --- , --- , ---
												AT4G18630	--- , --- , --- , ---			AT5G14090	--- , --- , --- , ---
												AT4G18740	--- , --- , --- , ---			AT5G14480	--- , --- , --- , ---
												AT4G18950	--- , --- , --- , ---			AT5G14690	--- , --- , --- , ---
												AT4G19140	--- , --- , --- , ---			AT5G15130	WRKY72
												AT4G19200	--- , --- , --- , ---			AT5G15230	GASA4
												AT4G19450	--- , --- , --- , ---			AT5G15290	--- , --- , --- , ---
												AT4G19510	--- , --- , --- , ---			AT5G15340	--- , --- , --- , ---
												AT4G19520	--- , --- , --- , ---			AT5G15500	--- , --- , --- , ---
												AT4G19530	--- , --- , --- , ---			AT5G15550	--- , --- , --- , ---
												AT4G19670	--- , --- , --- , ---			AT5G15740	--- , --- , --- , ---
												AT4G19860	--- , --- , --- , ---			AT5G15780	--- , --- , --- , ---
												AT4G20300	--- , --- , --- , ---			AT5G15850	COL1
												AT4G20480	--- , --- , --- , ---			AT5G15960	KIN1
												AT4G20830	--- , --- , --- , ---			AT5G15970	KIN2
												AT4G20860	--- , --- , --- , ---			AT5G16110	--- , --- , --- , ---
												AT4G20930	--- , --- , --- , ---			AT5G16120	--- , --- , --- , ---
												AT4G21215	--- , --- , --- , ---			AT5G16390	CAC1
												AT4G21323	--- , --- , --- , ---			AT5G16505	--- , --- , --- , ---
												AT4G21445	--- , --- , --- , ---			AT5G16520	--- , --- , --- , ---
												AT4G21450	--- , --- , --- , ---			AT5G16650	--- , --- , --- , ---
												AT4G21570	--- , --- , --- , ---			AT5G16820	HSF3
												AT4G21700	--- , --- , --- , ---			AT5G17210	--- , --- , --- , ---
												AT4G21740	--- , --- , --- , ---			AT5G17290	ATG5
												AT4G21865	--- , --- , --- , ---			AT5G17540	--- , --- , --- , ---
												AT4G21870	--- , --- , --- , ---			AT5G17640	--- , --- , --- , ---
												AT4G21930	--- , --- , --- , ---			AT5G17650	--- , --- , --- , ---
												AT4G22560	--- , --- , --- , ---			AT5G17860	CAX7
												AT4G22610	--- , --- , --- , ---			AT5G17880	CSA1
												AT4G22730	--- , --- , --- , ---			AT5G17910	--- , --- , --- , ---
												AT4G22980	--- , --- , --- , ---			AT5G18040	--- , --- , --- , ---
												AT4G23205	--- , --- , --- , ---			AT5G18120	ATAPRL7
												AT4G23440	--- , --- , --- , ---			AT5G18230	--- , --- , --- , ---
												AT4G23460	--- , --- , --- , ---			AT5G18270	ANAC087
												AT4G23470	--- , --- , --- , ---			AT5G18310	--- , --- , --- , ---
												AT4G23515	--- , --- , --- , ---			AT5G18390	--- , --- , --- , ---
												AT4G23610	--- , --- , --- , ---			AT5G18640	--- , --- , --- , ---
												AT4G23820	--- , --- , --- , ---			AT5G18650	--- , --- , --- , ---
												AT4G23870	--- , --- , --- , ---			AT5G18760	--- , --- , --- , ---
												AT4G24015	--- , --- , --- , ---			AT5G18830	SPL7
												AT4G24160	--- , --- , --- , ---			AT5G18930	BUD2
												AT4G24200	--- , --- , --- , ---			AT5G19470	ATNUDT24
												AT4G24275	--- , --- , --- , ---			AT5G19660	ATSBT6.1
												AT4G24350	--- , --- , --- , ---			AT5G19850	--- , --- , --- , ---
												AT4G24380	--- , --- , --- , ---			AT5G19860	--- , --- , --- , ---
												AT4G24700	--- , --- , --- , ---			AT5G20070	ATNUDT19
												AT4G24730	--- , --- , --- , ---			AT5G20180	--- , --- , --- , ---
												AT4G24780	--- , --- , --- , ---			AT5G20400	--- , --- , --- , ---
												AT4G24790	--- , --- , --- , ---			AT5G20520	WAV2
												AT4G24805	--- , --- , --- , ---			AT5G20540	ATBRXL4
												AT4G24920	--- , --- , --- , ---			AT5G20610	--- , --- , --- , ---
												AT4G24970	--- , --- , --- , ---			AT5G20790	--- , --- , --- , ---
												AT4G25030	--- , --- , --- , ---			AT5G20840	--- , --- , --- , ---
												AT4G25170	--- , --- , --- , ---			AT5G20950	--- , --- , --- , ---
												AT4G25210	--- , --- , --- , ---			AT5G21900	--- , --- , --- , ---
												AT4G25390	--- , --- , --- , ---			AT5G22140	--- , --- , --- , ---
												AT4G25620	--- , --- , --- , ---			AT5G22220	E2F1
												AT4G25830	--- , --- , --- , ---			AT5G22310	--- , --- , --- , ---
												AT4G25940	--- , --- , --- , ---			AT5G22430	--- , --- , --- , ---
												AT4G26400	--- , --- , --- , ---			AT5G22545	--- , --- , --- , ---
												AT4G26480	--- , --- , --- , ---			AT5G22720	--- , --- , --- , ---
												AT4G26540	--- , --- , --- , ---			AT5G22830	ATMGT10
												AT4G26555	--- , --- , --- , ---			AT5G22850	--- , --- , --- , ---
												AT4G26670	--- , --- , --- , ---			AT5G22940	F8H
												AT4G27100	--- , --- , --- , ---			AT5G23212	--- , --- , --- , ---
												AT4G27280	--- , --- , --- , ---			AT5G23270	STP11
												AT4G27300	--- , --- , --- , ---			AT5G23370	--- , --- , --- , ---
												AT4G27350	--- , --- , --- , ---			AT5G23575	--- , --- , --- , ---
												AT4G27480	--- , --- , --- , ---			AT5G23680	--- , --- , --- , ---
												AT4G27652	--- , --- , --- , ---			AT5G23770	DUF8
												AT4G27654	--- , --- , --- , ---			AT5G23920	--- , --- , --- , ---
												AT4G27657	--- , --- , --- , ---			AT5G24000	--- , --- , --- , ---
												AT4G27720	--- , --- , --- , ---			AT5G24060	--- , --- , --- , ---
												AT4G27840	--- , --- , --- , ---			AT5G24165	--- , --- , --- , ---
												AT4G27900	--- , --- , --- , ---			AT5G24200	--- , --- , --- , ---
												AT4G28085	--- , --- , --- , ---			AT5G24340	--- , --- , --- , ---
												AT4G28240	--- , --- , --- , ---			AT5G24420	PGL5
												AT4G28260	--- , --- , --- , ---			AT5G24450	--- , --- , --- , ---
												AT4G28350	--- , --- , --- , ---			AT5G24520	TTG1
												AT4G28400	--- , --- , --- , ---			AT5G24530	DMR6
												AT4G28460	--- , --- , --- , ---			AT5G24660	LSU2
												AT4G28703	--- , --- , --- , ---			AT5G24880	--- , --- , --- , ---
												AT4G28706	--- , --- , --- , ---			AT5G24930	ATCOL4
												AT4G29050	--- , --- , --- , ---			AT5G25120	CYP71B11
												AT4G29100	--- , --- , --- , ---			AT5G25160	ZFP3
												AT4G29110	--- , --- , --- , ---			AT5G25280	--- , --- , --- , ---
												AT4G29420	--- , --- , --- , ---			AT5G25500	--- , --- , --- , ---
												AT4G29440	--- , --- , --- , ---			AT5G25590	--- , --- , --- , ---
												AT4G29610	--- , --- , --- , ---			AT5G25790	--- , --- , --- , ---
												AT4G29780	--- , --- , --- , ---			AT5G25920	--- , --- , --- , ---
												AT4G29905	--- , --- , --- , ---			AT5G26010	--- , --- , --- , ---
												AT4G29950	--- , --- , --- , ---			AT5G26220	--- , --- , --- , ---
												AT4G30060	--- , --- , --- , ---			AT5G26230	--- , --- , --- , ---
												AT4G30090	--- , --- , --- , ---			AT5G26667	PYR6
												AT4G30130	--- , --- , --- , ---			AT5G26980	SYP 41
												AT4G30180	--- , --- , --- , ---			AT5G27030	TPR3
												AT4G30240	--- , --- , --- , ---			AT5G27150	NHX1
												AT4G30350	--- , --- , --- , ---			AT5G27520	PNC2
												AT4G30410	--- , --- , --- , ---			AT5G27830	--- , --- , --- , ---
												AT4G30470	--- , --- , --- , ---			AT5G27840	TOPP8
												AT4G30490	--- , --- , --- , ---			AT5G27950	--- , --- , --- , ---
												AT4G30600	--- , --- , --- , ---			AT5G28080	WNK9
												AT4G30650	--- , --- , --- , ---			AT5G28300	--- , --- , --- , ---
												AT4G30910	--- , --- , --- , ---			AT5G28919	--- , --- , --- , ---
												AT4G30940	--- , --- , --- , ---			AT5G33280	--- , --- , --- , ---
												AT4G31000	--- , --- , --- , ---			AT5G34853	--- , --- , --- , ---
												AT4G31410	--- , --- , --- , ---			AT5G35330	MBD02
												AT4G31450	--- , --- , --- , ---			AT5G35560	--- , --- , --- , ---
												AT4G31510	--- , --- , --- , ---			AT5G35580	--- , --- , --- , ---
												AT4G31980	--- , --- , --- , ---			AT5G35732	--- , --- , --- , ---
												AT4G32020	--- , --- , --- , ---			AT5G36930	--- , --- , --- , ---
												AT4G32030	--- , --- , --- , ---			AT5G36940	CAT3
												AT4G32060	--- , --- , --- , ---			AT5G37020	ARF8
												AT4G32140	--- , --- , --- , ---			AT5G37300	WSD1
												AT4G32290	--- , --- , --- , ---			AT5G37475	--- , --- , --- , ---
												AT4G32295	--- , --- , --- , ---			AT5G37550	--- , --- , --- , ---
												AT4G32350	--- , --- , --- , ---			AT5G38050	--- , --- , --- , ---
												AT4G32480	--- , --- , --- , ---			AT5G38100	--- , --- , --- , ---
												AT4G32620	--- , --- , --- , ---			AT5G38120	4CL8
												AT4G32790	--- , --- , --- , ---			AT5G38220	--- , --- , --- , ---
												AT4G32800	--- , --- , --- , ---			AT5G38280	PR5K
												AT4G33060	--- , --- , --- , ---			AT5G38640	--- , --- , --- , ---
												AT4G33180	--- , --- , --- , ---			AT5G38710	--- , --- , --- , ---
												AT4G33440	--- , --- , --- , ---			AT5G38860	BIM3
												AT4G33666	--- , --- , --- , ---			AT5G39380	--- , --- , --- , ---
												AT4G33910	--- , --- , --- , ---			AT5G39530	--- , --- , --- , ---
												AT4G33920	--- , --- , --- , ---			AT5G40270	--- , --- , --- , ---
												AT4G33940	--- , --- , --- , ---			AT5G40600	--- , --- , --- , ---
												AT4G33985	--- , --- , --- , ---			AT5G40650	SDH2-2
												AT4G34150	--- , --- , --- , ---			AT5G40700	--- , --- , --- , ---
												AT4G34180	--- , --- , --- , ---			AT5G40850	UPM1
												AT4G34420	--- , --- , --- , ---			AT5G40980	--- , --- , --- , ---
												AT4G34480	--- , --- , --- , ---			AT5G41000	YSL4
												AT4G34560	--- , --- , --- , ---			AT5G41050	--- , --- , --- , ---
												AT4G34600	--- , --- , --- , ---			AT5G41110	--- , --- , --- , ---
												AT4G34630	--- , --- , --- , ---			AT5G41140	--- , --- , --- , ---
												AT4G34750	--- , --- , --- , ---			AT5G41240	ATGSTT2
												AT4G34760	--- , --- , --- , ---			AT5G41350	--- , --- , --- , ---
												AT4G34770	--- , --- , --- , ---			AT5G41400	--- , --- , --- , ---
												AT4G34810	--- , --- , --- , ---			AT5G41410	BEL1
												AT4G34920	--- , --- , --- , ---			AT5G41620	--- , --- , --- , ---
												AT4G34950	--- , --- , --- , ---			AT5G41670	--- , --- , --- , ---
												AT4G35030	--- , --- , --- , ---			AT5G42320	--- , --- , --- , ---
												AT4G35110	--- , --- , --- , ---			AT5G42470	--- , --- , --- , ---
												AT4G35240	--- , --- , --- , ---			AT5G42620	--- , --- , --- , ---
												AT4G35270	--- , --- , --- , ---			AT5G42825	--- , --- , --- , ---
												AT4G35730	--- , --- , --- , ---			AT5G43080	CYCA3;1
												AT4G35750	--- , --- , --- , ---			AT5G43180	--- , --- , --- , ---
												AT4G35840	--- , --- , --- , ---			AT5G43403	--- , --- , --- , ---
												AT4G35985	--- , --- , --- , ---			AT5G43520	--- , --- , --- , ---
												AT4G36000	--- , --- , --- , ---			AT5G43560	--- , --- , --- , ---
												AT4G36010	--- , --- , --- , ---			AT5G43600	ATAAH-2
												AT4G36105	--- , --- , --- , ---			AT5G43810	ZLL
												AT4G36150	--- , --- , --- , ---			AT5G44250	--- , --- , --- , ---
												AT4G36500	--- , --- , --- , ---			AT5G44340	TUB4
												AT4G36550	--- , --- , --- , ---			AT5G44410	--- , --- , --- , ---
												AT4G36648	--- , --- , --- , ---			AT5G44580	--- , --- , --- , ---
												AT4G36945	--- , --- , --- , ---			AT5G44582	--- , --- , --- , ---
												AT4G36980	--- , --- , --- , ---			AT5G44585	--- , --- , --- , ---
												AT4G37100	--- , --- , --- , ---			AT5G44630	--- , --- , --- , ---
												AT4G37110	--- , --- , --- , ---			AT5G44660	--- , --- , --- , ---
												AT4G37180	--- , --- , --- , ---			AT5G44910	--- , --- , --- , ---
												AT4G37240	--- , --- , --- , ---			AT5G45030	--- , --- , --- , ---
												AT4G37290	--- , --- , --- , ---			AT5G45070	ATPP2-A8
												AT4G37295	--- , --- , --- , ---			AT5G45310	--- , --- , --- , ---
												AT4G37480	--- , --- , --- , ---			AT5G45350	--- , --- , --- , ---
												AT4G37810	--- , --- , --- , ---			AT5G45410	--- , --- , --- , ---
												AT4G38060	--- , --- , --- , ---			AT5G45490	--- , --- , --- , ---
												AT4G38550	--- , --- , --- , ---			AT5G45500	--- , --- , --- , ---
												AT4G38552	--- , --- , --- , ---			AT5G45510	--- , --- , --- , ---
												AT4G38560	--- , --- , --- , ---			AT5G45550	--- , --- , --- , ---
												AT4G38730	--- , --- , --- , ---			AT5G45720	--- , --- , --- , ---
												AT4G38810	--- , --- , --- , ---			AT5G45800	MEE62
												AT4G38932	--- , --- , --- , ---			AT5G45820	CIPK20
												AT4G39050	--- , --- , --- , ---			AT5G45940	ATNUDT11
												AT4G39190	--- , --- , --- , ---			AT5G45950	--- , --- , --- , ---
												AT4G39230	--- , --- , --- , ---			AT5G45960	--- , --- , --- , ---
												AT4G39570	--- , --- , --- , ---			AT5G46080	--- , --- , --- , ---
												AT4G39580	--- , --- , --- , ---			AT5G46150	--- , --- , --- , ---
												AT4G39670	--- , --- , --- , ---			AT5G46190	--- , --- , --- , ---
												AT4G39780	--- , --- , --- , ---			AT5G46240	KAT1
												AT4G39830	--- , --- , --- , ---			AT5G46400	AT PRP39-2
												AT4G39840	--- , --- , --- , ---			AT5G46760	--- , --- , --- , ---
												AT4G39900	--- , --- , --- , ---			AT5G46800	BOU
												AT4G40065	--- , --- , --- , ---			AT5G47180	--- , --- , --- , ---
												AT4G40080	--- , --- , --- , ---			AT5G47200	ATRABD2B
												AT5G01030	--- , --- , --- , ---			AT5G47420	--- , --- , --- , ---
												AT5G01170	--- , --- , --- , ---			AT5G47450	ATTIP2;3
												AT5G01250	--- , --- , --- , ---			AT5G47620	--- , --- , --- , ---
												AT5G01260	--- , --- , --- , ---			AT5G47770	FPS1
												AT5G01380	--- , --- , --- , ---			AT5G48040	--- , --- , --- , ---
												AT5G01720	--- , --- , --- , ---			AT5G48070	ATXTH20
												AT5G01750	--- , --- , --- , ---			AT5G48160	OBE2
												AT5G01760	--- , --- , --- , ---			AT5G48300	ADG1
												AT5G01880	--- , --- , --- , ---			AT5G48485	DIR1
												AT5G01950	--- , --- , --- , ---			AT5G48720	XRI
												AT5G01960	--- , --- , --- , ---			AT5G48820	ICK6
												AT5G01990	--- , --- , --- , ---			AT5G48830	--- , --- , --- , ---
												AT5G02090	--- , --- , --- , ---			AT5G48910	LPA66
												AT5G02220	--- , --- , --- , ---			AT5G48970	--- , --- , --- , ---
												AT5G02230	--- , --- , --- , ---			AT5G49100	--- , --- , --- , ---
												AT5G02240	--- , --- , --- , ---			AT5G49120	--- , --- , --- , ---
												AT5G02480	--- , --- , --- , ---			AT5G49220	--- , --- , --- , ---
												AT5G02830	--- , --- , --- , ---			AT5G49300	GATA16
												AT5G02890	--- , --- , --- , ---			AT5G49360	BXL1
												AT5G02950	--- , --- , --- , ---			AT5G49430	--- , --- , --- , ---
												AT5G02970	--- , --- , --- , ---			AT5G49610	--- , --- , --- , ---
												AT5G03050	--- , --- , --- , ---			AT5G49720	ATGH9A1
												AT5G03120	--- , --- , --- , ---			AT5G49730	ATFRO6
												AT5G03140	--- , --- , --- , ---			AT5G49840	--- , --- , --- , ---
												AT5G03230	--- , --- , --- , ---			AT5G49850	--- , --- , --- , ---
												AT5G03250	--- , --- , --- , ---			AT5G49900	--- , --- , --- , ---
												AT5G03285	--- , --- , --- , ---			AT5G49945	--- , --- , --- , ---
												AT5G03320	--- , --- , --- , ---			AT5G49960	--- , --- , --- , ---
												AT5G03330	--- , --- , --- , ---			AT5G49980	AFB5
												AT5G03360	--- , --- , --- , ---			AT5G50160	ATFRO8
												AT5G03380	--- , --- , --- , ---			AT5G50170	--- , --- , --- , ---
												AT5G03620	--- , --- , --- , ---			AT5G50200	WR3
												AT5G03830	--- , --- , --- , ---			AT5G50240	PIMT2
												AT5G03995	--- , --- , --- , ---			AT5G50335	--- , --- , --- , ---
												AT5G04020	--- , --- , --- , ---			AT5G50440	MEMB12
												AT5G04160	--- , --- , --- , ---			AT5G50760	--- , --- , --- , ---
												AT5G04170	--- , --- , --- , ---			AT5G50950	FUM2
												AT5G04480	--- , --- , --- , ---			AT5G50970	--- , --- , --- , ---
												AT5G04550	--- , --- , --- , ---			AT5G51010	--- , --- , --- , ---
												AT5G04670	--- , --- , --- , ---			AT5G51150	--- , --- , --- , ---
												AT5G04760	--- , --- , --- , ---			AT5G51290	--- , --- , --- , ---
												AT5G04840	--- , --- , --- , ---			AT5G51300	--- , --- , --- , ---
												AT5G05140	--- , --- , --- , ---			AT5G51570	--- , --- , --- , ---
												AT5G05180	--- , --- , --- , ---			AT5G51630	--- , --- , --- , ---
												AT5G05190	--- , --- , --- , ---			AT5G51690	ACS12
												AT5G05300	--- , --- , --- , ---			AT5G51820	PGM
												AT5G05365	--- , --- , --- , ---			AT5G51830	--- , --- , --- , ---
												AT5G05550	--- , --- , --- , ---			AT5G51920	--- , --- , --- , ---
												AT5G05600	--- , --- , --- , ---			AT5G51970	--- , --- , --- , ---
												AT5G05750	--- , --- , --- , ---			AT5G52100	CRR1
												AT5G05820	--- , --- , --- , ---			AT5G52180	--- , --- , --- , ---
												AT5G05830	--- , --- , --- , ---			AT5G52510	SCL8
												AT5G05880	--- , --- , --- , ---			AT5G52810	--- , --- , --- , ---
												AT5G05890	--- , --- , --- , ---			AT5G53080	--- , --- , --- , ---
												AT5G06265	--- , --- , --- , ---			AT5G53430	SDG 29,00
												AT5G06270	--- , --- , --- , ---			AT5G53660	AtGRF7
												AT5G06280	--- , --- , --- , ---			AT5G53760	MLO11
												AT5G06440	--- , --- , --- , ---			AT5G54064	--- , --- , --- , ---
												AT5G06560	--- , --- , --- , ---			AT5G54148	--- , --- , --- , ---
												AT5G06750	--- , --- , --- , ---			AT5G54470	--- , --- , --- , ---
												AT5G06790	--- , --- , --- , ---			AT5G54520	--- , --- , --- , ---
												AT5G06980	--- , --- , --- , ---			AT5G54850	--- , --- , --- , ---
												AT5G07580	--- , --- , --- , ---			AT5G55010	--- , --- , --- , ---
												AT5G07610	--- , --- , --- , ---			AT5G55120	VTC5
												AT5G07620	--- , --- , --- , ---			AT5G55250	IAMT1
												AT5G07670	--- , --- , --- , ---			AT5G55490	ATGEX1
												AT5G07710	--- , --- , --- , ---			AT5G55630	KCO1
												AT5G08230	--- , --- , --- , ---			AT5G55740	CRR21
												AT5G08240	--- , --- , --- , ---			AT5G55840	--- , --- , --- , ---
												AT5G08310	--- , --- , --- , ---			AT5G55896	--- , --- , --- , ---
												AT5G08320	--- , --- , --- , ---			AT5G56210	WIP2
												AT5G08430	--- , --- , --- , ---			AT5G56260	--- , --- , --- , ---
												AT5G08660	--- , --- , --- , ---			AT5G56520	--- , --- , --- , ---
												AT5G08760	--- , --- , --- , ---			AT5G56580	ATMKK6
												AT5G08770	--- , --- , --- , ---			AT5G56590	--- , --- , --- , ---
												AT5G09620	--- , --- , --- , ---			AT5G56747	--- , --- , --- , ---
												AT5G09670	--- , --- , --- , ---			AT5G56850	--- , --- , --- , ---
												AT5G09876	--- , --- , --- , ---			AT5G56860	GNC
												AT5G09890	--- , --- , --- , ---			AT5G56950	NFA03
												AT5G09960	--- , --- , --- , ---			AT5G56990	--- , --- , --- , ---
												AT5G10150	--- , --- , --- , ---			AT5G57110	ACA8
												AT5G10190	--- , --- , --- , ---			AT5G57180	CIA2
												AT5G10290	--- , --- , --- , ---			AT5G57360	ZTL
												AT5G10410	--- , --- , --- , ---			AT5G57480	--- , --- , --- , ---
												AT5G10650	--- , --- , --- , ---			AT5G58140	PHOT2
												AT5G10695	--- , --- , --- , ---			AT5G58750	--- , --- , --- , ---
												AT5G10750	--- , --- , --- , ---			AT5G58760	DDB2
												AT5G10830	--- , --- , --- , ---			AT5G58770	--- , --- , --- , ---
												AT5G10946	--- , --- , --- , ---			AT5G58870	FTSH9
												AT5G11000	--- , --- , --- , ---			AT5G59020	--- , --- , --- , ---
												AT5G11070	--- , --- , --- , ---			AT5G59360	--- , --- , --- , ---
												AT5G11140	--- , --- , --- , ---			AT5G59660	--- , --- , --- , ---
												AT5G11250	--- , --- , --- , ---			AT5G59670	--- , --- , --- , ---
												AT5G11460	--- , --- , --- , ---			AT5G59700	--- , --- , --- , ---
												AT5G11550	--- , --- , --- , ---			AT5G59750	--- , --- , --- , ---
												AT5G11650	--- , --- , --- , ---			AT5G59880	ADF3
												AT5G11680	--- , --- , --- , ---			AT5G59890	ADF4
												AT5G11700	--- , --- , --- , ---			AT5G60210	RIP5
												AT5G11710	--- , --- , --- , ---			AT5G60250	--- , --- , --- , ---
												AT5G11730	--- , --- , --- , ---			AT5G60450	ARF4
												AT5G11970	--- , --- , --- , ---			AT5G60840	--- , --- , --- , ---
												AT5G12010	--- , --- , --- , ---			AT5G60870	--- , --- , --- , ---
												AT5G12310	--- , --- , --- , ---			AT5G60900	RLK1
												AT5G12900	--- , --- , --- , ---			AT5G61160	AACT1
												AT5G12930	--- , --- , --- , ---			AT5G61440	ACHT5
												AT5G12940	--- , --- , --- , ---			AT5G61670	--- , --- , --- , ---
												AT5G13100	--- , --- , --- , ---			AT5G61810	--- , --- , --- , ---
												AT5G13200	--- , --- , --- , ---			AT5G61830	--- , --- , --- , ---
												AT5G13360	--- , --- , --- , ---			AT5G61980	AGD1
												AT5G13400	--- , --- , --- , ---			AT5G62170	--- , --- , --- , ---
												AT5G13500	--- , --- , --- , ---			AT5G62280	--- , --- , --- , ---
												AT5G13590	--- , --- , --- , ---			AT5G62630	HIPL2
												AT5G13720	--- , --- , --- , ---			AT5G62680	--- , --- , --- , ---
												AT5G13770	--- , --- , --- , ---			AT5G62760	--- , --- , --- , ---
												AT5G13810	--- , --- , --- , ---			AT5G63190	--- , --- , --- , ---
												AT5G13880	--- , --- , --- , ---			AT5G63200	--- , --- , --- , ---
												AT5G14120	--- , --- , --- , ---			AT5G63290	--- , --- , --- , ---
												AT5G14370	--- , --- , --- , ---			AT5G63520	--- , --- , --- , ---
												AT5G14390	--- , --- , --- , ---			AT5G63580	FLS2
												AT5G14410	--- , --- , --- , ---			AT5G63620	--- , --- , --- , ---
												AT5G14450	--- , --- , --- , ---			AT5G63650	SNRK2-5
												AT5G14700	--- , --- , --- , ---			AT5G63810	BGAL10
												AT5G14730	--- , --- , --- , ---			AT5G64060	ANAC103
												AT5G14880	--- , --- , --- , ---			AT5G64170	--- , --- , --- , ---
												AT5G14910	--- , --- , --- , ---			AT5G64180	--- , --- , --- , ---
												AT5G14940	--- , --- , --- , ---			AT5G64240	AtMC3
												AT5G15260	--- , --- , --- , ---			AT5G64380	--- , --- , --- , ---
												AT5G15270	--- , --- , --- , ---			AT5G64395	--- , --- , --- , ---
												AT5G15640	--- , --- , --- , ---			AT5G64810	WRKY51
												AT5G15870	--- , --- , --- , ---			AT5G64840	GCN5
												AT5G16030	--- , --- , --- , ---			AT5G65280	GCL1
												AT5G16200	--- , --- , --- , ---			AT5G65390	AGP7
												AT5G16360	--- , --- , --- , ---			AT5G65540	--- , --- , --- , ---
												AT5G16410	--- , --- , --- , ---			AT5G65960	--- , --- , --- , ---
												AT5G16590	LRR1			AT5G65990	--- , --- , --- , ---
												AT5G16730	--- , --- , --- , ---			AT5G66160	ATRMR1
												AT5G16800	--- , --- , --- , ---			AT5G66590	--- , --- , --- , ---
												AT5G17000	--- , --- , --- , ---			AT5G66630	DAR5
												AT5G17350	--- , --- , --- , ---			AT5G66820	--- , --- , --- , ---
												AT5G17370	--- , --- , --- , ---			AT5G66920	SKS17
												AT5G17600	--- , --- , --- , ---			AT5G66930	--- , --- , --- , ---
												AT5G17680	--- , --- , --- , ---			AT5G67030	ABA1
												AT5G17850	--- , --- , --- , ---			AT5G67150	--- , --- , --- , ---
												AT5G18030	--- , --- , --- , ---			AT5G67190	DEAR2
												AT5G18140	--- , --- , --- , ---			AT5G67260	CYCD3;2
												AT5G18150	--- , --- , --- , ---			AT5G67310	CYP81G1
												AT5G18200	--- , --- , --- , ---			AT5G67385	--- , --- , --- , ---
												AT5G18360	--- , --- , --- , ---			AT5G67570	EMB246
												AT5G18400	--- , --- , --- , ---			ATCG00100	TRNG.1
												AT5G18460	--- , --- , --- , ---			ATCG00210	YCF6
												AT5G18470	--- , --- , --- , ---			ATCG00250	TRNE
												AT5G18490	--- , --- , --- , ---			ATCG00330	RPS14
												AT5G18500	--- , --- , --- , ---			ATCG00340	PSAB
												AT5G18590	--- , --- , --- , ---			ATCG00400	TRNL.1
												AT5G18630	--- , --- , --- , ---			ATCG00420	NDHJ
												AT5G19070	--- , --- , --- , ---			ATCG00470	ATPE
												AT5G19120	--- , --- , --- , ---			ATCG00490	RBCL
												AT5G19190	--- , --- , --- , ---			ATCG00560	PSBL
												AT5G19230	--- , --- , --- , ---			ATCG00600	PETG
												AT5G19240	--- , --- , --- , ---			ATCG00730	PETD
												AT5G19250	--- , --- , --- , ---			ATCG01020	RPL32
												AT5G19290	--- , --- , --- , ---			ATCG01070	NDHE
												AT5G19430	--- , --- , --- , ---			ATMG00140	ORF167
												AT5G19730	--- , --- , --- , ---			ATMG00160	COX2
												AT5G19740	--- , --- , --- , ---			ATMG00280	ORF110A
												AT5G19970	--- , --- , --- , ---			ATMG00770	ORF100B
												AT5G20050	--- , --- , --- , ---			ATMG00810	ORF240B
												AT5G20190	--- , --- , --- , ---
												AT5G20700	--- , --- , --- , ---
												AT5G20740	--- , --- , --- , ---
												AT5G21060	--- , --- , --- , ---
												AT5G21105	--- , --- , --- , ---
												AT5G21222	--- , --- , --- , ---
												AT5G21940	--- , --- , --- , ---
												AT5G22270	--- , --- , --- , ---
												AT5G22450	--- , --- , --- , ---
												AT5G22520	--- , --- , --- , ---
												AT5G22530	--- , --- , --- , ---
												AT5G22540	--- , --- , --- , ---
												AT5G22690	--- , --- , --- , ---
												AT5G22860	--- , --- , --- , ---
												AT5G22890	--- , --- , --- , ---
												AT5G22920	--- , --- , --- , ---
												AT5G23130	--- , --- , --- , ---
												AT5G23330	--- , --- , --- , ---
												AT5G23340	--- , --- , --- , ---
												AT5G23350	--- , --- , --- , ---
												AT5G23360	--- , --- , --- , ---
												AT5G23410	--- , --- , --- , ---
												AT5G23460	--- , --- , --- , ---
												AT5G23510	--- , --- , --- , ---
												AT5G23520	--- , --- , --- , ---
												AT5G23600	--- , --- , --- , ---
												AT5G23850	--- , --- , --- , ---
												AT5G23870	--- , --- , --- , ---
												AT5G24010	--- , --- , --- , ---
												AT5G24155	--- , --- , --- , ---
												AT5G24210	--- , --- , --- , ---
												AT5G24320	--- , --- , --- , ---
												AT5G24430	--- , --- , --- , ---
												AT5G24580	--- , --- , --- , ---
												AT5G24600	--- , --- , --- , ---
												AT5G24810	--- , --- , --- , ---
												AT5G24830	--- , --- , --- , ---
												AT5G24870	--- , --- , --- , ---
												AT5G24890	--- , --- , --- , ---
												AT5G25050	--- , --- , --- , ---
												AT5G25170	--- , --- , --- , ---
												AT5G25210	--- , --- , --- , ---
												AT5G25240	--- , --- , --- , ---
												AT5G25440	--- , --- , --- , ---
												AT5G25520	--- , --- , --- , ---
												AT5G25630	--- , --- , --- , ---
												AT5G25840	--- , --- , --- , ---
												AT5G25930	--- , --- , --- , ---
												AT5G26200	--- , --- , --- , ---
												AT5G26622	--- , --- , --- , ---
												AT5G26740	--- , --- , --- , ---
												AT5G26770	--- , --- , --- , ---
												AT5G27300	--- , --- , --- , ---
												AT5G27650	--- , --- , --- , ---
												AT5G27760	--- , --- , --- , ---
												AT5G27930	--- , --- , --- , ---
												AT5G28610	--- , --- , --- , ---
												AT5G28630	--- , --- , --- , ---
												AT5G32450	--- , --- , --- , ---
												AT5G35320	--- , --- , --- , ---
												AT5G35570	--- , --- , --- , ---
												AT5G35735	--- , --- , --- , ---
												AT5G36000	--- , --- , --- , ---
												AT5G36290	--- , --- , --- , ---
												AT5G36920	--- , --- , --- , ---
												AT5G36925	--- , --- , --- , ---
												AT5G37540	--- , --- , --- , ---
												AT5G37710	--- , --- , --- , ---
												AT5G37790	--- , --- , --- , ---
												AT5G37930	--- , --- , --- , ---
												AT5G38040	--- , --- , --- , ---
												AT5G38210	--- , --- , --- , ---
												AT5G38212	--- , --- , --- , ---
												AT5G38240	--- , --- , --- , ---
												AT5G38310	--- , --- , --- , ---
												AT5G38700	--- , --- , --- , ---
												AT5G38990	--- , --- , --- , ---
												AT5G39020	--- , --- , --- , ---
												AT5G39030	--- , --- , --- , ---
												AT5G39580	--- , --- , --- , ---
												AT5G39670	--- , --- , --- , ---
												AT5G39785	--- , --- , --- , ---
												AT5G40000	--- , --- , --- , ---
												AT5G40030	--- , --- , --- , ---
												AT5G40300	--- , --- , --- , ---
												AT5G40340	--- , --- , --- , ---
												AT5G40450	--- , --- , --- , ---
												AT5G40460	--- , --- , --- , ---
												AT5G40540	--- , --- , --- , ---
												AT5G40720	--- , --- , --- , ---
												AT5G40790	--- , --- , --- , ---
												AT5G40800	--- , --- , --- , ---
												AT5G40910	--- , --- , --- , ---
												AT5G41100	--- , --- , --- , ---
												AT5G41180	--- , --- , --- , ---
												AT5G41270	--- , --- , --- , ---
												AT5G41550	--- , --- , --- , ---
												AT5G41580	--- , --- , --- , ---
												AT5G41740	--- , --- , --- , ---
												AT5G41750	--- , --- , --- , ---
												AT5G41800	--- , --- , --- , ---
												AT5G41810	--- , --- , --- , ---
												AT5G42000	--- , --- , --- , ---
												AT5G42050	--- , --- , --- , ---
												AT5G42110	--- , --- , --- , ---
												AT5G42250	--- , --- , --- , ---
												AT5G42940	--- , --- , --- , ---
												AT5G43020	--- , --- , --- , ---
												AT5G43040	--- , --- , --- , ---
												AT5G43140	--- , --- , --- , ---
												AT5G43150	--- , --- , --- , ---
												AT5G43310	--- , --- , --- , ---
												AT5G43420	--- , --- , --- , ---
												AT5G43620	--- , --- , --- , ---
												AT5G43870	--- , --- , --- , ---
												AT5G44010	--- , --- , --- , ---
												AT5G44020	--- , --- , --- , ---
												AT5G44050	--- , --- , --- , ---
												AT5G44060	--- , --- , --- , ---
												AT5G44260	--- , --- , --- , ---
												AT5G44290	--- , --- , --- , ---
												AT5G44330	--- , --- , --- , ---
												AT5G44350	--- , --- , --- , ---
												AT5G44568	--- , --- , --- , ---
												AT5G44680	--- , --- , --- , ---
												AT5G45060	--- , --- , --- , ---
												AT5G45280	--- , --- , --- , ---
												AT5G45360	--- , --- , --- , ---
												AT5G45480	--- , --- , --- , ---
												AT5G45630	--- , --- , --- , ---
												AT5G45840	--- , --- , --- , ---
												AT5G45850	--- , --- , --- , ---
												AT5G46170	--- , --- , --- , ---
												AT5G46220	--- , --- , --- , ---
												AT5G46230	--- , --- , --- , ---
												AT5G46270	--- , --- , --- , ---
												AT5G46450	--- , --- , --- , ---
												AT5G46490	--- , --- , --- , ---
												AT5G46500	--- , --- , --- , ---
												AT5G46510	--- , --- , --- , ---
[truncated: 1,862 more rows]

## Sheet: suppl. Fig. 3D
94 elements exclusively in "Touch_tip_Pantazopoulou":	gene name			1 common element in "Touch_tip_Pantazopoulou and "Van Moerkercke et al., 2019 (Myc-regulon)":	gene name			81 elements exclusively in "Van Moerkercke et al., 2019 (Myc-regulon)":	gene name
AT4G15210	BAM5			AT1G68840	RAV2			AT1G05575	--- , --- , --- , ---
AT4G15670	GRXS7							AT1G07135	--- , --- , --- , ---
AT5G07010	SOT15							AT1G17420	LOX3					Results
AT4G01390	--- , --- , --- , ---							AT1G19180	TIFY10A						total	myc regulon	Marginal Row Totals
AT4G15690	GRXS5							AT1G19770	PUP14					genome	33602	82	33684
AT3G28007	SWEET4							AT1G20510	4CLL5					touch DE	95	1	96
AT2G24210	TPS10							AT1G20823	ATL80					Marginal Column Totals	33697	83	33780 (Grand Total)
AT1G78490	CYP708A3							AT1G27730	ZAT10					The Fisher exact test statistic value is 0.2106. The result is not significant at p < .01.
AT4G15680	GRXS4							AT1G28370	ERF11
AT1G52410	TSA1							AT1G28380	NSL1
AT1G19570	DHAR1							AT1G28480	GRXC9
AT1G58360	AAP1							AT1G30135	TIFY5A
AT4G17470	--- , --- , --- , ---							AT1G32640	MYC2
AT1G57590	PAE2							AT1G32920	--- , --- , --- , ---
AT3G11280	--- , --- , --- , ---							AT1G33590	--- , --- , --- , ---
AT5G44590	--- , --- , --- , ---							AT1G44350	ILL6
AT5G01630	BRCA2B							AT1G69890	--- , --- , --- , ---
AT1G52400	BGLU18							AT1G70700	JAZ9
AT1G19510	RL5							AT1G72520	LOX4
AT5G06530	ABCG22							AT1G72940	--- , --- , --- , ---
AT4G15700	GRXS3							AT1G73080	PEPR1
AT2G38170	CAX1							AT1G73500	MKK9
AT2G30766	--- , --- , --- , ---							AT1G73540	NUDT21
AT2G40610	EXPA8							AT1G74100	SOT16
AT2G30760	--- , --- , --- , ---							AT1G74930	ERF018
AT2G38310	PYL4							AT1G74950	TIFY10B
AT3G22910	ACA13							AT1G79310	AMC7
AT2G38180	--- , --- , --- , ---							AT1G80840	WRKY40
AT1G71000	--- , --- , --- , ---							AT2G06050	OPR3
AT1G53100	--- , --- , --- , ---							AT2G22760	BHLH19
AT1G22690	GASA9							AT2G26530	AR781
AT5G41900	BDG2							AT2G29670	--- , --- , --- , ---
AT1G70780	--- , --- , --- , ---							AT2G30020	--- , --- , --- , ---
AT2G38540	LTP1							AT2G32150	--- , --- , --- , ---
AT5G16080	CXE17							AT2G33580	LYK5
AT1G60730	--- , --- , --- , ---							AT2G34600	TIFY 5B
AT5G44005	--- , --- , --- , ---							AT2G35930	PUB23
AT3G18290	BTS							AT2G38470	WRKY33
AT5G53450	PAP14							AT2G39650	--- , --- , --- , ---
AT2G32200	--- , --- , --- , ---							AT2G40000	HSPRO2
AT4G39250	RL1							AT3G15210	ERF4
AT5G26692	--- , --- , --- , ---							AT3G16720	ATL2
AT5G04950	NAS1							AT3G19030	--- , --- , --- , ---
AT4G04955	ALN							AT3G19580	AZF2
AT5G55460	--- , --- , --- , ---							AT3G22275	JAZ13
AT5G16580	BGLU2							AT3G44260	CAF1-9
AT5G47330	--- , --- , --- , ---							AT3G44860	FAMT
AT5G56870	BGAL4							AT3G45640	MPK3
AT5G05250	--- , --- , --- , ---							AT3G46620	RDUF1
AT1G05300	ZIP5							AT3G50800	--- , --- , --- , ---
AT5G23020	MAM3							AT3G51450	SSL7
AT5G01600	FER1							AT3G56880	--- , --- , --- , ---
AT1G28330	DRM1							AT4G01250	WRKY22
AT1G04320	--- , --- , --- , ---							AT4G01870	--- , --- , --- , ---
AT3G28220	--- , --- , --- , ---							AT4G16146	--- , --- , --- , ---
AT5G24780	VSP1							AT4G17500	ERF1A
AT5G25610	RD22							AT4G22690	CYP706A1
AT1G76620	--- , --- , --- , ---							AT4G24380	--- , --- , --- , ---
AT2G03240	PHO1-H5							AT4G24570	PUMP4
AT4G15540	--- , --- , --- , ---							AT4G27280	KRP1
AT5G08030	--- , --- , --- , ---							AT4G29780	--- , --- , --- , ---
AT1G64170	CHX16							AT4G31550	WRKY11
AT5G10200	--- , --- , --- , ---							AT4G32020	--- , --- , --- , ---
AT1G73325	--- , --- , --- , ---							AT4G34150	--- , --- , --- , ---
AT2G34930	--- , --- , --- , ---							AT4G34410	ERF109
AT4G35320	--- , --- , --- , ---							AT4G37260	MYB73
AT5G36160	TAT							AT5G06870	PGIP2
AT1G56650	MYB75							AT5G12340	--- , --- , --- , ---
AT1G66940	--- , --- , --- , ---							AT5G13200	--- , --- , --- , ---
AT3G03640	BGLU25							AT5G13220	JAZ10
AT3G10740	ASD1							AT5G22250	CAF1-11
AT5G23050	AAE17							AT5G27420	ATL31
AT4G17340	TIP2-2							AT5G42650	CYP74A
AT3G10570	CYP77A6							AT5G45820	CIPK20
AT1G60270	BGLU6							AT5G47220	ERF2
AT1G51140	BHLH122							AT5G51190	ERF105
AT2G44080	ARL							AT5G57010	IQM5
AT4G18440	--- , --- , --- , ---							AT5G59550	--- , --- , --- , ---
AT3G26220	CYP71B3							AT5G61600	ERF104
AT5G53120	SPDS3							AT5G62020	HSFB2A
AT4G36410	UBC17							AT5G67300	MYB44
AT3G31430	--- , --- , --- , ---
AT5G23820	ML3
AT4G21760	BGLU47
AT3G16470	JAL35
AT3G49120	PER34
AT5G52050	DTX50
AT3G05640	--- , --- , --- , ---
AT2G20880	ERF053
AT3G23810	SAHH2
AT5G13740	ZIF1
AT1G04840	PCMP-H64
AT3G21755	--- , --- , --- , ---
AT4G16000	--- , --- , --- , ---
