# Supplementary material for: Mechanodetection of neighbor plants elicits adaptive leaf movements through calcium dynamics
Source: Nat Commun. 2023 Sep 20;14:5827. doi: 10.1038/s41467-023-41530-0 (PMC10511701; doi:10.1038/s41467-023-41530-0)
Supplement: Supplementary file 11 — Source Data [file 41467_2023_41530_MOESM11_ESM.xlsx]

## Sheet: Figure 1
fig. 1a																unpaired t test
	Control							Touch								P value	0.0001
	rep1	rep2	rep3	rep4	rep5	rep6	rep7	rep1	rep2	rep3	rep4	rep5	rep6	rep7		P value summary	***
Col-0	-3.461	-2.612	8.413	-0.759	-2.69	-0.151	-0.151	25.556	24.856	16.133	21.004	23.306	23.123	26.555		Significantly different (P < 0.05)?	Yes
mean	-0.201571							22.9333
fig. 1c
	Control							W+FRtip								unpaired t test
	rep1	rep2	rep3	rep4	rep5	rep6	rep7	rep1	rep2	rep3	rep4	rep5	rep6	rep7		P value	<0.0001
Col-0	-3.061	-2.125	2.775	0.212	-3.798	-4.453	1.551	25.149	21.293	24.822	20.371	18.649	17.785	25.681		P value summary	****
mean	-1.27129							21.9643								Significantly different (P < 0.05)?	Yes
																						Two-way ANOVA
fig. 1d																							% of total variation	P value	P value summary	Significant?
	Control								Touch									mean	Control	Touch		Interaction	3.919	0.0243	*	Yes
	rep1	rep2	rep3	rep4	rep5	rep6	rep7	rep8	rep1	rep2	rep3	rep4	rep5	rep6	rep7	rep8		Col-0	-1.2715	18.0354		Row Factor	0.4333	0.4351	ns	No
Col-0	5.179	0.988	-5.214	-3.999	3.076	-1.184	-6.401	-2.617	10.496	15.69	19.776	23.562	14.168	24.355	19.007	17.229		pif4pif5	1.10938	13.2821		Column Factor	76.3	<0.0001	****	Yes
pif4pif5	0.133	-3.785	-5.136	6.968	6.991	-0.053	6.014	-2.257	16.35	14.931	16.203	13.627	9.496	9.232	15.691	10.727
																						Two-way ANOVA
fig. 1e																							% of total variation	P value	P value summary	Significant?
	Control								Touch									mean	Control	Touch		Interaction	0.1293	0.5739	ns	No
	rep1	rep2	rep3	rep4	rep5	rep6	rep7	rep8	rep1	rep2	rep3	rep4	rep5	rep6	rep7	rep8		Col-0	-0.439	20.8231		Row Factor	0.5415	0.254	ns	No
Col-0	-1.113	1.277	0.73	1.332	-1.521	1.382	-2.454	-3.145	20.898	12.01	20.437	25.006	30.102	22.837	15.393	19.902		pif7	1.95025	21.6439		Column Factor	88.15	<0.0001	****	Yes
pif7	-3.913	2.39	7.037	2.509	0.223	1.253	4.217	1.886	25.331	18.711	23.656	24.481	24.118	14.093	18.305	24.456
fig. 1f																						Two-way ANOVA
	Control								Touch									mean	Control	Touch			% of total variation	P value	P value summary	Significant?
	rep1	rep2	rep3	rep4	rep5	rep6	rep7	rep8	rep1	rep2	rep3	rep4	rep5	rep6	rep7	rep8		Col-0	1.78487	19.124		Interaction	0.319	0.6134	ns	No
Col-0	1.591	1.464	0.902	0.701	2.489	2.282	1.591	3.259	19.767	17.273	12.838	15.95	24.527	21.218	16.826	24.593		pin3pin4pin7	-1.947	15.2424		Row Factor	2.598	0.0251	*	Yes
pin3pin4pin7	-1.248	-1.74	-0.734	1.423	-0.566	-0.75	-5.287	-6.674	11.281	23.034	5.632	13.061	17.221	24.252	16.262	11.196		yuc2yuc5yuc8yuc9	-1.99113	17.6359		Column Factor	83.54	<0.0001	****	Yes
yuc2yuc5yuc8yuc9	-3.019	-0.63	1.056	-3.26	-2.511	-3.253	-2.291	-2.021	23.228	20.847	10.829	9.9	18.699	18.332	17.683	21.569
fig. 1g																						Two-way ANOVA
	Control								W+FRtip									mean	Control	W+FRtip			% of total variation	P value	P value summary	Significant?
	rep1	rep2	rep3	rep4	rep5	rep6	rep7	rep8	rep1	rep2	rep3	rep4	rep5	rep6	rep7	rep8		Col-0	-1.2715	19.1483		Interaction	31.76	<0.0001	****	Yes
Col-0	5.179	0.988	-5.214	-3.999	3.076	-1.184	-6.401	-2.617	14.22	22.578	12.302	19.818	36.7	15.793	11.002	20.773		pif4pif5	1.10938	-0.9625		Row Factor	19.74	0.0001	***	Yes
pif4pif5	0.133	-3.785	-5.136	6.968	6.991	-0.053	6.014	-2.257	3.362	-6.837	-0.133	3.725	-3.054	-3.662	3.051	-4.152						Column Factor	21.14	<0.0001	****	Yes
fig. 1h																						Two-way ANOVA
	Control							W+FRtip										mean	Control	W+FRtip			% of total variation	P value	P value summary	Significant?
	rep1	rep2	rep3	rep4	rep5	rep6	rep7	rep1	rep2	rep3	rep4	rep5	rep6	rep7				Col-0	-2.85443	19.1671		Interaction	29.1	<0.0001	****	Yes
Col-0	-7.167	-4.952	-5.383	-3.534	-4.239	7.635	-2.341	17.396	25.401	11.412	25.789	19.434	13.168	21.57				pif7	-1.36443	-2.12257		Row Factor	21.99	<0.0001	****	Yes
pif7	-4.811	-1.242	4.803	-6.372	-2.168	8.75	-8.511	-6.57	-7.588	-4.845	-1.028	-3.122	8.524	-0.229								Column Factor	25.36	<0.0001	****	Yes
fig. 1i
	Control							W+FRtip														Two-way ANOVA
	rep1	rep2	rep3	rep4	rep5	rep6	rep7	rep1	rep2	rep3	rep4	rep5	rep6	rep7				mean	Control	W+FRtip			% of total variation	P value	P value summary	Significant?
Col-0	-2.889	7.752	-0.625	-3.59	-3.257	-5.512	-2.633	26.673	29.599	16.682	10.168	28.209	25.231	19.742				Col-0	#NAME?	#NAME?		Interaction	32.84	<0.0001	****	Yes
pin3pin4pin7	-4.981	-4.096	-0.699	1.043	-5.996	-1.285	-4.674	-3.187	-1.205	-1.13	-1.73	-3.855	0.613	0.915				pin3pin4pin7	#NAME?	#NAME?		Row Factor	33.62	<0.0001	****	Yes
yuc2yuc5yuc8yuc9	4.252	0.677	2.957	0.815	-2.37	-2.23	-6.726	1.846	1.337	0.526	1.451	-3.019	-5.175	-5.605				yuc2yuc5yuc8yuc9	#NAME?	#NAME?		Column Factor	17.83	<0.0001	****	Yes

## Sheet: Figure 3
GCaMP3 fluorescence (ΔF/F)
position	1																						2																							3
	Control										Touch													Control										Touch													Control
sec	rep 1	rep 2	rep 3	rep 4	rep 5	rep 6	rep 7	rep 8	rep 9	rep 10	rep 1	rep 2	rep 3	rep 4	rep 5	rep 6	rep 7	rep 8	rep 9	rep 10	rep 11		sec	rep 1	rep 2	rep 3	rep 4	rep 5	rep 6	rep 7	rep 8	rep 9	rep 10	rep 1	rep 2	rep 3	rep 4	rep 5	rep 6	rep 7	rep 8	rep 9	rep 10	rep 11		sec	rep 1	rep 2	rep 3
130	0.0276686	0.0425619	0.0365986	0.0482361	0.0326038	0.00531371	0.136649	0.0485431	0.0594689	0.0665902	-0.0368446	-0.0354445	-0.00501927	0.147238	-0.011533	-0.0296584	0.162079	0.245832	-0.0394613	0.0945007	-0.161583		130	0.0299573	0.0660068	0.00250433	0.0405008	0.0227223	0.0016057	0.119656	0.068736	0.072099	0.0380061	-0.0123537	0.0637566	0.0268841	0.112094	0.00562832	0.13038	-0.00733447	0.0578731	0.125356	0.0907985	0.0814889		130	0.0385318	0.036682	0.00169267
140	0.040046	0.0525138	0.0466209	0.0578577	0.0321201	0.00667299	0.147433	0.0532026	0.0724427	0.0779722	-0.108724	-0.0726861	-0.0629536	0.257638	-0.111927	-0.112333	0.255452	0.33162	-0.0459258	0.113348	-0.214112		140	0.0374478	0.0790521	0.00731234	0.0461268	0.0314043	0.00190759	0.136352	0.0786819	0.0793456	0.0495209	-0.0504114	0.106659	0.0440399	0.140945	0.0145582	0.179385	-0.000738732	0.0857127	0.129911	0.113615	0.0979387		140	0.049701	0.0446264	0.00509148
150	0.0458354	0.0618083	0.055929	0.0681061	0.0264034	0.00544354	0.157966	0.0574829	0.0855642	0.0905517	-0.129623	-0.0733345	-0.0800609	0.298313	-0.209041	-0.111989	0.275898	0.334793	-0.0214513	0.150069	-0.213482		150	0.042969	0.090367	0.0122633	0.0513706	0.0317683	0.00125613	0.154041	0.0866788	0.0860016	0.0615857	-0.0685268	0.10287	0.0519805	0.158717	0.0162396	0.183638	0.00782304	0.089118	0.149837	0.137096	0.112444		150	0.0552825	0.0531197	0.00857778
160	0.055414	0.0687795	0.0648152	0.0784323	0.0227882	0.00192001	0.169659	0.0626151	0.0988953	0.101158	-0.104851	-0.0352743	-0.0691891	0.313184	-0.200923	-0.104836	0.283602	0.353608	0.000134764	0.188799	-0.205096		160	0.0509319	0.0989508	0.0185536	0.0595653	0.0320834	-0.000973658	0.17454	0.0944286	0.0942478	0.071488	-0.0150071	0.133034	0.0626999	0.173845	0.0291018	0.204617	0.0207538	0.105024	0.168584	0.162513	0.139952		160	0.0611042	0.0607597	0.0155302
170	0.058644	0.0783819	0.0721495	0.0889275	0.0213421	0.00278255	0.178543	0.0685016	0.112312	0.112945	-0.142337	-0.00136554	-0.0554989	0.323589	-0.183455	-0.0921815	0.301953	0.372791	0.0194475	0.216592	-0.179947		170	0.0523093	0.111156	0.0258371	0.0695363	0.0376566	0.0013091	0.19435	0.103397	0.102744	0.0829521	0.0123537	0.163979	0.0732928	0.187775	0.0534998	0.234132	0.0407172	0.120164	0.183545	0.182785	0.183437		170	0.0620404	0.0703709	0.0244748
180	0.0660465	0.0891245	0.0788222	0.0985027	0.0216401	0.00334591	0.184807	0.0745177	0.125947	0.127017	-0.135892	0.0188376	-0.0405922	0.3364	-0.169139	-0.0803404	0.310979	0.396722	0.0374396	0.227569	-0.146231		180	0.0589461	0.126365	0.0342267	0.0792526	0.0506795	0.00231542	0.21532	0.112987	0.110892	0.0969076	0.0257805	0.195948	0.0852189	0.20648	0.0795457	0.254226	0.0477569	0.138679	0.197762	0.194933	0.233796		180	0.0682102	0.0811397	0.0327463
190	0.0701214	0.0983961	0.0851395	0.107282	0.0213543	0.00302979	0.188623	0.0800723	0.140366	0.139046	-0.117581	0.0376481	-0.0386938	0.351054	-0.153313	-0.0666596	0.338873	0.413302	0.0545064	0.234692	-0.124085		190	0.0649852	0.140394	0.0431806	0.0880842	0.0610418	0.00149977	0.234937	0.121317	0.122379	0.110465	0.0449309	0.232351	0.0862077	0.229432	0.106791	0.270999	0.0567273	0.150694	0.212898	0.207503	0.258855		190	0.0731976	0.0939392	0.0420678
200	0.0744577	0.106201	0.0918879	0.117206	0.0162061	0.00441843	0.192546	0.0849424	0.15458	0.150256	-0.10436	0.0530551	-0.0305893	0.363029	-0.138335	-0.0537178	0.37314	0.428467	0.0697844	0.243846	-0.109755		200	0.0714568	0.151437	0.0535415	0.0974396	0.0623721	0.00345944	0.255169	0.128613	0.135176	0.123238	0.0589065	0.264704	0.0928549	0.251524	0.127913	0.287426	0.065275	0.162516	0.227148	0.222438	0.257212		200	0.0792233	0.105343	0.0533142
210	0.0819457	0.115514	0.0998467	0.126766	0.010133	0.00408426	0.197368	0.0904315	0.167887	0.161638	-0.0873636	0.0636743	-0.016204	0.363107	-0.121099	-0.038694	0.404077	0.441844	0.0829016	0.253507	-0.0962348		210	0.0806492	0.164008	0.064399	0.106491	0.0628062	0.00386197	0.275476	0.136109	0.147905	0.135107	0.0765426	0.288301	0.10281	0.25965	0.148385	0.304744	0.0758874	0.174782	0.241432	0.237843	0.246024		210	0.0893301	0.115437	0.0650586
220	0.0893971	0.125078	0.106221	0.135708	0.00724791	0.00383475	0.198363	0.0967265	0.180477	0.17435	-0.0708602	0.0708676	-0.00597383	0.371388	-0.104839	-0.0228797	0.430494	0.45346	0.0962028	0.263072	-0.0697918		220	0.090684	0.177647	0.0737667	0.114176	0.0686245	0.00256435	0.290417	0.142985	0.159119	0.148974	0.0910531	0.30404	0.113478	0.269862	0.16187	0.317821	0.0877048	0.184902	0.257221	0.25286	0.249205		220	0.0999891	0.125968	0.0755579
230	0.0959241	0.133629	0.111486	0.144166	0.00711966	0.00422876	0.199388	0.103243	0.194368	0.186657	-0.0611976	0.0770172	0.0198395	0.387518	-0.093517	-0.00985814	0.450278	0.470718	0.109185	0.274442	-0.0433096		230	0.0989998	0.189572	0.0839019	0.123736	0.0759621	0.00171692	0.307368	0.149763	0.169902	0.163359	0.0972004	0.315153	0.140081	0.28438	0.162882	0.323234	0.0965484	0.199982	0.271212	0.267567	0.251679		230	0.108674	0.138675	0.0852697
240	0.0974517	0.141805	0.118104	0.152541	0.00699141	0.00411925	0.204599	0.110561	0.208392	0.195413	-0.0601064	0.0824356	0.0320938	0.402376	-0.0834203	0.0139484	0.463725	0.490489	0.124344	0.287121	-0.0256486		240	0.0998479	0.201574	0.0960913	0.135915	0.0830126	0.000292186	0.324238	0.157588	0.183161	0.174722	0.0961376	0.323159	0.153734	0.297215	0.157456	0.335779	0.104603	0.215763	0.286691	0.2806	0.244725		240	0.111812	0.150972	0.095419
250	0.10817	0.15322	0.125031	0.163012	0.00719944	0.00508565	0.207892	0.118385	0.221114	0.20454	-0.0530758	0.0868206	0.0474177	0.424007	-0.0702233	0.0540613	0.471495	0.512807	0.14509	0.301235	-0.00267173		250	0.107885	0.214781	0.107792	0.149432	0.0917716	0.000371632	0.337883	0.166516	0.198139	0.18649	0.101847	0.328976	0.176443	0.316875	0.155995	0.361166	0.110938	0.229414	0.306683	0.29232	0.242042		250	0.123018	0.163599	0.105528
260	0.114158	0.164741	0.131339	0.17376	0.0108661	0.00624398	0.207579	0.126057	0.233543	0.216131	-0.0381181	0.0914363	0.0773087	0.436056	-0.0544211	0.102343	0.485159	0.53977	0.166583	0.323972	0.0328443		260	0.112245	0.227258	0.118845	0.161717	0.101126	0.00193937	0.350052	0.175973	0.211966	0.200869	0.116108	0.336114	0.211244	0.329571	0.161254	0.388414	0.121416	0.244111	0.32691	0.307932	0.251685		260	0.131852	0.176862	0.116418
270	0.119008	0.170834	0.138498	0.182113	0.0137593	0.00825695	0.205732	0.132868	0.246089	0.226258	-0.0325558	0.0971226	0.0936994	0.463575	-0.0360964	0.153283	0.504051	0.572832	0.187767	0.350566	0.0776143		270	0.116098	0.236987	0.132652	0.171751	0.105943	0.00407913	0.357333	0.183143	0.223498	0.213225	0.123408	0.344344	0.233581	0.357688	0.170083	0.418737	0.133811	0.258448	0.346091	0.325017	0.268406		270	0.141005	0.187551	0.129306
280	0.128563	0.176642	0.146391	0.189387	0.0156628	0.00703427	0.203173	0.138008	0.259088	0.236743	-0.0285005	0.103839	0.108906	0.49519	-0.0130553	0.195969	0.520666	0.61543	0.212514	0.377731	0.127579		280	0.120657	0.247759	0.147843	0.181086	0.109997	0.00285036	0.36459	0.189191	0.237423	0.224594	0.129646	0.353131	0.259394	0.391204	0.180855	0.452225	0.143134	0.272754	0.365382	0.340892	0.291459		280	0.153644	0.19658	0.144059
290	0.13581	0.184122	0.154473	0.197573	0.0190367	0.00732893	0.208852	0.142194	0.271826	0.248287	-0.0232154	0.110405	0.116261	0.520425	0.0144676	0.224198	0.539364	0.667944	0.239091	0.409056	0.173169		290	0.121358	0.26049	0.161793	0.188558	0.117908	0.00393082	0.380201	0.1964	0.252424	0.238107	0.134251	0.361361	0.276468	0.422194	0.188713	0.49021	0.153387	0.286892	0.385132	0.355495	0.319731		290	0.162275	0.205656	0.158718
300	0.136548	0.192434	0.162895	0.210933	0.0207908	0.00961171	0.216651	0.146607	0.284451	0.251471	-0.0202114	0.115076	0.12255	0.558014	0.0475596	0.237067	0.561944	0.727301	0.269901	0.442988	0.203976		300	0.116064	0.274163	0.176812	0.197114	0.123538	0.00650489	0.402474	0.202477	0.266516	0.243829	0.135057	0.367395	0.289354	0.462727	0.194488	0.534142	0.166001	0.299009	0.406762	0.370194	0.35207		300	0.164957	0.21827	0.174992
310	0.143442	0.201075	0.170224	0.227393	0.0176351	0.0105928	0.217428	0.151064	0.297062	0.261155	-0.00921037	0.120339	0.138222	0.599312	0.0838022	0.238916	0.584295	0.784645	0.309433	0.487193	0.214716		310	0.116707	0.28776	0.191815	0.208373	0.124826	0.00801966	0.417986	0.208272	0.281282	0.252366	0.145267	0.375581	0.303945	0.50517	0.215503	0.576286	0.181321	0.312947	0.429496	0.393675	0.393124		310	0.176385	0.231751	0.19173
320	0.154905	0.209429	0.177235	0.237649	0.0127404	0.0127277	0.222548	0.154484	0.309169	0.274424	-0.00030319	0.127161	0.159019	0.640695	0.117207	0.238516	0.605886	0.827942	0.348902	0.53377	0.210929		320	0.124488	0.301025	0.20353	0.218118	0.126366	0.011886	0.43204	0.214987	0.295412	0.26223	0.157104	0.386942	0.315885	0.545762	0.262504	0.611867	0.19762	0.328338	0.452255	0.416789	0.437526		320	0.192733	0.242857	0.205662
330	0.159873	0.216486	0.184736	0.246381	0.0117225	0.0115321	0.230436	0.1572	0.322057	0.276936	0.00503812	0.133615	0.181215	0.68695	0.142418	0.242441	0.629762	0.857443	0.381554	0.56463	0.199525		330	0.129508	0.313163	0.212213	0.228053	0.134775	0.0112558	0.447006	0.221132	0.308633	0.263115	0.168315	0.397826	0.323584	0.579926	0.316833	0.636106	0.21444	0.34333	0.474654	0.432657	0.474579		330	0.20182	0.252574	0.217978
340	0.166621	0.223162	0.192093	0.257028	0.0111105	0.0119984	0.23536	0.160612	0.334493	0.282184	0.014024	0.140118	0.205892	0.753605	0.155249	0.249118	0.652667	0.879093	0.411989	0.586143	0.187179		340	0.135804	0.325912	0.219888	0.238895	0.14569	0.0115577	0.455373	0.226818	0.321528	0.268458	0.179873	0.408591	0.329887	0.622663	0.36453	0.646652	0.228273	0.357017	0.498893	0.452218	0.504272		340	0.212857	0.26325	0.229897
350	0.172587	0.230915	0.199179	0.263359	0.00887071	0.0190217	0.237881	0.1649	0.345615	0.282988	0.0232208	0.147327	0.231689	0.83459	0.153177	0.254633	0.677891	0.896235	0.437023	0.602496	0.186411		350	0.140323	0.339542	0.227127	0.245179	0.15335	0.0190627	0.463535	0.234585	0.334492	0.269609	0.189896	0.419655	0.337968	0.678176	0.406299	0.652778	0.242874	0.372997	0.523173	0.477053	0.528519		350	0.222393	0.275051	0.244354
360	0.179021	0.240866	0.204961	0.267667	0.00845668	0.025073	0.24284	0.168152	0.35778	0.293275	0.0346151	0.154663	0.259136	0.91035	0.14145	0.25374	0.706097	0.911769	0.453156	0.609532	0.197643		360	0.145161	0.353071	0.23353	0.249743	0.160205	0.0259321	0.475865	0.241593	0.346009	0.276356	0.200968	0.429503	0.347031	0.727886	0.448617	0.651414	0.259278	0.392781	0.541619	0.503632	0.5442		360	0.230772	0.289253	0.258831
370	0.185501	0.248766	0.210503	0.272986	0.00702171	0.0300439	0.248815	0.170578	0.370784	0.309239	0.0416619	0.161101	0.281409	0.952061	0.128778	0.250453	0.731736	0.926159	0.461989	0.617369	0.21662		370	0.14947	0.366082	0.241077	0.257124	0.167213	0.0324891	0.486329	0.245917	0.355974	0.288529	0.207977	0.437701	0.356213	0.745622	0.47629	0.641502	0.275838	0.41123	0.560341	0.535091	0.5566		370	0.239864	0.302965	0.272009
380	0.192149	0.253475	0.216911	0.276707	0.00424466	0.0368132	0.251591	0.173143	0.384169	0.315865	0.0487288	0.167597	0.294992	0.961513	0.115068	0.251255	0.754165	0.936352	0.463665	0.623828	0.238609		380	0.153961	0.377151	0.252197	0.264279	0.174411	0.0407727	0.492097	0.248055	0.36681	0.294321	0.217701	0.44745	0.36578	0.750015	0.482661	0.631883	0.293251	0.428308	0.584328	0.562091	0.567032		380	0.250908	0.314237	0.28623
390	0.198191	0.257713	0.225032	0.27912	0.00154033	0.0420652	0.255139	0.174539	0.396754	0.331595	0.0578769	0.17535	0.302089	0.954058	0.10307	0.250915	0.772552	0.938826	0.454607	0.623597	0.25894		390	0.158782	0.387559	0.266019	0.271341	0.179585	0.0466147	0.49704	0.248694	0.378047	0.308694	0.228857	0.460858	0.374538	0.760822	0.485796	0.625003	0.30831	0.444155	0.6114	0.580877	0.576903		390	0.261753	0.324701	0.302531
400	0.202424	0.26201	0.237311	0.282009	-0.00100849	0.0467629	0.251158	0.174487	0.409761	0.350419	0.0665044	0.183398	0.302934	0.92331	0.100136	0.248286	0.78648	0.93433	0.439513	0.630511	0.273273		400	0.166255	0.399934	0.2793	0.278722	0.184871	0.0507035	0.499018	0.249452	0.388474	0.326102	0.238998	0.475394	0.382676	0.763122	0.492328	0.617185	0.320233	0.457658	0.637753	0.606501	0.5823		400	0.270977	0.336621	0.320286
410	0.205989	0.266675	0.247482	0.28395	-0.00184261	0.050957	0.247757	0.17424	0.423131	0.365687	0.0756588	0.191319	0.298664	0.884919	0.106832	0.244211	0.795623	0.925414	0.431039	0.6502	0.274277		410	0.174918	0.413844	0.289194	0.284737	0.195135	0.0548559	0.506635	0.250987	0.398848	0.338824	0.251251	0.486706	0.391495	0.765789	0.507803	0.612818	0.333375	0.468928	0.662484	0.645442	0.579604		410	0.279728	0.351074	0.334486
420	0.209555	0.271715	0.251303	0.284814	-0.00157298	0.0543925	0.25509	0.174738	0.434145	0.379533	0.0857122	0.201109	0.291187	0.859377	0.12593	0.240679	0.806648	0.918664	0.432761	0.674889	0.262295		420	0.18053	0.424905	0.293506	0.290016	0.206562	0.0592996	0.525676	0.255357	0.408208	0.350484	0.264907	0.496318	0.399002	0.775318	0.537205	0.614385	0.352739	0.479461	0.685769	0.690612	0.576503		420	0.288364	0.362815	0.340335
430	0.212941	0.278601	0.25483	0.285565	-0.00287971	0.0563637	0.263691	0.176173	0.443745	0.390658	0.095376	0.212533	0.285276	0.847839	0.155563	0.239563	0.826081	0.920579	0.442099	0.696795	0.243388		430	0.185983	0.435185	0.29556	0.295055	0.213864	0.0625622	0.546069	0.260278	0.415325	0.360614	0.27575	0.507536	0.405173	0.785956	0.569702	0.620289	0.37464	0.493296	0.705837	0.726746	0.578115		430	0.297859	0.374642	0.343222
440	0.216366	0.284841	0.259365	0.28614	-0.00510942	0.0576428	0.272923	0.178242	0.452601	0.400302	0.0988657	0.223535	0.28119	0.856027	0.1857	0.238504	0.844729	0.921791	0.45473	0.720993	0.225587		440	0.191709	0.445686	0.298336	0.298982	0.219522	0.0659466	0.565792	0.262716	0.422322	0.367399	0.279661	0.518581	0.411884	0.801348	0.595279	0.627731	0.391567	0.506999	0.72425	0.756228	0.587703		440	0.308452	0.38985	0.346911
450	0.219364	0.285529	0.263076	0.286743	-0.00651006	0.0609835	0.277562	0.176834	0.459905	0.410446	0.114604	0.234344	0.27762	0.876032	0.20983	0.242729	0.854152	0.915775	0.473966	0.749731	0.215314		450	0.195921	0.451292	0.300639	0.303356	0.227973	0.0716508	0.581707	0.262049	0.428418	0.372824	0.300381	0.527871	0.417362	0.816637	0.617754	0.631141	0.405618	0.519124	0.743548	0.782412	0.601033		450	0.320569	0.401141	0.349233
460	0.222804	0.280845	0.266931	0.287165	-0.00689177	0.0653165	0.282652	0.174359	0.466244	0.420832	0.13471	0.24653	0.279308	0.903225	0.222661	0.247472	0.858173	0.908174	0.506046	0.777799	0.210592		460	0.201186	0.44935	0.304416	0.308062	0.238349	0.076889	0.599762	0.261255	0.433953	0.380229	0.327554	0.53695	0.425073	0.835629	0.639265	0.626744	0.420423	0.53304	0.763858	0.799788	0.614793		460	0.330916	0.404746	0.35138
470	0.226603	0.27596	0.271449	0.287726	-0.00691197	0.0681208	0.292529	0.176351	0.470692	0.429785	0.144619	0.25981	0.287637	0.943512	0.231819	0.256482	0.860958	0.905945	0.549958	0.801498	0.216322		470	0.206252	0.444914	0.309171	0.311912	0.248305	0.0798444	0.624788	0.26463	0.441132	0.388588	0.336799	0.548311	0.434187	0.86462	0.664916	0.6287	0.434439	0.552034	0.784862	0.806882	0.632954		470	0.339456	0.408007	0.352463
480	0.230083	0.276171	0.275593	0.287656	-0.00597787	0.0705628	0.30044	0.177838	0.473605	0.437456	0.157971	0.273468	0.298982	0.978861	0.236851	0.271987	0.862383	0.90499	0.602272	0.817457	0.234864		480	0.212627	0.445423	0.313302	0.314834	0.256609	0.0805435	0.649083	0.267545	0.44775	0.397049	0.346246	0.558575	0.44262	0.897366	0.673316	0.638086	0.446834	0.573483	0.807905	0.807428	0.651557		480	0.348159	0.417876	0.353957
490	0.233611	0.277707	0.279244	0.288089	-0.00450251	0.0739102	0.30838	0.180145	0.476413	0.445105	0.171756	0.290032	0.310819	0.994733	0.249345	0.284497	0.861774	0.897424	0.657845	0.834708	0.258254		490	0.219958	0.448103	0.318276	0.319314	0.261363	0.0805965	0.669495	0.270638	0.453679	0.405699	0.359215	0.571561	0.454635	0.924314	0.677309	0.636016	0.457552	0.590038	0.838654	0.812399	0.665269		490	0.357011	0.428923	0.354886
500	0.237332	0.274647	0.284501	0.287766	-0.00404304	0.0769122	0.313632	0.183894	0.47755	0.45334	0.185629	0.306872	0.320282	0.996543	0.273542	0.297678	0.858681	0.888891	0.70999	0.852278	0.292918		500	0.225348	0.447569	0.322813	0.321953	0.264983	0.0825985	0.683785	0.275099	0.459949	0.415576	0.373885	0.587895	0.464422	0.947046	0.69338	0.630465	0.467411	0.599856	0.88011	0.817377	0.688069		500	0.365618	0.435776	0.355956
510	0.240211	0.272442	0.293573	0.287307	-0.0021294	0.0795901	0.321671	0.183597	0.477753	0.45906	0.201519	0.319998	0.330897	0.989323	0.295919	0.30985	0.858291	0.884181	0.764935	0.863714	0.337272		510	0.226851	0.448688	0.328305	0.322703	0.271151	0.087217	0.700959	0.275657	0.466559	0.424783	0.389201	0.59703	0.468609	0.964179	0.710777	0.629017	0.477741	0.610691	0.914436	0.814633	0.710926		510	0.373192	0.442615	0.361058
520	0.24272	0.272045	0.299397	0.286418	0.000574932	0.0823482	0.329607	0.181984	0.478147	0.461494	0.215492	0.33086	0.348018	0.97414	0.309136	0.319309	0.863817	0.884469	0.823219	0.869664	0.382247		520	0.22676	0.450911	0.331985	0.323354	0.27837	0.0930854	0.71314	0.273777	0.471966	0.429664	0.401718	0.598804	0.472712	0.972113	0.721817	0.626648	0.486387	0.625654	0.936343	0.802892	0.724735		520	0.383623	0.448589	0.363043
530	0.245542	0.272644	0.303651	0.284822	0.00308639	0.0860219	0.331791	0.181588	0.477839	0.46393	0.230421	0.342309	0.362448	0.964014	0.32285	0.329479	0.870296	0.885788	0.86067	0.868602	0.433437		530	0.228456	0.45343	0.33425	0.323744	0.285	0.0966976	0.713853	0.273443	0.475328	0.432535	0.414672	0.60077	0.474563	0.974663	0.734452	0.626487	0.493173	0.6343	0.953677	0.783857	0.745831		530	0.394312	0.45566	0.364396
540	0.248163	0.273046	0.307682	0.284407	0.00588867	0.0906394	0.334471	0.182853	0.477654	0.467874	0.248537	0.354275	0.37297	0.961932	0.348282	0.344388	0.875985	0.886616	0.875274	0.867638	0.488436		540	0.23005	0.457238	0.336289	0.325279	0.288767	0.0999284	0.71711	0.275933	0.478591	0.438448	0.424758	0.606209	0.476861	0.972025	0.766172	0.628012	0.501904	0.637609	0.968588	0.769932	0.771174		540	0.402936	0.465178	0.366139
550	0.251152	0.2739	0.307175	0.283475	0.00836377	0.0947353	0.34089	0.185489	0.47782	0.470266	0.260312	0.362334	0.381617	0.970222	0.370208	0.363254	0.881936	0.885582	0.876884	0.872381	0.540183		550	0.230101	0.460029	0.336116	0.328322	0.288557	0.104409	0.725297	0.279474	0.481242	0.446092	0.428446	0.611201	0.480369	0.968455	0.79682	0.623586	0.511121	0.639658	0.990536	0.761331	0.796338		550	0.413727	0.473983	0.36414
560	0.25445	0.278698	0.309642	0.282304	0.0117205	0.0977756	0.350464	0.185871	0.477958	0.469038	0.267	0.368082	0.385692	0.986017	0.388162	0.382025	0.890787	0.880366	0.87018	0.879925	0.588053		560	0.230192	0.464007	0.338177	0.331599	0.290104	0.105919	0.734346	0.281917	0.485043	0.450702	0.434253	0.614934	0.483445	0.956104	0.818103	0.61548	0.519881	0.638368	1.02563	0.754991	0.828388		560	0.425281	0.483104	0.363447
570	0.257414	0.284409	0.315181	0.281702	0.0153205	0.099845	0.354576	0.184446	0.477923	0.467577	0.276599	0.373184	0.387599	1.00816	0.403813	0.402386	0.902029	0.877328	0.852127	0.881622	0.627977		570	0.232691	0.470572	0.340909	0.333453	0.295677	0.104992	0.738849	0.282423	0.489473	0.453174	0.444693	0.620751	0.488893	0.942432	0.832747	0.610323	0.530422	0.635258	1.06398	0.748906	0.861965		570	0.435621	0.494693	0.365143
580	0.259895	0.287731	0.314189	0.28085	0.0186257	0.10175	0.353298	0.184969	0.477673	0.465885	0.289487	0.372943	0.389008	1.04332	0.421278	0.427145	0.913758	0.879616	0.823977	0.877614	0.662493		580	0.23425	0.475737	0.339344	0.335201	0.301566	0.105368	0.738886	0.284326	0.492888	0.455482	0.456009	0.622891	0.495575	0.942373	0.839902	0.611191	0.539301	0.632605	1.10153	0.741259	0.89135		580	0.446905	0.50699	0.364477
590	0.262097	0.287004	0.312832	0.27963	0.0220066	0.103128	0.355215	0.184993	0.477191	0.46367	0.302434	0.371008	0.387179	1.08681	0.437567	0.451111	0.924367	0.884591	0.794297	0.874121	0.694992		590	0.232554	0.47706	0.340555	0.337508	0.305781	0.108848	0.741733	0.285281	0.495091	0.458505	0.466671	0.623157	0.501463	0.955766	0.832921	0.614355	0.544283	0.631145	1.13696	0.734041	0.914779		590	0.458158	0.516006	0.363353
600	0.264162	0.285023	0.315512	0.279072	0.025234	0.103741	0.359939	0.182896	0.476448	0.46199	0.31341	0.372484	0.384312	1.1329	0.444795	0.470535	0.932359	0.891832	0.76327	0.878854	0.719616		600	0.231854	0.477502	0.345513	0.339886	0.30751	0.114261	0.743389	0.28278	0.496485	0.461047	0.473853	0.625439	0.506698	0.964502	0.814291	0.612285	0.549864	0.635413	1.16658	0.735133	0.925302		600	0.470359	0.522508	0.366025
610	0.266059	0.285043	0.316719	0.279162	0.0286846	0.104815	0.358872	0.181701	0.476918	0.460819	0.326567	0.374642	0.383526	1.18531	0.449349	0.489168	0.941235	0.900834	0.733634	0.886709	0.73735		610	0.232799	0.481081	0.347944	0.342695	0.305865	0.116517	0.735555	0.282855	0.499165	0.463153	0.480764	0.625198	0.509465	0.960939	0.794261	0.609797	0.555276	0.643204	1.18519	0.746991	0.931819		610	0.483155	0.529791	0.36865
620	0.268687	0.285214	0.31722	0.278526	0.0329845	0.106611	0.359512	0.18051	0.477941	0.461053	0.341967	0.373917	0.385451	1.24808	0.456273	0.509758	0.949946	0.910643	0.713823	0.881712	0.750591		620	0.235417	0.484279	0.349622	0.347075	0.307594	0.116697	0.728956	0.284349	0.501937	0.46694	0.491823	0.623188	0.508893	0.961975	0.779108	0.611346	0.55634	0.643742	1.19974	0.753193	0.936373		620	0.49511	0.536591	0.371046
630	0.27211	0.285211	0.316348	0.277018	0.0364826	0.108402	0.363556	0.177023	0.478624	0.460735	0.356029	0.371841	0.408722	1.31227	0.465096	0.530753	0.956114	0.920855	0.700401	0.872116	0.758042		630	0.238064	0.486314	0.350916	0.349588	0.309751	0.117719	0.724645	0.2824	0.503527	0.470753	0.50552	0.622463	0.520219	0.973267	0.766982	0.610359	0.555467	0.641649	1.21439	0.75022	0.936459		630	0.506645	0.542353	0.371867
640	0.275064	0.284892	0.315926	0.276023	0.0395767	0.108992	0.36654	0.175187	0.478906	0.460242	0.367774	0.371358	0.434399	1.36943	0.475082	0.552837	0.962643	0.928373	0.678591	0.870495	0.761661		640	0.238274	0.489733	0.352684	0.34922	0.309267	0.118217	0.715447	0.280946	0.504587	0.474124	0.518329	0.624844	0.52719	0.986572	0.755534	0.609456	0.5556	0.641818	1.21472	0.753698	0.932767		640	0.51722	0.548511	0.371342
650	0.277741	0.283726	0.316062	0.276158	0.0432858	0.109484	0.367735	0.176011	0.478775	0.460527	0.376995	0.368209	0.454565	1.4243	0.486387	0.575328	0.97042	0.936507	0.657419	0.86789	0.763495		650	0.237239	0.491556	0.354919	0.349623	0.311921	0.11765	0.698366	0.282124	0.507305	0.479132	0.526901	0.624094	0.526939	0.99519	0.750228	0.6121	0.557877	0.642857	1.20658	0.756505	0.922034		650	0.528293	0.551944	0.372425
660	0.280436	0.285148	0.315733	0.276605	0.0472949	0.110365	0.36359	0.175605	0.479503	0.460675	0.387305	0.364021	0.482903	1.47844	0.496334	0.594161	0.978115	0.946241	0.644044	0.832686	0.770532		660	0.23569	0.495305	0.357319	0.350713	0.315856	0.117348	0.676069	0.282492	0.510016	0.48572	0.534465	0.62005	0.536112	1.00979	0.751045	0.614301	0.561386	0.645562	1.19863	0.727984	0.913234		660	0.537464	0.556958	0.37501
670	0.283403	0.287107	0.315803	0.276604	0.051826	0.110784	0.366169	0.174437	0.480205	0.461288	0.395165	0.363089	0.506085	1.52959	0.507284	0.613541	0.984047	0.954582	0.637276	0.81636	0.779277		670	0.234569	0.499894	0.359501	0.350416	0.31755	0.11828	0.662722	0.282584	0.512613	0.492866	0.542904	0.621384	0.542628	1.03104	0.760223	0.618949	0.559187	0.647523	1.19466	0.713028	0.903794		670	0.544264	0.562395	0.376403
680	0.286491	0.289763	0.315928	0.27719	0.0564601	0.111499	0.372104	0.171594	0.480809	0.460941	0.399701	0.361323	0.523719	1.57764	0.519785	0.632233	0.986994	0.962198	0.631232	0.825773	0.780799		680	0.233397	0.505356	0.360193	0.350486	0.317522	0.119403	0.652978	0.281549	0.515014	0.496559	0.554352	0.624509	0.546705	1.04903	0.77192	0.621934	0.555234	0.646683	1.19293	0.71614	0.885707		680	0.550386	0.569341	0.376113
690	0.288478	0.293155	0.315124	0.277262	0.061382	0.113456	0.373637	0.173285	0.48176	0.460448	0.406683	0.359144	0.541364	1.61668	0.530162	0.639082	0.992805	0.969907	0.622282	0.819879	0.778882		690	0.232674	0.51204	0.359554	0.350734	0.317872	0.121199	0.638737	0.284309	0.517482	0.49826	0.569244	0.626481	0.549892	1.06779	0.780816	0.612698	0.555911	0.643771	1.18351	0.706163	0.86594		690	0.556075	0.580242	0.376753
700	0.290182	0.293632	0.315151	0.276774	0.0657334	0.115407	0.372969	0.179113	0.482166	0.459856	0.413414	0.357804	0.559116	1.6528	0.545148	0.645114	1.00022	0.979456	0.613484	0.812361	0.776198		700	0.233027	0.515306	0.360359	0.350508	0.319574	0.122835	0.619126	0.291265	0.520186	0.500504	0.583914	0.629235	0.552891	1.09095	0.799741	0.604975	0.558497	0.643742	1.16701	0.696386	0.84437		700	0.561393	0.588014	0.379707
710	0.292625	0.294043	0.316617	0.277109	0.069898	0.114549	0.365431	0.180353	0.483396	0.458238	0.422267	0.356828	0.575939	1.68897	0.562601	0.655307	1.00456	0.988103	0.605497	0.802144	0.77406		710	0.234165	0.521311	0.362887	0.350529	0.324552	0.122496	0.589361	0.293841	0.521791	0.502983	0.6041	0.630549	0.556138	1.10933	0.829545	0.606016	0.559737	0.64271	1.15437	0.688296	0.8224		710	0.564057	0.595403	0.384291
720	0.295437	0.296075	0.317706	0.275877	0.0740413	0.113221	0.365941	0.178748	0.48511	0.457027	0.438756	0.356255	0.588159	1.72058	0.576854	0.662335	1.01156	0.996293	0.600356	0.798529	0.770376		720	0.234398	0.529301	0.365814	0.349319	0.328256	0.122279	0.567101	0.292542	0.524941	0.506145	0.627244	0.632007	0.555789	1.11651	0.854646	0.606274	0.560808	0.63797	1.14877	0.690682	0.80395		720	0.565822	0.603162	0.388228
730	0.297359	0.299185	0.318016	0.273924	0.0782311	0.114011	0.375077	0.176302	0.486502	0.455972	0.460972	0.354492	0.595822	1.74673	0.584939	0.672997	1.0198	1.00985	0.598457	0.794434	0.760956		730	0.234324	0.534467	0.368056	0.347082	0.330727	0.124175	0.55242	0.290731	0.527977	0.507599	0.646964	0.634574	0.554451	1.11771	0.864387	0.613135	0.562196	0.637314	1.14641	0.692452	0.783599		730	0.568229	0.608335	0.390086
740	0.299583	0.303674	0.319469	0.279615	0.0813767	0.114967	0.377458	0.173225	0.488792	0.454809	0.490562	0.352385	0.606159	1.77228	0.592516	0.682458	1.02689	1.02849	0.596696	0.78842	0.751926		740	0.235673	0.542083	0.369937	0.350217	0.330972	0.126146	0.531804	0.289621	0.528992	0.507403	0.667733	0.637148	0.556574	1.12896	0.866376	0.626056	0.561231	0.641427	1.14177	0.688732	0.766964		740	0.569381	0.616457	0.392744
750	0.302361	0.310397	0.321661	0.287265	0.0841467	0.115251	0.374457	0.173	0.491029	0.454225	0.524499	0.349211	0.616309	1.80468	0.599949	0.685239	1.03406	1.04584	0.593758	0.789648	0.747589		750	0.236749	0.551795	0.372473	0.354287	0.329817	0.127343	0.507509	0.290719	0.529855	0.507245	0.684056	0.638556	0.559561	1.16248	0.860555	0.634527	0.560745	0.643462	1.13032	0.686547	0.756601		750	0.571572	0.627802	0.396183
760	0.304204	0.316416	0.322695	0.289225	0.0871671	0.11524	0.374196	0.173008	0.492804	0.454311	0.561085	0.345887	0.6262	1.83215	0.600251	0.686135	1.0375	1.06346	0.588415	0.795783	0.73903		760	0.237512	0.560074	0.374324	0.352701	0.331903	0.128248	0.483873	0.29019	0.531256	0.507264	0.697073	0.637086	0.560756	1.19636	0.844216	0.638672	0.559265	0.642717	1.11313	0.684085	0.74409		760	0.572604	0.637122	0.397886
770	0.305475	0.317449	0.323149	0.288983	0.0881497	0.114937	0.375994	0.172445	0.494137	0.454759	0.602361	0.345292	0.638598	1.85844	0.595541	0.687983	1.04199	1.08244	0.582073	0.784376	0.733047		770	0.238354	0.564374	0.376295	0.347705	0.330755	0.128169	0.46106	0.290961	0.532937	0.507953	0.711827	0.636869	0.561745	1.2258	0.824239	0.641197	0.557263	0.640712	1.09575	0.663972	0.737917		770	0.571806	0.644504	0.398431
780	0.306965	0.316478	0.324462	0.286783	0.0896099	0.11584	0.374808	0.173501	0.494935	0.456296	0.640529	0.34673	0.647208	1.87986	0.580828	0.691377	1.04713	1.10143	0.583068	0.777139	0.729495		780	0.240432	0.566274	0.379132	0.340643	0.32995	0.128598	0.437355	0.294692	0.534368	0.508876	0.723816	0.640149	0.56395	1.25901	0.797242	0.645163	0.556298	0.640027	1.09033	0.647012	0.73737		780	0.570059	0.651807	0.400329
790	0.308046	0.315399	0.325805	0.284674	0.0905713	0.116523	0.374531	0.172541	0.496687	0.459359	0.671927	0.349675	0.648026	1.89035	0.567249	0.691818	1.05042	1.12525	0.586018	0.792059	0.719649		790	0.242578	0.567657	0.380637	0.335264	0.330307	0.129689	0.413998	0.295819	0.537178	0.51004	0.730991	0.644261	0.565131	1.28764	0.77261	0.647418	0.557961	0.642784	1.09157	0.649729	0.736791		790	0.566332	0.657363	0.401655
800	0.309019	0.313314	0.32666	0.282839	0.0903562	0.116	0.370405	0.172103	0.499415	0.463095	0.701026	0.351704	0.649174	1.89787	0.56015	0.686331	1.05344	1.14904	0.583363	0.800855	0.706949		800	0.2433	0.567928	0.381382	0.332413	0.328536	0.129678	0.387805	0.296106	0.543092	0.513745	0.735013	0.64743	0.566302	1.31873	0.754495	0.649117	0.558222	0.648452	1.08421	0.650904	0.73793		800	0.565444	0.660723	0.402934
810	0.311097	0.311505	0.327273	0.27997	0.0908146	0.115997	0.370961	0.17292	0.501968	0.466243	0.733419	0.351208	0.6535	1.89536	0.54574	0.679808	1.05398	1.16682	0.580057	0.793944	0.696143		810	0.24482	0.568895	0.382638	0.329907	0.328585	0.128561	0.369099	0.296974	0.547983	0.515535	0.748266	0.648218	0.567359	1.35292	0.73403	0.652114	0.555375	0.653147	1.07519	0.636011	0.73921		810	0.565834	0.666789	0.405579
820	0.313382	0.309504	0.329073	0.277612	0.0914034	0.115127	0.374753	0.172521	0.504068	0.468656	0.762772	0.351273	0.656299	1.87482	0.523549	0.674697	1.05316	1.18066	0.577843	0.809179	0.685748		820	0.247137	0.570727	0.384075	0.3277	0.328998	0.128455	0.353476	0.297894	0.549876	0.514972	0.768625	0.64908	0.570138	1.37388	0.713745	0.650194	0.555361	0.653162	1.07113	0.636177	0.738502		820	0.565216	0.673582	0.407706
830	0.315105	0.308952	0.330745	0.279129	0.0918295	0.112967	0.375328	0.172266	0.506703	0.470939	0.776983	0.351773	0.656019	1.85103	0.504806	0.663623	1.05455	1.1939	0.574937	0.829229	0.670766		830	0.248668	0.574332	0.385618	0.327912	0.328284	0.128741	0.336084	0.298026	0.551838	0.515351	0.78415	0.651052	0.57499	1.38512	0.702886	0.633611	0.557433	0.652403	1.06868	0.640809	0.732477		830	0.564202	0.680389	0.410801
840	0.315919	0.311509	0.330587	0.280924	0.0909823	0.110363	0.378813	0.172634	0.508934	0.473522	0.778779	0.351117	0.646559	1.83506	0.492316	0.65484	1.05569	1.20936	0.573487	0.823689	0.657694		840	0.249635	0.579871	0.387409	0.327126	0.326575	0.127104	0.337474	0.29905	0.552269	0.517368	0.795013	0.654487	0.573381	1.40018	0.698572	0.618991	0.559547	0.655461	1.06985	0.623268	0.727898		840	0.563265	0.689226	0.413231
850	0.31622	0.313835	0.330714	0.280407	0.0900098	0.109026	0.373907	0.173179	0.510873	0.476775	0.777362	0.351515	0.640518	1.81545	0.476904	0.64813	1.05303	1.22312	0.571619	0.83276	0.646247		850	0.25136	0.584892	0.389214	0.32523	0.326428	0.125552	0.34558	0.301597	0.553223	0.520499	0.809586	0.659436	0.576356	1.41237	0.687599	0.620947	0.563056	0.663068	1.07005	0.620917	0.727271		850	0.563319	0.697772	0.41488
860	0.317461	0.314266	0.332552	0.280172	0.0900623	0.110249	0.374344	0.174171	0.515885	0.480117	0.774997	0.352174	0.63904	1.78812	0.460989	0.633842	1.0472	1.22949	0.571403	0.845984	0.631884		860	0.253432	0.589879	0.390373	0.325237	0.328592	0.126638	0.331433	0.304299	0.565377	0.522958	0.828897	0.664652	0.585103	1.41864	0.675165	0.623059	0.568115	0.666967	1.06303	0.627424	0.721824		860	0.563697	0.705069	0.41729
870	0.319263	0.314078	0.334649	0.283389	0.0894423	0.111573	0.375592	0.174565	0.520595	0.482931	0.763494	0.352725	0.630539	1.76467	0.448728	0.620133	1.03764	1.23205	0.577286	0.854517	0.622896		870	0.254724	0.594231	0.390734	0.327494	0.329712	0.128879	0.300645	0.308357	0.57747	0.525665	0.83983	0.668726	0.588878	1.42389	0.670027	0.623418	0.573548	0.663599	1.05847	0.63897	0.716821		870	0.563259	0.711531	0.418427
880	0.320345	0.315052	0.33571	0.284609	0.0880931	0.112029	0.372273	0.172896	0.523137	0.484781	0.740557	0.354235	0.618213	1.74979	0.43986	0.610831	1.02636	1.23748	0.57877	0.870722	0.616225		880	0.255293	0.595885	0.391193	0.325067	0.330566	0.129663	0.280754	0.309743	0.579022	0.527745	0.83769	0.672775	0.591277	1.43383	0.671816	0.628365	0.58149	0.66169	1.05674	0.659056	0.710581		880	0.562281	0.719052	0.419591
890	0.321136	0.317565	0.337671	0.283784	0.0872742	0.112379	0.371847	0.172089	0.525839	0.48615	0.719336	0.354869	0.605846	1.73071	0.435337	0.598332	1.01341	1.24593	0.57548	0.877145	0.605434		890	0.255811	0.598616	0.393323	0.320411	0.332128	0.130187	0.27126	0.30949	0.580165	0.529364	0.836669	0.676769	0.595726	1.44933	0.679091	0.630596	0.587261	0.663437	1.05058	0.661974	0.701744		890	0.561969	0.727188	0.421348
900	0.321691	0.31917	0.339756	0.285482	0.0859745	0.11188	0.369249	0.174455	0.528283	0.48813	0.704355	0.354915	0.597036	1.70704	0.436533	0.585966	1.00058	1.25099	0.574392	0.88525	0.595387		900	0.257615	0.602509	0.395497	0.320856	0.333045	0.13096	0.265239	0.31202	0.583118	0.52975	0.844032	0.678103	0.600853	1.45648	0.692409	0.632768	0.588029	0.664505	1.04576	0.662091	0.699491		900	0.561105	0.734286	0.422808
910	0.322911	0.316998	0.339696	0.285501	0.0833429	0.110999		0.175671	0.53045	0.489567	0.690182	0.354396	0.586563	1.6822	0.444396	0.57764	0.990351	1.25687	0.576735	0.900467	0.581572		910	0.261463	0.602721	0.396611	0.320503	0.331805	0.131267		0.313463	0.586163	0.530534	0.846616	0.677234	0.603536	1.45475	0.714978	0.64018	0.591222	0.665095	1.04319	0.673832	0.694648		910	0.560541	0.737203	0.425218
920	0.324453	0.315156	0.340906	0.28547	0.0819301	0.10974		0.175536	0.532612	0.49066	0.6788	0.353982	0.571624	1.65345	0.4487	0.564751	0.978215	1.26639	0.579435	0.909789	0.566228		920	0.26419	0.603052	0.397318	0.31959	0.333878	0.132279		0.314267	0.590002	0.532804	0.843164	0.67778	0.60313	1.4489	0.736803	0.642937	0.594886	0.667564	1.04353	0.68616	0.685669		920	0.561117	0.740649	0.42688
930	0.325674	0.314647	0.342492	0.287709	0.0803598	0.108741		0.176046	0.535685	0.492578	0.666729	0.354926	0.558875	1.62878	0.443097	0.548606	0.965358	1.27003	0.578267	0.912912	0.555231		930	0.264736	0.60457	0.398582	0.319257	0.336896	0.134		0.315722	0.59612	0.534663	0.830855	0.679727	0.603184	1.44637	0.744788	0.644523	0.597824	0.671205	1.0445	0.688939	0.682217		930	0.561003	0.74569	0.427742
940	0.327233	0.313407	0.342451	0.290405	0.0807496	0.108613		0.176671	0.538483	0.493901	0.650047	0.356763	0.550145	1.60385	0.435651	0.534094	0.955093	1.27075	0.577227	0.899972	0.542817		940	0.266728	0.606131	0.400207	0.319597	0.339332	0.134938		0.31778	0.599899	0.537015	0.807634	0.6824	0.606026	1.44447	0.745472	0.651689	0.601115	0.671626	1.04071	0.670554	0.680549		940	0.561393	0.750201	0.42861
950	0.328727	0.313238	0.343115	0.294099	0.081712	0.108647		0.177014	0.540274	0.494455	0.63525	0.357619	0.540278	1.59029	0.43441	0.521406	0.94585	1.27271	0.586979	0.899717	0.52805		950	0.269381	0.607649	0.402344	0.324791	0.341699	0.135399		0.318522	0.602344	0.540796	0.785421	0.685892	0.610084	1.44744	0.754877	0.659962	0.601165	0.669724	1.04358	0.66447	0.678198		950	0.561927	0.755823	0.430104
960	0.329359	0.311588	0.34422	0.29713	0.079354	0.108395		0.178236	0.542007	0.49541	0.625707	0.356293	0.52908	1.59061	0.4328	0.505115	0.938071	1.27357	0.597068	0.909451	0.511318		960	0.271401	0.607216	0.403924	0.328973	0.340676	0.136214		0.318982	0.606744	0.544862	0.770396	0.684596	0.613245	1.45712	0.766808	0.661039	0.601263	0.669709	1.05354	0.666357	0.677768		960	0.562647	0.759157	0.432655
970	0.329913	0.309376	0.344407	0.297772	0.0780009	0.107076		0.179533	0.543989	0.495946	0.621184	0.35639	0.516575	1.5773	0.423585	0.486971	0.928135	1.27169	0.597011	0.924657	0.491946		970	0.273439	0.607344	0.403593	0.32891	0.340907	0.136246		0.321184	0.611158	0.546513	0.766618	0.684757	0.612231	1.45786	0.76376	0.657755	0.601799	0.672009	1.05923	0.672228	0.67834		970	0.563637	0.760487	0.433415
980	0.331146	0.314086	0.344613	0.299677	0.0785441	0.106486		0.178528	0.545994	0.496069	0.621528	0.358586	0.504711	1.55417	0.404325	0.467171	0.917012	1.26716	0.593238	0.937217	0.47299		980	0.275442	0.615749	0.403902	0.329971	0.344828	0.135542		0.322144	0.614982	0.545937	0.767076	0.692037	0.612535	1.45775	0.74714	0.651498	0.604455	0.676277	1.0571	0.675256	0.678777		980	0.563979	0.769503	0.432931
990	0.332389	0.319633	0.34644	0.304153	0.0806638	0.106976		0.174925	0.547654	0.496849	0.621006	0.35862	0.49263	1.52944	0.382037	0.44574	0.910107	1.26422	0.590856	0.951442	0.455176		990	0.276968	0.625936	0.405339	0.332526	0.350577	0.135822		0.31924	0.619071	0.547322	0.758713	0.700502	0.614143	1.45626	0.731457	0.646114	0.608106	0.682844	1.05393	0.67787	0.680543		990	0.564286	0.781198	0.433839
1000	0.333046	0.320663	0.348367	0.307204	0.0831045	0.106289		0.172898	0.549005	0.49747	0.616692	0.357383	0.479381	1.50723	0.363567	0.426558	0.906269	1.26425	0.595176	0.961915	0.43788		1000	0.277395	0.631254	0.407995	0.335809	0.356661	0.136744		0.316521	0.623304	0.549036	0.745175	0.70395	0.614735	1.45029	0.716954	0.644038	0.609529	0.691284	1.05372	0.676418	0.68386		1000	0.564076	0.786536	0.43466
1010	0.333849	0.321912	0.350037	0.309093	0.0836236	0.104431		0.176249	0.550804	0.498184	0.615869	0.358782	0.465704	1.4824	0.347319	0.411505	0.900671	1.26618	0.597977	0.965516	0.419985		1010	0.279985	0.63597	0.409289	0.340176	0.359917	0.137305		0.318602	0.627507	0.549712	0.740598	0.707274	0.616099	1.44303	0.704929	0.643793	0.610354	0.696347	1.05494	0.670029	0.683374		1010	0.565312	0.790809	0.435286
1020	0.335565	0.323247	0.351519	0.311563	0.0828491	0.102552		0.17901	0.553265	0.499714	0.614693	0.362454	0.451346	1.45343	0.331131	0.394175	0.894626	1.26636	0.598493	0.98188	0.402993		1020	0.284413	0.638863	0.410471	0.343438	0.360554	0.137427		0.321253	0.630945	0.553171	0.735951	0.71285	0.617758	1.43752	0.700561	0.640545	0.611735	0.698146	1.0571	0.673258	0.680001		1020	0.567689	0.795479	0.436592
1030	0.337178	0.324411	0.353025	0.316291	0.0831399	0.102085		0.179795	0.555242	0.501335	0.610651	0.363965	0.439006	1.42399	0.312081	0.372172	0.891442	1.26512	0.598837	0.987287	0.387299		1030	0.288016	0.641204	0.412088	0.347804	0.362423	0.138052		0.32173	0.633663	0.55718	0.727136	0.715374	0.620621	1.43134	0.699382	0.634515	0.610889	0.699716	1.05657	0.662375	0.67658		1030	0.568385	0.800202	0.437413
1040	0.337376	0.325206	0.354665	0.323456	0.0843426	0.102936		0.180466	0.556307	0.501518	0.611981	0.361273	0.428701	1.39538	0.290969	0.350483	0.888392	1.2664	0.603063	0.997018	0.371917		1040	0.290025	0.643681	0.411629	0.35585	0.364251	0.139111		0.321425	0.636382	0.559273	0.725448	0.714859	0.62419	1.42402	0.700273	0.630943	0.606668	0.698809	1.05717	0.658544	0.672192		1040	0.567677	0.80431	0.438167
1050	0.337464	0.326235	0.356937	0.325479	0.0842921	0.103055		0.179264	0.557448	0.500953	0.614833	0.358481	0.417952	1.37375	0.270304	0.3288	0.884118	1.26635	0.606765	1.01619	0.357115		1050	0.29101	0.645301	0.413014	0.357761	0.363985	0.139127		0.320528	0.639267	0.559608	0.725997	0.714747	0.627845	1.42363	0.698746	0.627785	0.603772	0.698352	1.05767	0.663599	0.668992		1050	0.568505	0.809039	0.439331
1060	0.337949	0.326971	0.359244	0.323393	0.0841921	0.101748		0.177423	0.558996	0.501061	0.616281	0.356743	0.402249	1.3509	0.253834	0.311097	0.88174	1.26296	0.605517	1.03405	0.344651		1060	0.291926	0.647124	0.415602	0.353897	0.365266	0.138566		0.319085	0.64359	0.559399	0.723079	0.714146	0.629382	1.41639	0.698639	0.628503	0.60516	0.69959	1.05748	0.667671	0.670081		1060	0.571656	0.812981	0.440597
1070	0.338591	0.326803	0.360768	0.321219	0.0851979	0.100315		0.177309	0.560078	0.501413	0.616615	0.355796	0.385689	1.32778	0.244485	0.295133	0.879762	1.25814	0.601934	1.0439	0.335803		1070	0.293281	0.647972	0.416437	0.350253	0.36883	0.13846		0.319189	0.646869	0.560196	0.714876	0.713637	0.629604	1.40597	0.708486	0.627456	0.605512	0.700077	1.05636	0.669642	0.674321		1070	0.573246	0.815455	0.442468
1080	0.340038	0.326912	0.361894	0.318769	0.0865915	0.100238		0.178726	0.561088	0.502647	0.61492	0.356962	0.374133	1.30772	0.241539	0.28009	0.876219	1.25049	0.600271	1.04344	0.324939		1080	0.294789	0.6486	0.416791	0.347344	0.371427	0.13945		0.32043	0.648694	0.562801	0.707854	0.716583	0.629347	1.39951	0.725026	0.625111	0.605125	0.701256	1.05338	0.665265	0.677208		1080	0.57462	0.819074	0.443437
1090	0.340733	0.32663	0.362116	0.31604	0.0879507	0.100545		0.178595	0.562322	0.504502	0.614026	0.35831	0.365959	1.28302	0.237983	0.26687	0.874623	1.24202	0.603152	1.04473	0.310684		1090	0.296127	0.648413	0.41819	0.34653	0.37399	0.140086		0.319511	0.64958	0.565805	0.707117	0.718952	0.627662	1.38632	0.737125	0.625679	0.608204	0.703976	1.05335	0.66624	0.676057		1090	0.577783	0.822606	0.443995
1100	0.341169	0.326816	0.362766	0.314818	0.0889687	0.100035		0.177584	0.563657	0.505165	0.610634	0.358152	0.358117	1.25539	0.228863	0.255103	0.872038	1.23566	0.604594	1.0462	0.300406		1100	0.298455	0.646378	0.418732	0.347606	0.377266	0.140621		0.319959	0.650822	0.567961	0.706096	0.720819	0.627168	1.37074	0.739456	0.627755	0.612559	0.708723	1.05473	0.666192	0.676001		1100	0.578474	0.825616	0.446068
1110	0.342333	0.326357	0.36394	0.314319	0.0885415	0.0994871		0.177263	0.564843	0.505333	0.60016	0.358247	0.352475	1.22716	0.216587	0.247704	0.86958	1.22618	0.607719	1.05626	0.292159		1110	0.299844	0.644605	0.418522	0.348901	0.377091	0.141744		0.320747	0.65432	0.570307	0.702074	0.726636	0.628292	1.35392	0.743703	0.634377	0.614539	0.712062	1.05585	0.671654	0.677103		1110	0.579644	0.827712	0.448734
1120	0.343277	0.326282	0.365755	0.312808	0.0853726	0.0992805		0.179855	0.565878	0.505959	0.587242	0.359031	0.35033	1.20329	0.202838	0.239313	0.868099	1.21215	0.608881	1.06108	0.283219		1120	0.299935	0.64547	0.419951	0.348745	0.371938	0.143576		0.322098	0.657644	0.570212	0.697483	0.735739	0.63164	1.3369	0.744963	0.636184	0.614419	0.713005	1.05782	0.672642	0.676444		1120	0.584349	0.829909	0.449871
1130	0.344635	0.328315	0.367791	0.311031	0.0866622	0.099801		0.18052	0.567225	0.506603	0.579564	0.359366	0.347132	1.17907	0.196443	0.22852	0.864627	1.1995	0.615225	1.06865	0.276132		1130	0.300458	0.645555	0.42102	0.348852	0.374137	0.145795		0.321322	0.660226	0.569668	0.694892	0.737978	0.634604	1.31534	0.74308	0.633151	0.614575	0.715865	1.06279	0.67359	0.676457		1130	0.588778	0.83315	0.449131
1140	0.347059	0.32892	0.368948	0.307142	0.0905803	0.100815		0.179	0.568589	0.507557	0.574141	0.359287	0.342726	1.1538	0.193349	0.220294	0.861175	1.18863	0.621961	1.08619	0.269319		1140	0.301397	0.641602	0.421697	0.346297	0.380536	0.147421		0.318033	0.664475	0.570971	0.690065	0.735101	0.633278	1.28869	0.739061	0.636824	0.614511	0.718526	1.06827	0.688082	0.678088		1140	0.592355	0.835108	0.448431
1150	0.348868	0.32939	0.369958	0.307175	0.0903753	0.10085		0.180842	0.569464	0.508465	0.569748	0.359485	0.337483	1.12798	0.187001	0.214951	0.858285	1.1769	0.617821	1.09582	0.26144		1150	0.302143	0.640016	0.422434	0.347387	0.382567	0.148454		0.31839	0.669033	0.573431	0.682785	0.735634	0.631884	1.26063	0.728282	0.640437	0.613405	0.718614	1.06854	0.701959	0.67634		1150	0.593568	0.838184	0.448707
1160	0.349489	0.331214	0.3707	0.308461	0.0893756	0.100416		0.182228	0.56961	0.510111	0.566419	0.360002	0.332105	1.09558	0.183425	0.208213	0.854094	1.16481	0.616393	1.09144	0.254434		1160	0.302724	0.640848	0.421283	0.350486	0.384212	0.148968		0.319131	0.670805	0.577016	0.677089	0.737835	0.632842	1.22923	0.721764	0.637512	0.612087	0.718777	1.06481	0.700202	0.674395		1160	0.592734	0.840902	0.449602
1170	0.349708	0.333159	0.371256	0.306321	0.0913488	0.100869		0.181843	0.570385	0.511456	0.564681	0.359931	0.32375	1.06409	0.182819	0.201181	0.849556	1.15249	0.616419	1.07343	0.248227		1170	0.302849	0.639635	0.419537	0.348802	0.388896	0.149895		0.318775	0.67132	0.580298	0.673401	0.74137	0.629377	1.20031	0.719345	0.634335	0.6153	0.720243	1.05869	0.690281	0.674309		1170	0.593358	0.841498	0.448929
1180	0.350452	0.334451	0.371768	0.305729	0.0928292	0.101431		0.18039	0.57149	0.511647	0.565388	0.359644	0.318474	1.0353	0.180537	0.194521	0.846869	1.14049	0.61716	1.07396	0.243493		1180	0.303629	0.636725	0.420011	0.34813	0.39211	0.150186		0.317981	0.673501	0.583535	0.674151	0.745097	0.629483	1.17044	0.713604	0.630226	0.618669	0.720641	1.05625	0.706584	0.674924		1180	0.595212	0.841385	0.4487
1190	0.351722	0.335044	0.371503	0.308402	0.0943783	0.101797		0.180905	0.572316	0.512058	0.565737	0.358269	0.319135	1.00402	0.173147	0.187353	0.845852	1.1296	0.617416	1.06876	0.23956		1190	0.304642	0.634215	0.420719	0.350826	0.394224	0.150827		0.318407	0.673523	0.585641	0.675749	0.747026	0.635314	1.13809	0.706858	0.624106	0.618302	0.719204	1.05748	0.713208	0.674912		1190	0.597487	0.839361	0.449003
1200	0.353057	0.336505	0.372452	0.310048	0.0989519	0.101865		0.182748	0.57304	0.512427	0.561777	0.357028	0.312386	0.974709	0.164856	0.182486	0.844638	1.11686	0.614535	1.04782	0.234895		1200	0.304443	0.6329	0.420779	0.352482	0.402605	0.152538		0.319338	0.671668	0.58707	0.674728	0.746598	0.629553	1.10594	0.701459	0.617574	0.616639	0.71944	1.05875	0.701205	0.67426		1200	0.599437	0.837906	0.449615
1210	0.35384	0.338295	0.374681	0.308797	0.100796	0.101946		0.182397	0.573781	0.512536	0.558639	0.356351	0.306182	0.949671	0.159406	0.17892	0.842209	1.10389	0.614804	1.04019	0.231082		1210	0.304813	0.633239	0.421644	0.352248	0.410314	0.153465		0.318522	0.67079	0.586349	0.679513	0.745563	0.624211	1.07346	0.699911	0.608301	0.614849	0.719344	1.06181	0.704323	0.677355		1210	0.600416	0.839268	0.450874
1220	0.354357	0.339173	0.376538	0.304271	0.101362	0.102079		0.181909	0.574981	0.513489	0.55879	0.355807	0.302364	0.923652	0.159005	0.174958	0.840016	1.09574	0.614185	1.03477	0.229147		1220	0.30656	0.632264	0.423337	0.349489	0.415131	0.154534		0.319005	0.670782	0.585401	0.686862	0.746443	0.622786	1.04403	0.707676	0.600495	0.61542	0.720826	1.06177	0.712323	0.681195		1220	0.600938	0.840611	0.451641
1230	0.355109	0.340043	0.378655	0.301349	0.104242	0.101843		0.182472	0.575938	0.514931	0.552881	0.355302	0.304241	0.899747	0.156662	0.168803	0.83774	1.09183	0.612101	1.02418	0.227994		1230	0.307579	0.629439	0.425316	0.346523	0.421628	0.155965		0.320229	0.673069	0.587361	0.686682	0.747603	0.627505	1.01786	0.709484	0.593933	0.617865	0.72474	1.05921	0.715151	0.681842		1230	0.601352	0.840684	0.453068
1240	0.355986	0.341428	0.379719	0.305256	0.103901	0.102367		0.182635	0.576631	0.515591	0.549888	0.354581	0.307527	0.881155	0.153778	0.165474	0.834991	1.08719	0.613299	1.02969	0.225157		1240	0.308814	0.627344	0.426437	0.346856	0.421747	0.157617		0.319574	0.674644	0.588923	0.688273	0.750034	0.631884	0.995815	0.709766	0.592545	0.620029	0.727762	1.05851	0.735361	0.677848		1240	0.601454	0.840519	0.4551
1250	0.357111	0.342818	0.380258	0.306121	0.102713	0.10287		0.183836	0.576871	0.516525	0.55333	0.353912	0.302995	0.862511	0.152211	0.165293	0.833034	1.07838	0.619976	1.02939	0.221827		1250	0.310311	0.626309	0.427347	0.345526	0.422314	0.158475		0.321345	0.676431	0.589492	0.695128	0.754325	0.630272	0.977558	0.717758	0.594064	0.621065	0.729759	1.06125	0.746749	0.674414		1250	0.602654	0.839745	0.456265
1260	0.3583	0.343964	0.381533	0.302647	0.103781	0.10317		0.184586	0.577331	0.518465	0.556987	0.353017	0.297244	0.846288	0.147599	0.163943	0.83131	1.06609	0.624405	1.00317	0.220289		1260	0.311341	0.624452	0.428446	0.343197	0.429239	0.159206		0.322644	0.677877	0.5907	0.700678	0.755299	0.632543	0.957926	0.721576	0.595703	0.618323	0.73127	1.06383	0.730922	0.677374		1260	0.605277	0.839923	0.456271
1270	0.359745	0.345109	0.384274	0.297959	0.103725	0.103785		0.182889	0.578188	0.520918	0.556288	0.352311	0.296337	0.834118	0.142556	0.162845	0.828456	1.05072	0.622384	0.987098	0.217743		1270	0.312901	0.620593	0.430297	0.340176	0.432565	0.159736		0.320959	0.677574	0.592198	0.698775	0.753718	0.636959	0.93302	0.719466	0.598252	0.614962	0.732287	1.06269	0.730763	0.683214		1270	0.606705	0.840161	0.458425
1280	0.360741	0.34599	0.387387	0.295497	0.105204	0.104607		0.184418	0.578788	0.519929	0.55263	0.350632	0.302094	0.82469	0.139962	0.160644	0.827142	1.03785	0.617959	0.984148	0.214012		1280	0.313254	0.618353	0.43114	0.338598	0.435456	0.159926		0.324231	0.677688	0.58929	0.692218	0.748713	0.644965	0.90724	0.717563	0.596361	0.617125	0.734617	1.05835	0.744225	0.688833		1280	0.608242	0.838468	0.460538
1290	0.361	0.347008	0.387424	0.2957	0.106746	0.10534		0.186911	0.578865	0.51729	0.549288	0.35032	0.300225	0.818476	0.13955	0.159079	0.828091	1.02996	0.617538	0.973682	0.211259		1290	0.311871	0.619515	0.429522	0.338201	0.437158	0.160382		0.327628	0.6779	0.58449	0.689738	0.74413	0.646786	0.887381	0.716364	0.595787	0.62148	0.738538	1.05438	0.751091	0.690937		1290	0.609964	0.837496	0.457597
1300	0.361732	0.34943	0.386575	0.297476	0.106461	0.105197		0.186543	0.578604	0.514005	0.541951	0.353886	0.290984	0.808625	0.136493	0.157346	0.828291	1.01991	0.623456	0.945641	0.208325		1300	0.31117	0.619346	0.428062	0.338583	0.436275	0.160286		0.327283	0.677468	0.577914	0.686571	0.743485	0.642918	0.868345	0.70856	0.597109	0.623143	0.738759	1.05548	0.740014	0.688605		1300	0.612149	0.838448	0.45405
1310	0.362672	0.352232	0.386841	0.296601	0.107916	0.104335		0.186436	0.575774	0.509878	0.536432	0.356891	0.290016	0.792917	0.129608	0.154152	0.828789	1.00836	0.625617	0.913825	0.206358		1310	0.311563	0.615486	0.426204	0.337557	0.438299	0.160535		0.327329	0.672433	0.572033	0.682521	0.742431	0.646013	0.840897	0.694599	0.594854	0.621917	0.734174	1.05877	0.725661	0.687023		1310	0.61416	0.838475	0.454306
1320	0.362665	0.35431	0.387087	0.29689	0.109394	0.104092		0.18725	0.566703	0.509255	0.535355	0.356942	0.292591	0.786236	0.123807	0.151384	0.829613	0.998033	0.622726	0.884374	0.205657		1320	0.312075	0.612246	0.425414	0.338859	0.441009	0.161415		0.327168	0.66134	0.571774	0.679006	0.740279	0.65381	0.820215	0.688114	0.595063	0.623143	0.731499	1.06107	0.720599	0.687509		1320	0.614844	0.838534	0.454724
1330	0.363508	0.356722	0.387371	0.301133	0.109984	0.104125		0.187553	0.55783	0.509819	0.535189	0.356735	0.290781	0.790231	0.121611	0.148713	0.829987	0.987591	0.618563	0.861888	0.20432		1330	0.312519	0.611356	0.425662	0.34341	0.444831	0.162114		0.326611	0.650572	0.571591	0.675686	0.738983	0.660003	0.812053	0.686741	0.595949	0.627407	0.732995	1.06006	0.725266	0.687848		1330	0.615966	0.840201	0.453849
1340	0.364799	0.35925	0.386126	0.303076	0.113233	0.104031		0.186935	0.555474	0.510889	0.537173	0.357043	0.287142	0.78794	0.118647	0.145874	0.8301	0.97851	0.61178	0.852278	0.201225		1340	0.312013	0.611347	0.425271	0.346198	0.452463	0.161928		0.326588	0.644938	0.571445	0.676832	0.741445	0.660645	0.802377	0.68104	0.593346	0.631529	0.73472	1.0531	0.739067	0.685577		1340	0.617917	0.839057	0.452462
1350	0.365042	0.360637	0.38419	0.300443	0.117132	0.104363		0.186256	0.552839	0.513584	0.539716	0.35658	0.285281	0.780963	0.115709	0.143225	0.829251	0.970816	0.581164	0.823254	0.199429		1350	0.312013	0.610482	0.42439	0.345795	0.459934	0.16178		0.327496	0.637207	0.572103	0.676798	0.745147	0.659769	0.790548	0.67822	0.590948	0.634432	0.73772	1.01957	0.734635	0.685103		1350	0.620335	0.835835	0.450551
1360	0.365134	0.361824	0.384782	0.292706	0.117321	0.104564		0.186676	0.5527	0.514326	0.542244	0.355424	0.285211	0.775218	0.116231	0.140268	0.828445	0.962501	0.580083	0.786809	0.197699		1360	0.312963	0.608845	0.423179	0.342221	0.460879	0.162145		0.327985	0.632611	0.571098	0.677812	0.746344	0.659256	0.780174	0.677135	0.587293	0.633629	0.739599	1.0193	0.723289	0.684814		1360	0.621908	0.833917	0.449124
1370	0.365179	0.364355	0.385738	0.291306	0.117134	0.10541		0.185408	0.555977	0.514667	0.543795	0.345615	0.282639	0.769136	0.117332	0.139221	0.828652	0.953955	0.603188	0.761314	0.192269		1370	0.313128	0.608718	0.422893	0.343955	0.461376	0.162664		0.326697	0.634049	0.569915	0.681354	0.735262	0.655343	0.774532	0.67351	0.584421	0.632558	0.737115	1.04044	0.722611	0.678992		1370	0.62378	0.833289	0.448868
1380	0.365483	0.36687	0.384094	0.289246	0.119555	0.106646		0.183621	0.55506	0.515441	0.542433	0.330768	0.280433	0.761916	0.115744	0.141197	0.831522	0.946455	0.592919	0.75006	0.189398		1380	0.314096	0.608446	0.42208	0.341301	0.466438	0.163803		0.325225	0.631725	0.56939	0.683264	0.711454	0.655319	0.775289	0.668835	0.586096	0.633572	0.731808	1.02469	0.739233	0.678044		1380	0.624651	0.833447	0.44728
1390	0.366459	0.366962	0.383073	0.288727	0.122435	0.107529		0.183204	0.552517	0.515101	0.54211	0.333666	0.280749	0.755125	0.114241	0.141915	0.834414	0.940405	0.586044	0.740224	0.191004		1390	0.316128	0.603892	0.421072	0.33898	0.473888	0.164423		0.323995	0.628007	0.568808	0.687349	0.709141	0.657599	0.775046	0.663589	0.58959	0.634848	0.729214	1.01613	0.75694	0.684888		1390	0.625173	0.829915	0.445698
1400	0.367934	0.366498	0.382215	0.293721	0.124294	0.108041		0.184615	0.554927	0.515357	0.542962	0.338914	0.2853	0.75036	0.1155	0.142766	0.836329	0.936496	0.594936	0.703927	0.190588		1400	0.318462	0.598302	0.419515	0.341025	0.480427	0.163575		0.325444	0.628446	0.569567	0.690176	0.710871	0.661547	0.772056	0.661452	0.594112	0.634876	0.732442	1.02368	0.740651	0.687651		1400	0.627285	0.824193	0.444177
1410	0.369696	0.368204	0.378106	0.297358	0.125254	0.108306		0.185035	0.55858	0.516179	0.541596	0.343947	0.287522	0.747338	0.115065	0.142973	0.841137	0.932358	0.602967	0.662775	0.188117		1410	0.32178	0.594587	0.41415	0.339808	0.484677	0.163952		0.325541	0.628037	0.571945	0.689474	0.711219	0.664506	0.770689	0.658129	0.59547	0.636525	0.736098	1.03415	0.716008	0.681934		1410	0.629332	0.821118	0.439298
1420	0.370158	0.369545	0.377131	0.30211	0.128816	0.10895		0.184383	0.558533	0.516373	0.544985	0.353262	0.28642	0.741619	0.112875	0.139191	0.84582	0.927111	0.601745	0.642927	0.186452		1420	0.324455	0.589413	0.412389	0.340706	0.49366	0.164672		0.324121	0.626151	0.572482	0.690988	0.719771	0.666718	0.764841	0.653246	0.592222	0.638865	0.740646	1.03803	0.712641	0.669435		1420	0.629992	0.818928	0.436599
1430	0.369578	0.371961	0.378301	0.303658	0.132659	0.109115		0.185895	0.557245	0.516425	0.550761	0.349423	0.288383	0.732398	0.112917	0.139552	0.846338	0.921688	0.602221	0.637925	0.183623		1430	0.326908	0.588878	0.413255	0.341386	0.502503	0.163877		0.3258	0.625356	0.571584	0.691683	0.70955	0.670685	0.752293	0.653132	0.596559	0.639767	0.744891	1.04306	0.723448	0.658093		1430	0.629554	0.818948	0.436161
1440	0.36843	0.374894	0.37721	0.303963	0.133432	0.109078		0.185095	0.555415	0.517949	0.550105	0.351061	0.294123	0.72695	0.114716	0.140087	0.843059	0.91681	0.607023	0.635777	0.180891		1440	0.327358	0.591423	0.41114	0.341329	0.506711	0.162913		0.324949	0.62388	0.572697	0.688842	0.709402	0.67755	0.74485	0.655048	0.598	0.641916	0.747051	1.05035	0.735147	0.653478		1440	0.629662	0.819795	0.433792
1450	0.367001	0.374992	0.375871	0.302115	0.135945	0.108742		0.18365	0.553354	0.51835	0.548898	0.336751	0.29776	0.726535	0.116262	0.134242	0.839335	0.910803	0.615715	0.626324	0.180206		1450	0.326077	0.589464	0.408537	0.339829	0.514875	0.161965		0.322305	0.623009	0.571426	0.689933	0.692881	0.683937	0.744145	0.656904	0.588896	0.646834	0.745518	1.05855	0.733411	0.652837		1450	0.631318	0.817043	0.431564
1460	0.36406	0.373986	0.377932	0.302519	0.14046	0.108538		0.183115	0.554325	0.516904	0.548583	0.338857	0.296629	0.724821	0.116096	0.125465	0.839372	0.905116	0.62298	0.619539	0.178982		1460	0.322975	0.584926	0.409184	0.342645	0.525489	0.160853		0.320545	0.623713	0.5665	0.69483	0.692682	0.684277	0.740229	0.655637	0.576675	0.652366	0.742496	1.06515	0.728184	0.654062		1460	0.631474	0.812241	0.432291
1470	0.358619	0.371707	0.379187	0.307101	0.142629	0.109413		0.184209	0.55594	0.517185	0.550346	0.353625	0.295511	0.721819	0.118993	0.116939	0.841864	0.904922	0.627551	0.614962	0.175246		1470	0.316635	0.580235	0.411155	0.349113	0.531454	0.160472		0.32135	0.622456	0.563864	0.699713	0.71404	0.685029	0.73524	0.65748	0.563903	0.654177	0.74366	1.06966	0.725467	0.652924		1470	0.629446	0.806175	0.432951
1480	0.351744	0.371905	0.376048	0.309134	0.144968	0.110171		0.184823	0.556735	0.517269	0.553659	0.36369	0.296332	0.719646	0.12012	0.123301	0.842753	0.906531	0.628178	0.603711	0.171929		1480	0.309247	0.577597	0.408146	0.352093	0.535571	0.161266		0.322155	0.618731	0.563307	0.703373	0.736756	0.687194	0.730501	0.665679	0.569424	0.653472	0.744825	1.07224	0.724022	0.652161		1480	0.625911	0.804918	0.429243
1490	0.351052	0.370878	0.375259	0.309835	0.147394	0.110942		0.183177	0.556702	0.518372	0.553485	0.370811	0.299899	0.71914	0.119556	0.133644	0.843466	0.905097	0.620548	0.59913	0.169478		1490	0.307425	0.571066	0.406272	0.354371	0.538785	0.162288		0.321448	0.616686	0.562839	0.702936	0.751869	0.694354	0.72746	0.676116	0.582992	0.653381	0.746358	1.07095	0.731213	0.654161		1490	0.629512	0.802768	0.427136
1500	0.354279	0.367492	0.376398	0.310996	0.149322	0.111835		0.182121	0.554548	0.523379	0.551642	0.372243	0.304594	0.720042	0.12362	0.135292	0.844971	0.902089	0.619317	0.598864	0.168148		1500	0.310425	0.563	0.406701	0.355744	0.543567	0.161621		0.320591	0.615172	0.565824	0.700123	0.759851	0.707733	0.730105	0.686085	0.585683	0.654389	0.750987	1.07327	0.734953	0.655582		1500	0.636372	0.794599	0.428374
1510	0.35241	0.366409	0.376381	0.310226	0.152306	0.112575		0.181765	0.550885	0.527681	0.552605	0.37687	0.307113	0.716924	0.124777	0.138612	0.845789	0.899306	0.61684	0.597356	0.166129		1510	0.310658	0.558454	0.405994	0.354301	0.550471	0.1607		0.31897	0.610591	0.5697	0.699748	0.769358	0.714889	0.731743	0.688657	0.587616	0.654269	0.753758	1.0723	0.730756	0.651693		1510	0.635838	0.790921	0.428644
1520	0.351681	0.365517	0.375119	0.309072	0.156243	0.11285		0.182946	0.54932	0.529004	0.555101	0.370038	0.307674	0.710975	0.126754	0.141942	0.846119	0.896476	0.607769	0.579738	0.165254		1520	0.308985	0.554043	0.406325	0.353862	0.558165	0.160609		0.319953	0.606948	0.570079	0.697157	0.761153	0.713029	0.727239	0.696019	0.58761	0.653057	0.751938	1.0657	0.709232	0.649324		1520	0.637062	0.789241	0.429061
1530	0.353071	0.365119	0.372664	0.307938	0.159517	0.112792		0.182924	0.551744	0.526945	0.552624	0.370105	0.30842	0.707361	0.13136	0.141804	0.845145	0.892674	0.605969	0.55815	0.166199		1530	0.308279	0.550048	0.405076	0.352694	0.565104	0.160832		0.319568	0.607842	0.566962	0.686897	0.763894	0.710772	0.723764	0.708855	0.582357	0.649625	0.751002	1.05975	0.685904	0.650056		1530	0.643586	0.786317	0.42791
1540	0.353454	0.366517	0.370652	0.309057	0.163774	0.113025		0.180114	0.552423	0.526626	0.550363	0.366199	0.308741	0.705654	0.132543	0.141251	0.844292	0.889522	0.603125	0.545677	0.167458		1540	0.307966	0.54881	0.40318	0.351378	0.571888	0.162776		0.316199	0.607069	0.566241	0.681403	0.760936	0.70805	0.723544	0.71546	0.58088	0.648772	0.7514	1.05306	0.676106	0.65056		1540	0.65104	0.785801	0.425225
1550	0.354809	0.365205	0.370236	0.309855	0.167719	0.113614		0.179433	0.551792	0.528826	0.552068	0.365443	0.306169	0.706522	0.131952	0.134481	0.843706	0.887868	0.592565	0.529175	0.1671		1550	0.308603	0.545841	0.40181	0.34997	0.577371	0.165021		0.316239	0.605782	0.56853	0.685564	0.763479	0.702002	0.722905	0.721643	0.575801	0.652845	0.751385	1.04551	0.666897	0.648603		1550	0.657156	0.782759	0.423529
1560	0.353291	0.362884	0.366961	0.31398	0.168929	0.113677		0.182341	0.551645	0.528777	0.55349	0.367003	0.302081	0.707191	0.132386	0.127957	0.841765	0.886499	0.59767	0.527842	0.167593		1560	0.307562	0.541719	0.397205	0.352517	0.5791	0.164963		0.320574	0.605123	0.567822	0.688807	0.769736	0.695102	0.720737	0.727371	0.571703	0.654226	0.751223	1.05405	0.667194	0.647465		1560	0.657306	0.778466	0.419659
1570	0.351928	0.363944	0.364494	0.323636	0.171749	0.113222		0.184238	0.548733	0.529805	0.552255	0.363476	0.298968	0.705752	0.132317	0.133414	0.839327	0.882675	0.615392	0.521416	0.172302		1570	0.30656	0.542669	0.394692	0.359707	0.58029	0.164285		0.324932	0.601398	0.566943	0.686904	0.767299	0.689539	0.718967	0.729555	0.581472	0.653353	0.750139	1.07117	0.660142	0.651447		1570	0.655955	0.778049	0.418265
1580	0.352248	0.364123	0.364606	0.327675	0.175886	0.113722		0.183997	0.546722	0.529571	0.556821	0.361879	0.295399	0.701455	0.132379	0.139605	0.83797	0.877873	0.620857	0.508949	0.174776		1580	0.307078	0.541244	0.393857	0.361866	0.581361	0.164216		0.326818	0.599944	0.565868	0.690502	0.766666	0.683187	0.714412	0.733695	0.590451	0.65195	0.749528	1.07797	0.654341	0.65165		1580	0.657876	0.775238	0.418198
1590	0.351544	0.363046	0.363342	0.324595	0.178075	0.11453		0.1846	0.550112	0.528502	0.566415	0.357872	0.292064	0.699516	0.132722	0.139244	0.833387	0.876267	0.620603	0.516382	0.174893		1590	0.305427	0.535518	0.391035	0.358405	0.581095	0.164095		0.327881	0.601277	0.565508	0.698094	0.763119	0.676046	0.709835	0.741211	0.59069	0.646827	0.751267	1.07984	0.663495	0.652745		1590	0.658686	0.769774	0.413776
1600	0.346519	0.363576	0.362418	0.321807	0.180113	0.115262		0.185831	0.550531	0.53175	0.567384	0.331288	0.288674	0.700063	0.132073	0.136821	0.824918	0.876664	0.616998	0.519025	0.175834		1600	0.300629	0.533567	0.388695	0.356289	0.582391	0.164449		0.328266	0.598271	0.567986	0.696775	0.732887	0.669696	0.707197	0.746664	0.587442	0.639682	0.754672	1.07674	0.663405	0.656899		1600	0.655037	0.76818	0.409462
1610	0.344569	0.364494	0.359878	0.324448	0.183986	0.116088		0.183834	0.548049	0.533781	0.566893	0.319793	0.287019	0.696879	0.131631	0.136802	0.811232	0.877423	0.616177	0.513318	0.177126		1610	0.299878	0.533109	0.384858	0.360726	0.585317	0.164582		0.326053	0.592659	0.56903	0.695462	0.726698	0.667927	0.7037	0.747703	0.588549	0.629267	0.757311	1.07751	0.65685	0.659933		1610	0.656015	0.768954	0.405384
1620	0.347989	0.364795	0.359506	0.32465	0.186805	0.116548		0.181435	0.5488	0.533207	0.573687	0.328416	0.288471	0.690046	0.132372	0.138927	0.808195	0.87781	0.617668	0.510294	0.176397		1620	0.30253	0.531498	0.383142	0.362311	0.588692	0.164439		0.323207	0.591577	0.569226	0.701324	0.745575	0.671118	0.703523	0.746021	0.591935	0.629436	0.755682	1.07843	0.654963	0.661195		1620	0.661165	0.766017	0.404859
1630	0.342305	0.364009	0.361535	0.321707	0.189774	0.116981		0.181458	0.550415	0.533915	0.581985	0.324488	0.289974	0.684514	0.135428	0.140638	0.814193	0.877974	0.611552	0.510514	0.17433		1630	0.29636	0.529004	0.384745	0.359226	0.591367	0.16419		0.322011	0.592379	0.569953	0.706096	0.740899	0.67546	0.700555	0.74722	0.591773	0.635376	0.752019	1.07548	0.653525	0.662019		1630	0.657168	0.759085	0.407524
1640	0.339159	0.364266	0.359487	0.319373	0.192653	0.116967		0.181065	0.552072	0.533009	0.583514	0.322603	0.290345	0.68248	0.131866	0.140405	0.815778	0.878458	0.611753	0.509901	0.172622		1640	0.294061	0.528029	0.382947	0.357584	0.590225	0.164555		0.321155	0.592288	0.568954	0.706075	0.740825	0.677564	0.694053	0.738967	0.589829	0.633178	0.750361	1.08191	0.652197	0.663804		1640	0.658446	0.757351	0.405983
1650	0.342455	0.36656	0.357702	0.315973	0.196074	0.116815		0.181312	0.555177	0.530465	0.581866	0.322277	0.289091	0.678086	0.119242	0.139536	0.815653	0.879166	0.618637	0.510445	0.169261		1650	0.297874	0.530064	0.381028	0.354718	0.590533	0.165159		0.321069	0.593879	0.567152	0.706506	0.745804	0.675371	0.686861	0.716204	0.589111	0.629485	0.749977	1.0925	0.656767	0.662801		1650	0.665642	0.758747	0.404663
1660	0.342498	0.366898	0.35753	0.310446	0.199635	0.117148		0.182213	0.556638	0.532724	0.583157	0.321056	0.287968	0.674199	0.124692	0.139247	0.809455	0.87764	0.619272	0.508363	0.166066		1660	0.296343	0.529267	0.380757	0.348929	0.590176	0.16634		0.322552	0.595166	0.568265	0.710028	0.745656	0.67214	0.682665	0.720779	0.591689	0.620705	0.751186	1.09352	0.657901	0.662025		1660	0.667395	0.756849	0.403809
1670	0.339375	0.366886	0.356586	0.306622	0.201811	0.117596		0.182376	0.549927	0.53592	0.582415	0.320839	0.288233	0.672779	0.138738	0.139961	0.808282	0.874341	0.606526	0.50104	0.164986		1670	0.29208	0.525891	0.380757	0.344903	0.586998	0.167463		0.324397	0.587579	0.570383	0.71132	0.744043	0.669378	0.682629	0.742303	0.593269	0.616576	0.754105	1.08046	0.65051	0.664272		1670	0.667803	0.755519	0.402382
1680	0.335548	0.366739	0.355524	0.306602	0.204135	0.117464		0.180201	0.546066	0.535792	0.578725	0.321643	0.287417	0.67171	0.141248	0.138449	0.809139	0.873671	0.596869	0.49925	0.161612		1680	0.287765	0.522481	0.380215	0.34508	0.584764	0.165355		0.322471	0.581771	0.571559	0.708145	0.745135	0.668065	0.682636	0.749592	0.590206	0.61356	0.757702	1.07522	0.646852	0.663256		1680	0.669267	0.754243	0.401668
1690	0.33442	0.366025	0.354261	0.309753	0.206706	0.116111		0.177686	0.549171	0.53388	0.57626	0.322395	0.2835	0.670832	0.142035	0.137419	0.806591	0.873599	0.607682	0.499913	0.158919		1690	0.286342	0.518911	0.37786	0.347182	0.584057	0.162188		0.320919	0.58324	0.57075	0.706235	0.743777	0.664966	0.68603	0.751675	0.588962	0.60733	0.762301	1.09132	0.648159	0.661705		1690	0.67096	0.752344	0.400504
1700	0.335349	0.367151	0.352618	0.310192	0.208849	0.113639		0.177854	0.54913	0.533246	0.574944	0.322451	0.283005	0.669816	0.142508	0.137679	0.80304	0.871459	0.612738	0.48623	0.161091		1700	0.287122	0.519072	0.377386	0.347182	0.583455	0.159492		0.323386	0.579719	0.571148	0.705513	0.739212	0.66314	0.687118	0.749451	0.588962	0.602278	0.763901	1.09706	0.637387	0.663459		1700	0.672238	0.754388	0.400221
1710	0.335778	0.367763	0.347945	0.307929	0.209281	0.111313		0.178703	0.548023	0.534508	0.577015	0.324898	0.283425	0.670539	0.143299	0.137663	0.799929	0.870141	0.610269	0.480722	0.163774		1710	0.286428	0.519928	0.373534	0.347634	0.581712	0.156039		0.325007	0.576773	0.574436	0.708048	0.743653	0.660755	0.686714	0.750061	0.589362	0.598621	0.761454	1.10003	0.633999	0.663558		1710	0.672622	0.758569	0.394655
1720	0.332715	0.366548	0.346315	0.307213	0.208816	0.105963		0.179696	0.551524	0.53377	0.582362	0.327371	0.28407	0.669396	0.144229	0.138576	0.800717	0.870474	0.620131	0.488756	0.164758		1720	0.284863	0.519174	0.371359	0.349474	0.579709	0.150001		0.325875	0.579181	0.574468	0.714939	0.746487	0.66009	0.685773	0.757436	0.59203	0.600396	0.759036	1.11978	0.640222	0.662702		1720	0.672484	0.759402	0.391694
1730	0.328509	0.366422	0.347162	0.307419	0.210219	0.101712		0.179154	0.55509	0.533452	0.581075	0.323539	0.286235	0.663853	0.145993	0.138341	0.805533	0.870593	0.627356	0.490529	0.166772		1730	0.284601	0.518749	0.372172	0.352786	0.579387	0.146055		0.323995	0.578742	0.573481	0.717599	0.734828	0.661718	0.681365	0.766132	0.592784	0.606661	0.758874	1.13452	0.638631	0.665872		1730	0.675875	0.759448	0.39193
1740	0.328723	0.365818	0.343925	0.305411	0.212712	0.102397		0.178939	0.553872	0.534431	0.573996	0.320246	0.281717	0.663744	0.146063	0.136449	0.80223	0.870422	0.628224	0.493197	0.165974		1740	0.285847	0.515899	0.368711	0.353572	0.578295	0.146134		0.322742	0.572866	0.573292	0.715085	0.724378	0.654963	0.680131	0.774412	0.59087	0.608352	0.75981	1.13883	0.636274	0.666672		1740	0.680304	0.756597	0.387535
1750	0.332029	0.362979	0.343341	0.302228	0.212651	0.101659		0.181023	0.554753	0.534501	0.575243	0.321738	0.273984	0.661734	0.143637	0.13554	0.795816	0.870966	0.62701	0.484024	0.16378		1750	0.286707	0.509173	0.367861	0.352241	0.574199	0.144519		0.325231	0.572192	0.571635	0.716974	0.723634	0.646512	0.67919	0.779824	0.591085	0.607697	0.759478	1.1342	0.621664	0.666512		1750	0.684751	0.748699	0.386808
1760	0.332118	0.362549	0.345568	0.302124	0.213541	0.0923802		0.181354	0.560313	0.535288	0.580338	0.321998	0.27062	0.659352	0.142533	0.137041	0.799174	0.87139	0.611539	0.477187	0.163353		1760	0.285676	0.505119	0.368884	0.35372	0.573212	0.1331		0.326352	0.577613	0.571294	0.721287	0.719318	0.644642	0.679653	0.784909	0.593035	0.61048	0.762117	1.11342	0.611431	0.66997		1760	0.68807	0.74647	0.38884
1770	0.330392	0.363533	0.344696	0.301866	0.21318	0.0915708		0.181383	0.563347	0.535719	0.577536	0.319574	0.272342	0.664108	0.139132	0.138388	0.803841	0.872409	0.603638	0.477167	0.16352		1770	0.28357	0.505144	0.369215	0.355801	0.569018	0.130097		0.326323	0.580226	0.571534	0.722343	0.711591	0.646444	0.684598	0.78513	0.592981	0.61745	0.768272	1.1038	0.608638	0.674506		1770	0.688112	0.74645	0.387171
1780	0.331697	0.364056	0.343101	0.301584	0.211706	0.10175		0.181046	0.561702	0.535714	0.573341	0.313265	0.275118	0.668554	0.137376	0.137013	0.806214	0.874383	0.613982	0.476551	0.164564		1780	0.283565	0.504245	0.369809	0.358044	0.563872	0.140134		0.324139	0.58121	0.572065	0.724128	0.702741	0.648058	0.691122	0.784768	0.588339	0.623341	0.771345	1.11454	0.609288	0.678328		1780	0.688845	0.744182	0.385623
1790	0.333367	0.364786	0.341271	0.300254	0.214242	0.103361		0.180109	0.560833	0.537769	0.568705	0.312116	0.278326	0.671942	0.142853	0.134809	0.805468	0.875808	0.616397	0.48303	0.164181		1790	0.284874	0.5026	0.368869	0.356197	0.56544	0.140997		0.321787	0.581354	0.575789	0.725962	0.702003	0.652749	0.693289	0.792298	0.584708	0.623101	0.772473	1.11792	0.616437	0.678383		1790	0.690183	0.742951	0.385347
1800	0.332087	0.364212	0.338977	0.299365	0.215428	0.101878		0.179818	0.560814	0.539278	0.558953	0.317561	0.279964	0.672433	0.146319	0.133454	0.804323	0.876511	0.612502	0.486325	0.16329		1800	0.284354	0.501438	0.366923	0.354676	0.566025	0.138686		0.32108	0.580501	0.578323	0.724663	0.712525	0.656752	0.691869	0.796396	0.58343	0.623566	0.774972	1.11536	0.617923	0.677696		1800	0.690422	0.740967	0.383842
[truncated: 84 more columns]

## Sheet: Figure 4
fig. 4a
	Control										Touch											mean	Control	Touch		Two-way ANOVA
	rep1	rep2	rep3	rep4	rep5	rep6	rep7	rep8	rep9	rep10	rep1	rep2	rep3	rep4	rep5	rep6	rep7	rep8	rep9	rep10		Col-0	-1.0103	22.9943			% of total variation	P value	P value summary	Significant?
Col-0	-1.18	-3.535	-6.954	-6.548	4.167	5.918	-1.987	-3.277	2.487	0.806	24.112	24.284	23.011	12.071	27.066	20.389	32.164	24.675	25.605	16.566		glr3.3glr3.6	-1.2277	16.377		Interaction	1.875	0.052	ns	No
glr3.3glr3.6	-2.411	-0.919	2.043	-3.62	5.151	-5.226	0.872	-5.736	-0.731	-1.7	14.989	17.797	17.767	27.889	17.861	10.826	3.27	17.688	15.161	20.522						Row Factor	2.139	0.0387	*	Yes
																										Column Factor	79.27	<0.0001	****	Yes
fig. 4c
	Control								Touch													mean	Control	Touch		Two-way ANOVA
	rep1	rep2	rep3	rep4	rep5	rep6	rep7	rep8	rep1	rep2	rep3	rep4	rep5	rep6	rep7	rep8						Col-0	-1.54875	21.5588			% of total variation	P value	P value summary	Significant?
Col-0	-0.61	-3.08	-0.56	-0.67	-4.74	-2.87	0.41	-0.27	17.25	21.34	17.78	15.96	22.06	25.97	23.53	28.58						glr3.1glr3.3glr3.6	-1.55375	5.52875		Interaction	15.41	<0.0001	****	Yes
glr3.1glr3.3glr3.6	-8.26	-2.26	8.05	-2.23	-4.17	2.16	1.55	-7.27	2.26	1.86	5.01	14.31	8.54	5.6	2.33	4.32										Row Factor	15.43	<0.0001	****	Yes
																										Column Factor	54.68	<0.0001	****	Yes
fig. 4e
Relative GCaMP3 fluorescence (ΔF/F)
position	1
	Col-0												glr3.1glr3.3glr3.6
sec	rep 1	rep 2	rep 3	rep 4	rep 5	rep 6	rep 7	rep 8	rep 9	rep 10	rep 11	rep 12	rep 1	rep 2	rep 3	rep 4	rep 5	rep 6	rep 7	rep 8	rep 9	rep 10	rep 11	rep 12	rep 13	rep 14	rep 15
130	0.349079	0.242273	0.320229	0.388509	0.533622	0.484168	0.385701	0.328952	0.310075	0.312228	0.250127	0.310713	0.108682	0.276832	0.333669	0.459317	0.384287	0.216889	0.248418	0.351558	0.158619	0.220612	0.305162	0.0883268	0.0997807	-0.0817263	0.0156992
140	0.428056	0.288841	0.351787	0.465939	0.537875	0.505617	0.415576	0.320393	0.304754	0.364842	0.329436	0.393447	0.0928867	0.256903	0.385112	0.455157	0.417533	0.227755	0.244206	0.385274	0.179051	0.275002	0.290448	0.0761325	0.0134637	-0.0926211	0.00387048
150	0.418647	0.288598	0.34867	0.466779	0.528139	0.526693	0.414744	0.304976	0.295946	0.362306	0.365246	0.387184	0.0840797	0.258574	0.402733	0.449908	0.409666	0.234382	0.243915	0.414648	0.180715	0.29358	0.282288	0.0789229	-0.015956	-0.100263	0.00066645
160	0.441885	0.292188	0.348901	0.462186	0.51625	0.569502	0.426872	0.299031	0.290075	0.358278	0.391875	0.393309	0.0799042	0.267436	0.384388	0.449713	0.403427	0.243708	0.241098	0.454774	0.181348	0.31144	0.279493	0.0805773	-0.0359386	-0.109631	0.00264093
170	0.502374	0.296697	0.344305	0.463666	0.506255	0.625771	0.446715	0.294578	0.284305	0.350143	0.411346	0.401637	0.0829609	0.270043	0.366829	0.458092	0.403585	0.253944	0.232321	0.491352	0.181647	0.327278	0.279999	0.0809471	-0.0442475	-0.115969	0.00424419
180	0.616317	0.301114	0.340167	0.469189	0.501251	0.668105	0.47349	0.29718	0.282526	0.342803	0.432274	0.408587	0.0827087	0.264915	0.358922	0.472718	0.411059	0.26418	0.223376	0.512547	0.185731	0.342764	0.282386	0.0811008	-0.0414756	-0.115297	0.00209358
190	0.752575	0.301049	0.33667	0.47347	0.502049	0.685265	0.49745	0.306	0.285619	0.339735	0.449077	0.414053	0.0868772	0.26235	0.33772	0.491541	0.424889	0.281569	0.223038	0.522476	0.192361	0.355503	0.286052	0.0835186	-0.032968	-0.115529	0.00400914
200	0.83985	0.299691	0.329702	0.48662	0.507876	0.697963	0.509005	0.316206	0.295553	0.333753	0.461786	0.415672	0.0859978	0.255341	0.325801	0.509717	0.454032	0.30661	0.219254	0.531679	0.195928	0.36702	0.292756	0.0976068	-0.0195172	-0.117652	0.00364593
210	0.863303	0.302945	0.33018	0.513798	0.514005	0.714991	0.5168	0.326344	0.309851	0.329243	0.477248	0.419793	0.0773573	0.24908	0.321353	0.527651	0.49807	0.331578	0.215788	0.541958	0.19271	0.381078	0.300488	0.125641	-0.0121007	-0.120169	-0.0033279
220	0.851698	0.309698	0.335636	0.546191	0.521688	0.719333	0.525793	0.333103	0.322097	0.329028	0.488321	0.424592	0.0740459	0.243245	0.321284	0.545726	0.54036	0.341628	0.213623	0.552123	0.187975	0.388245	0.304614	0.153755	-0.0026519	-0.126186	-0.007877
230	0.82038	0.329399	0.34332	0.569867	0.534766	0.710769	0.531308	0.339126	0.337859	0.332542	0.499131	0.428333	0.0787314	0.240379	0.323448	0.562116	0.560921	0.341946	0.217962	0.5607	0.181404	0.393226	0.3053	0.169749	0.00651342	-0.133251	-0.0156036
240	0.783774	0.365827	0.354069	0.577381	0.55488	0.700314	0.537086	0.344295	0.356256	0.336998	0.508901	0.433884	0.0851459	0.244149	0.323644	0.575939	0.552401	0.340397	0.238827	0.571827	0.173548	0.401042	0.305608	0.172376	0.00480165	-0.138911	-0.0273791
250	0.757607	0.399515	0.36348	0.566714	0.580558	0.694336	0.546755	0.347662	0.368026	0.339776	0.517205	0.437601	0.0849941	0.250607	0.326793	0.588614	0.535241	0.33197	0.266288	0.585812	0.16779	0.405587	0.310291	0.167488	0.00492401	-0.146603	-0.0393447
260	0.747437	0.427246	0.369367	0.545751	0.60614	0.692804	0.555485	0.352721	0.379186	0.346259	0.527749	0.446909	0.0995229	0.255646	0.329879	0.601408	0.522288	0.32344	0.283264	0.601802	0.162827	0.410908	0.316202	0.159506	0.0026992	-0.152904	-0.047772
270	0.739331	0.447356	0.377747	0.521819	0.63557	0.686719	0.562615	0.359014	0.39182	0.356592	0.534485	0.458743	0.126017	0.256842	0.328143	0.612909	0.512937	0.315324	0.294288	0.619151	0.157536	0.418519	0.319129	0.153733	-0.0014839	-0.160907	-0.0544335
280	0.722818	0.451887	0.387579	0.494124	0.665996	0.687129	0.570154	0.361865	0.404174	0.367167	0.542094	0.465835	0.141888	0.260652	0.327182	0.62345	0.510082	0.306078	0.309916	0.635139	0.154796	0.423713	0.32209	0.15929	0.00030582	-0.168971	-0.0574992
290	0.698383	0.442385	0.393734	0.467518	0.684516	0.695787	0.578508	0.364891	0.414184	0.377036	0.549986	0.47285	0.157936	0.265284	0.328445	0.636704	0.515392	0.305199	0.312019	0.652423	0.151136	0.424378	0.322463	0.175043	-0.0048205	-0.170789	-0.0613713
300	0.668354	0.424095	0.399077	0.445409	0.695149	0.696964	0.591202	0.370905	0.422519	0.385897	0.555129	0.483017	0.175451	0.265446	0.33278	0.652604	0.526123	0.308479	0.326523	0.673159	0.150463	0.423326	0.321309	0.193557	-0.0091075	-0.172371	-0.0628928
310	0.63211	0.40283	0.405819	0.427297	0.705791	0.690593	0.608688	0.376146	0.431347	0.398006	0.560546	0.490614	0.187822	0.265486	0.33941	0.67569	0.537844	0.31277	0.341085	0.696307	0.152583	0.426618	0.324267	0.206348	-0.0086351	-0.176062	-0.0661692
320	0.603622	0.387639	0.415438	0.417301	0.705019	0.687986	0.623391	0.380065	0.440063	0.406694	0.56588	0.492458	0.195378	0.267276	0.342493	0.694157	0.554918	0.325839	0.342148	0.717304	0.155195	0.430133	0.327501	0.208532	-0.0074365	-0.178829	-0.0690246
330	0.590265	0.384005	0.425721	0.415462	0.693879	0.692641	0.627892	0.380513	0.452931	0.412836	0.569009	0.494841	0.202085	0.268652	0.344324	0.706139	0.570926	0.3484	0.363225	0.733112	0.159102	0.433104	0.329717	0.204187	-0.0019061	-0.180418	-0.0666763
340	0.588659	0.382036	0.436754	0.4209	0.680499	0.703284	0.628959	0.381532	0.459847	0.425397	0.571515	0.500317	0.204989	0.269123	0.34935	0.721263	0.589412	0.370388	0.384354	0.748293	0.162425	0.439568	0.328013	0.198221	0.00412515	-0.182952	-0.0625382
350	0.600772	0.383513	0.446513	0.432288	0.665066	0.715658	0.632189	0.384267	0.464459	0.435791	0.577228	0.503423	0.207204	0.272654	0.36164	0.731697	0.611824	0.394247	0.393344	0.758062	0.166507	0.443498	0.325472	0.19209	0.00572014	-0.186781	-0.0570679
360	0.617895	0.388101	0.453396	0.445348	0.651866	0.723302	0.639476	0.385352	0.470722	0.443023	0.582371	0.507241	0.211676	0.274801	0.37299	0.731195	0.625984	0.412844	0.395741	0.760164	0.169006	0.449463	0.32598	0.187741	0.00595116	-0.190495	-0.058039
370	0.643171	0.39003	0.457963	0.457279	0.641315	0.729111	0.648074	0.38869	0.476892	0.446903	0.586259	0.512064	0.214117	0.277486	0.380884	0.726606	0.634146	0.414832	0.389172	0.761662	0.173751	0.457286	0.325815	0.187785	0.0105851	-0.192802	-0.0584606
380	0.677011	0.395916	0.459927	0.467417	0.634826	0.737034	0.65673	0.392086	0.485473	0.447232	0.592427	0.512617	0.216933	0.281924	0.384038	0.722099	0.63897	0.413964	0.386551	0.760306	0.178141	0.461597	0.324185	0.19321	0.0199007	-0.195854	-0.0597645
390	0.706655	0.406922	0.462875	0.470251	0.636014	0.746139	0.662704	0.395663	0.490573	0.446355	0.598327	0.516171	0.220889	0.289323	0.383892	0.716405	0.640228	0.43818	0.38593	0.761247	0.17945	0.467576	0.321787	0.205565	0.0277557	-0.199802	-0.0597469
400	0.723683	0.417709	0.463978	0.466622	0.638045	0.754313	0.664513	0.401213	0.492856	0.44544	0.603473	0.520125	0.22496	0.297898	0.387809	0.712258	0.637807	0.470962	0.38677	0.764831	0.180852	0.474602	0.321643	0.224614	0.0327754	-0.202163	-0.059885
410	0.727762	0.41894	0.464425	0.461984	0.643812	0.757409	0.670255	0.406908	0.496599	0.452926	0.608446	0.520528	0.232464	0.303041	0.388316	0.712997	0.635214	0.493155	0.386125	0.765024	0.184205	0.4807	0.317352	0.248513	0.0371842	-0.201887	-0.0624775
420	0.724916	0.406419	0.466129	0.455605	0.650148	0.761118	0.674578	0.415087	0.497382	0.462275	0.613636	0.516801	0.24062	0.313653	0.388389	0.717908	0.632492	0.513852	0.373557	0.767159	0.185943	0.484568	0.311687	0.2689	0.0361672	-0.201998	-0.0678606
430	0.721344	0.388376	0.468292	0.448056	0.659192	0.766708	0.674245	0.424194	0.497942	0.469468	0.617416	0.511473	0.245177	0.32346	0.392948	0.72647	0.628809	0.526926	0.380407	0.773189	0.190229	0.491537	0.312108	0.290739	0.0303343	-0.206771	-0.0686425
440	0.724574	0.370165	0.473054	0.439401	0.675602	0.76631	0.674848	0.430869	0.503517	0.47529	0.620143	0.505682	0.24966	0.331773	0.394233	0.73565	0.632335	0.540417	0.393168	0.778014	0.197883	0.498814	0.311944	0.317098	0.0290862	-0.211102	-0.0611926
450	0.739526	0.359803	0.478334	0.435628	0.692385	0.771051	0.680347	0.441381	0.508615	0.480613	0.624546	0.501408	0.256543	0.341017	0.395322	0.745429	0.650625	0.559718	0.395859	0.778161	0.205648	0.502575	0.309954	0.339411	0.0258281	-0.211855	-0.0601987
460	0.767193	0.358219	0.483723	0.432722	0.710287	0.779045	0.688222	0.455817	0.509826	0.485456	0.62696	0.501822	0.263591	0.350742	0.400506	0.751414	0.679209	0.584131	0.403015	0.780717	0.213098	0.509232	0.310439	0.36303	0.0182014	-0.211688	-0.0577929
470	0.806245	0.357509	0.487015	0.433487	0.719008	0.782435	0.691374	0.475275	0.518234	0.487984	0.626634	0.499201	0.26705	0.358246	0.401089	0.748131	0.708595	0.607751	0.400868	0.782898	0.218559	0.517293	0.31294	0.390046	0.0151312	-0.210763	-0.0519912
480	0.855033	0.36522	0.491027	0.4435	0.72528	0.787591	0.68988	0.498598	0.529963	0.492149	0.625738	0.495059	0.266754	0.361306	0.40028	0.744266	0.739597	0.63574	0.393277	0.780111	0.224721	0.52376	0.311076	0.417869	0.0136876	-0.21209	-0.0492274
490	0.906941	0.380182	0.494739	0.457776	0.734531	0.79817	0.689154	0.519864	0.531502	0.501699	0.62682	0.488957	0.26365	0.364297	0.400809	0.741792	0.781038	0.672031	0.409947	0.77821	0.228851	0.525522	0.310297	0.444685	0.0114926	-0.213615	-0.0488984
500	0.954689	0.394333	0.49487	0.4737	0.73536	0.814205	0.687289	0.543175	0.534646	0.511689	0.625475	0.485288	0.262567	0.366223	0.40247	0.730554	0.821822	0.713616	0.425559	0.776595	0.234272	0.52793	0.311471	0.473671	0.00828452	-0.212952	-0.0507432
510	0.99945	0.410711	0.496934	0.490398	0.727565	0.835609	0.688803	0.564597	0.53856	0.515324	0.622087	0.485075	0.264908	0.365592	0.408708	0.715695	0.855321	0.761514	0.428685	0.773145	0.245023	0.534157	0.310556	0.502989	0.005265	-0.213787	-0.0504759
520	1.0371	0.428691	0.501748	0.506009	0.720679	0.855605	0.696254	0.587226	0.544241	0.517661	0.620755	0.483837	0.26557	0.365506	0.415892	0.708371	0.877548	0.813534	0.439746	0.768945	0.258313	0.538707	0.312633	0.534089	0.00233979	-0.216412	-0.0451666
530	1.05621	0.447585	0.504667	0.51652	0.722188	0.870974	0.703105	0.615233	0.553314	0.525614	0.619573	0.481532	0.265887	0.365674	0.421352	0.704633	0.887733	0.864796	0.443445	0.764413	0.268198	0.539751	0.314274	0.564326	-0.0043915	-0.217628	-0.0370211
540	1.05566	0.470401	0.507701	0.524349	0.72816	0.885366	0.707622	0.635691	0.552162	0.536258	0.618682	0.4747	0.267003	0.361538	0.425911	0.6997	0.888896	0.920937	0.440916	0.760221	0.276053	0.542126	0.311224	0.586484	-0.0099934	-0.220414	-0.0341466
550	1.04403	0.48903	0.515482	0.529874	0.733617	0.895619	0.708241	0.65112	0.549785	0.543116	0.61675	0.465964	0.267451	0.354524	0.431583	0.693233	0.879843	0.97392	0.4436	0.752915	0.285075	0.547339	0.309153	0.603484	-0.0151454	-0.221257	-0.0348838
560	1.02976	0.507767	0.520541	0.533391	0.74363	0.899572	0.712008	0.663207	0.55045	0.55404	0.611751	0.461148	0.268291	0.353275	0.436776	0.688352	0.87667	1.01069	0.450464	0.741766	0.294129	0.551347	0.307623	0.616637	-0.0187263	-0.221266	-0.0297424
570	1.00644	0.52427	0.52284	0.536988	0.759091	0.900978	0.720323	0.667012	0.549829	0.565789	0.607505	0.457231	0.272984	0.355725	0.443821	0.686282	0.883636	1.02878	0.454887	0.734868	0.304758	0.5566	0.307081	0.630574	-0.0215765	-0.224596	-0.0217494
580	0.971631	0.529915	0.526789	0.542272	0.775826	0.897125	0.728183	0.666698	0.551411	0.568122	0.604174	0.450937	0.279482	0.358417	0.453133	0.6826	0.886992	1.0232	0.457016	0.729665	0.313092	0.557767	0.306406	0.638648	-0.0304587	-0.226916	-0.0179244
590	0.942559	0.534777	0.528039	0.54588	0.792672	0.892754	0.732137	0.664915	0.556078	0.569833	0.60294	0.445651	0.285964	0.361831	0.463505	0.673443	0.891777	0.999947	0.456982	0.722629	0.315071	0.559615	0.304379	0.640085	-0.0395488	-0.225939	-0.0157638
600	0.915539	0.543301	0.527105	0.549724	0.81118	0.888598	0.73696	0.666296	0.559293	0.572749	0.602267	0.440992	0.292425	0.363868	0.470118	0.663215	0.890762	0.961577	0.456839	0.715291	0.318697	0.562644	0.299516	0.636335	-0.0494432	-0.226324	-0.017182
610	0.884704	0.554992	0.529328	0.562284	0.83075	0.883619	0.734671	0.666409	0.563087	0.576165	0.600668	0.436776	0.303396	0.370384	0.478544	0.656166	0.882565	0.922314	0.441264	0.709607	0.329018	0.562659	0.295242	0.627323	-0.0615007	-0.22609	-0.0167372
620	0.853327	0.562683	0.532439	0.57636	0.854046	0.880495	0.717014	0.66442	0.56996	0.583287	0.59917	0.432809	0.31621	0.374162	0.487843	0.646053	0.871894	0.887	0.454435	0.70327	0.334691	0.565533	0.296974	0.613879	-0.0703198	-0.225456	-0.018787
630	0.816619	0.576472	0.532023	0.581741	0.882545	0.87332	0.695104	0.672237	0.572925	0.596243	0.596994	0.427706	0.324163	0.383178	0.496111	0.633653	0.860536	0.863161	0.473406	0.696483	0.337474	0.569172	0.297468	0.594197	-0.0780376	-0.226977	-0.0188197
640	0.780243	0.594885	0.531178	0.592843	0.914832	0.863282	0.680304	0.686453	0.57688	0.612254	0.596649	0.423471	0.331746	0.393335	0.501888	0.627908	0.856019	0.852572	0.472402	0.689474	0.343863	0.572302	0.29672	0.575961	-0.0837084	-0.226468	-0.0030133
650	0.751277	0.61132	0.533779	0.609666	0.951314	0.84734	0.667507	0.693405	0.584334	0.626939	0.594097	0.419976	0.336119	0.395495	0.507315	0.624455	0.845664	0.841536	0.482105	0.682431	0.352513	0.575971	0.296195	0.55709	-0.0874816	-0.225349	3.194e-05
660	0.724273	0.631536	0.534725	0.623948	0.987275	0.829827	0.649993	0.702589	0.587436	0.641425	0.586305	0.41105	0.333239	0.400828	0.512596	0.620691	0.825751	0.829649	0.47971	0.676391	0.362959	0.579009	0.292579	0.530909	-0.0920214	-0.228547	-0.0056869
670	0.694647	0.651009	0.534799	0.637566	1.02502	0.825038	0.634584	0.710919	0.58477	0.653465	0.579096	0.403408	0.321932	0.407764	0.508591	0.612222	0.803955	0.817375	0.467382	0.668164	0.377506	0.579862	0.2878	0.499808	-0.0997915	-0.235269	-0.0040597
680	0.665979	0.669109	0.538463	0.654602	1.06064	0.821066	0.622859	0.719957	0.584745	0.66611	0.575186	0.403082	0.305366	0.405557	0.499935	0.599381	0.777557	0.807237	0.461501	0.655611	0.395586	0.58371	0.282184	0.468169	-0.110583	-0.240167	-0.0004054
690	0.64158	0.68365	0.540669	0.672649	1.09007	0.805757	0.61067	0.735072	0.583666	0.682568	0.572134	0.398476	0.286938	0.396802	0.48714	0.589193	0.743949	0.797297	0.462973	0.645821	0.409951	0.594455	0.276975	0.433652	-0.120841	-0.24693	0.00297746
700	0.61635	0.69414	0.542631	0.685883	1.12285	0.796589	0.601166	0.747413	0.57861	0.698251	0.568193	0.389404	0.26914	0.39359	0.47625	0.582144	0.71005	0.781226	0.455838	0.635528	0.419303	0.604451	0.271797	0.401134	-0.133686	-0.254752	0.00383097
710	0.58651	0.696308	0.540911	0.695939	1.1462	0.785465	0.596694	0.751483	0.574005	0.709797	0.563582	0.384022	0.250271	0.390052	0.472785	0.572895	0.676148	0.760213	0.447216	0.625853	0.423702	0.604416	0.267618	0.370365	-0.146882	-0.261287	0.0028995
720	0.559511	0.69031	0.540038	0.70145	1.15539	0.769681	0.588764	0.744678	0.572685	0.715997	0.557202	0.379718	0.23378	0.380697	0.468282	0.563437	0.649914	0.733793	0.427818	0.62029	0.422285	0.598241	0.267397	0.33882	-0.157217	-0.266101	0.00197483
730	0.540259	0.683564	0.541645	0.701773	1.16585	0.7626	0.575144	0.739465	0.572535	0.719538	0.544741	0.375977	0.224977	0.370625	0.463539	0.556512	0.628488	0.700842	0.41657	0.61493	0.418992	0.591457	0.269933	0.30933	-0.160263	-0.269163	0.00630763
740	0.520957	0.674114	0.542419	0.695803	1.17574	0.755749	0.559153	0.737091	0.569388	0.726399	0.537967	0.375302	0.218054	0.36556	0.466457	0.556147	0.610056	0.672303	0.420036	0.611173	0.417831	0.590683	0.271628	0.284881	-0.162157	-0.268074	0.0146833
750	0.497313	0.659553	0.544869	0.691316	1.18066	0.745453	0.548441	0.738878	0.565328	0.736706	0.539023	0.370852	0.211997	0.361481	0.469931	0.563056	0.59453	0.642796	0.414469	0.60712	0.416259	0.588494	0.274231	0.265954	-0.160821	-0.265366	0.0240564
760	0.475285	0.638448	0.544068	0.684299	1.17388	0.736707	0.540436	0.743036	0.559638	0.736998	0.535897	0.362762	0.202023	0.356273	0.470984	0.56875	0.578604	0.608009	0.411106	0.602776	0.409473	0.580466	0.279183	0.248931	-0.157469	-0.267666	0.0312013
770	0.459723	0.618192	0.54175	0.669519	1.15917	0.73262	0.52988	0.73796	0.555251	0.727997	0.532885	0.361941	0.193288	0.348437	0.476314	0.57298	0.572078	0.579254	0.409585	0.602718	0.402077	0.575415	0.286467	0.234379	-0.156408	-0.269178	0.036836
780	0.444085	0.597297	0.539102	0.649967	1.14393	0.733601	0.523351	0.733723	0.552535	0.721929	0.528197	0.360277	0.186621	0.343271	0.481342	0.576509	0.565239	0.547704	0.40559	0.604886	0.394167	0.574994	0.298129	0.218757	-0.155337	-0.265714	0.0414096
790	0.431684	0.570402	0.536696	0.635405	1.12557	0.729996	0.521956	0.737748	0.546434	0.715136	0.524226	0.354608	0.183684	0.337736	0.485358	0.579508	0.55452	0.510789	0.402841	0.601836	0.382449	0.570772	0.309239	0.202915	-0.153847	-0.262028	0.0511769
800	0.423414	0.544412	0.53656	0.621967	1.10821	0.712776	0.516856	0.738546	0.540537	0.707812	0.52391	0.352711	0.182359	0.329523	0.483884	0.580397	0.546982	0.479051	0.398039	0.596378	0.369991	0.562411	0.318016	0.190865	-0.154381	-0.263167	0.0622759
810	0.416956	0.521502	0.538645	0.606068	1.0931	0.69543	0.510068	0.73151	0.538237	0.701559	0.524103	0.352789	0.180469	0.32577	0.4817	0.582935	0.542216	0.448578	0.395639	0.593254	0.363435	0.557388	0.32821	0.180314	-0.158117	-0.265213	0.0732499
820	0.408093	0.499946	0.538969	0.589926	1.07317	0.693615	0.504104	0.72333	0.535899	0.696063	0.522971	0.350369	0.179359	0.325062	0.484081	0.588247	0.540497	0.420014	0.389931	0.590438	0.360629	0.554715	0.346385	0.172	-0.159211	-0.263408	0.0863711
830	0.397227	0.478496	0.537464	0.572091	1.05125	0.697743	0.498963	0.727082	0.533242	0.687248	0.523171	0.346929	0.174181	0.323925	0.481617	0.589801	0.539038	0.396741	0.381564	0.585208	0.353326	0.554581	0.366586	0.166073	-0.16111	-0.261913	0.0928372
840	0.391629	0.456597	0.53906	0.563362	1.02771	0.710531	0.49734	0.740424	0.535017	0.682987	0.526607	0.348789	0.171306	0.317834	0.477728	0.586187	0.540013	0.381695	0.373655	0.584197	0.347123	0.552729	0.385854	0.163418	-0.164252	-0.267524	0.0976665
850	0.386591	0.439899	0.538483	0.557481	1.00445	0.732496	0.494935	0.749785	0.536052	0.681537	0.526206	0.348027	0.17002	0.313908	0.476528	0.585055	0.53954	0.368642	0.374696	0.584836	0.340411	0.548257	0.403746	0.16017	-0.167215	-0.268276	0.105566
860	0.382677	0.427294	0.534956	0.546307	0.990326	0.748008	0.490509	0.756266	0.535035	0.671196	0.523679	0.347426	0.169279	0.314369	0.474765	0.587002	0.5356	0.355744	0.381224	0.58472	0.332768	0.546125	0.418771	0.154462	-0.165926	-0.260078	0.116271
870	0.377983	0.414255	0.534317	0.534902	0.978433	0.762073	0.487175	0.763322	0.53651	0.663481	0.528437	0.349081	0.167637	0.313561	0.467295	0.591284	0.532509	0.345747	0.381836	0.584241	0.327862	0.54525	0.430573	0.153038	-0.163424	-0.257314	0.127424
880	0.374822	0.408562	0.536485	0.526029	0.9636	0.793974	0.487518	0.768453	0.540074	0.658856	0.537333	0.351001	0.167536	0.314774	0.462106	0.597595	0.531924	0.331458	0.378771	0.581306	0.327343	0.546064	0.438428	0.151665	-0.162122	-0.253264	0.136872
890	0.373299	0.404894	0.536736	0.51578	0.953361	0.835678	0.4872	0.774682	0.540206	0.652432	0.537941	0.352779	0.166056	0.317495	0.457987	0.604877	0.531338	0.325199	0.369923	0.580909	0.328342	0.546977	0.437103	0.146748	-0.160052	-0.249265	0.143391
900	0.36759	0.394785	0.536552	0.504359	0.943679	0.862114	0.486841	0.772708	0.538133	0.649033	0.533083	0.352626	0.165197	0.317365	0.452034	0.611415	0.5295	0.32467	0.370402	0.578979	0.329728	0.545588	0.426754	0.143338	-0.160145	-0.245911	0.146536
910	0.360675	0.386587	0.537727	0.493679	0.935421	0.863427	0.491221	0.773254	0.535943	0.647956	0.53025	0.350381	0.166999	0.318881	0.451837	0.616225	0.529904	0.320678	0.339019	0.576552	0.333945	0.546844	0.418481	0.141247	-0.161046	-0.238365	0.15504
920	0.354876	0.382253	0.537624	0.488103	0.92818	0.855215	0.492814	0.783938	0.534821	0.645389	0.530661	0.346717	0.169914	0.321589	0.449937	0.620755	0.527761	0.318167	0.304036	0.578729	0.334179	0.546471	0.409236	0.138753	-0.160654	-0.23533	0.163401
930	0.354403	0.376636	0.536672	0.485641	0.918736	0.863972	0.492339	0.781661	0.537248	0.63984	0.532057	0.347638	0.174988	0.319498	0.447768	0.626538	0.529637	0.317483	0.330488	0.57888	0.333708	0.548481	0.401506	0.137542	-0.158833	-0.23345	0.168237
940	0.35755	0.368916	0.53754	0.481871	0.910348	0.871187	0.494546	0.775229	0.537559	0.63148	0.531047	0.349309	0.176364	0.321662	0.445927	0.631198	0.531062	0.318305	0.340662	0.578799	0.334974	0.54981	0.397676	0.135807	-0.150488	-0.227597	0.174588
950	0.35463	0.363461	0.536333	0.481343	0.897979	0.864151	0.494165	0.779128	0.538768	0.627057	0.531512	0.348756	0.175939	0.328105	0.444558	0.635837	0.529615	0.318682	0.330396	0.581383	0.336994	0.545258	0.392687	0.135654	-0.141853	-0.223903	0.179439
960	0.348896	0.361343	0.535962	0.482531	0.885123	0.867266	0.493033	0.788948	0.53929	0.621512	0.534264	0.346934	0.174252	0.329597	0.445237	0.639874	0.528917	0.31733	0.350634	0.581273	0.34183	0.543465	0.386623	0.13397	-0.138853	-0.223672	0.183899
970	0.342857	0.358802	0.536753	0.481657	0.874171	0.874815	0.495119	0.800121	0.539108	0.612854	0.534784	0.347609	0.174557	0.332211	0.445583	0.641398	0.523914	0.316287	0.374679	0.578632	0.345013	0.540875	0.38375	0.135177	-0.137976	-0.21958	0.187694
980	0.339631	0.354154	0.532163	0.481244	0.864855	0.867934	0.495597	0.807389	0.535482	0.603497	0.534109	0.348467	0.179599	0.33379	0.445488	0.642579	0.523934	0.319502	0.392777	0.577997	0.344451	0.536275	0.377559	0.137245	-0.139196	-0.215505	0.187424
990	0.338082	0.35079	0.530013	0.481855	0.856707	0.85791	0.496289	0.805802	0.533516	0.596656	0.530376	0.347931	0.177306	0.329907	0.443686	0.642207	0.524147	0.32062	0.405178	0.580147	0.346383	0.534839	0.370005	0.135188	-0.136167	-0.212687	0.185887
1000	0.335608	0.347522	0.53013	0.48295	0.849956	0.857262	0.497058	0.803757	0.536259	0.591241	0.526869	0.346572	0.174911	0.330531	0.441859	0.642852	0.527318	0.315555	0.40854	0.582105	0.348413	0.536159	0.366993	0.1345	-0.134094	-0.206242	0.18615
1010	0.332611	0.344137	0.530126	0.485647	0.842355	0.857341	0.494682	0.810764	0.532103	0.579589	0.526977	0.344299	0.176089	0.335301	0.439501	0.6432	0.529959	0.310267	0.402675	0.578927	0.348746	0.537844	0.363088	0.131891	-0.133348	-0.198239	0.186865
1020	0.329804	0.342352	0.530205	0.484299	0.829907	0.854037	0.496002	0.816373	0.532131	0.570166	0.528754	0.342805	0.175042	0.337999	0.435418	0.641196	0.529	0.308523	0.384525	0.577056	0.34979	0.535686	0.35786	0.132135	-0.133679	-0.194031	0.187495
1030	0.327562	0.34148	0.53233	0.478882	0.816731	0.83455	0.498693	0.817854	0.536826	0.56913	0.529914	0.341107	0.17508	0.337522	0.433107	0.638827	0.526308	0.308016	0.363354	0.576381	0.347586	0.52984	0.350844	0.135652	-0.135059	-0.194328	0.189187
1040	0.324727	0.338699	0.532234	0.47805	0.805983	0.812281	0.496738	0.8193	0.533672	0.569251	0.529908	0.341209	0.175314	0.332884	0.433498	0.639062	0.52598	0.306969	0.361233	0.571649	0.348383	0.529035	0.347231	0.134544	-0.134668	-0.191264	0.186854
1050	0.322625	0.335914	0.528479	0.474991	0.799049	0.810447	0.493956	0.818881	0.528742	0.564419	0.527137	0.341078	0.173995	0.332522	0.430348	0.640682	0.528614	0.305781	0.369132	0.568332	0.3523	0.532079	0.34606	0.131728	-0.135614	-0.182736	0.183456
1060	0.319485	0.336218	0.530874	0.469859	0.77066	0.819487	0.495692	0.822631	0.527151	0.562175	0.524742	0.340149	0.171218	0.333757	0.427301	0.643423	0.526756	0.303424	0.361274	0.565713	0.350807	0.532273	0.345634	0.133787	-0.134539	-0.175633	0.184043
1070	0.320515	0.33558	0.533676	0.469504	0.752772	0.834805	0.496619	0.825532	0.528466	0.56024	0.523639	0.339217	0.170781	0.332709	0.42902	0.647371	0.529967	0.301708	0.363696	0.560954	0.35214	0.530762	0.344074	0.13238	-0.130562	-0.17364	0.185065
1080	0.320128	0.332231	0.52957	0.462745	0.735378	0.836524	0.495486	0.815638	0.523122	0.554032	0.517863	0.338651	0.172505	0.33277	0.430058	0.650533	0.531002	0.301892	0.380767	0.556533	0.356461	0.528245	0.340552	0.127363	-0.125394	-0.172988	0.185072
1090	0.314793	0.330994	0.525322	0.455043	0.72745	0.824674	0.497403	0.806659	0.517458	0.550068	0.515771	0.33763	0.174624	0.333022	0.428342	0.652216	0.529416	0.301982	0.38684	0.552904	0.353335	0.523083	0.33823	0.128811	-0.11795	-0.173274	0.185644
1100	0.310367	0.332373	0.523247	0.453987	0.747578	0.817274	0.497747	0.801301	0.518937	0.545961	0.51689	0.337381	0.175205	0.331495	0.428619	0.650799	0.530507	0.301219	0.391482	0.550729	0.351685	0.521347	0.333874	0.132922	-0.108989	-0.170021	0.188442
1110	0.311483	0.328317	0.521707	0.452667	0.740244	0.817183	0.501902	0.79445	0.515697	0.540365	0.51522	0.336865	0.176653	0.329762	0.431695	0.646523	0.528402	0.300664	0.385795	0.550297	0.351028	0.522127	0.330231	0.131898	-0.107639	-0.164162	0.187891
1120	0.31234	0.323788	0.521128	0.453635	0.724305	0.828962	0.50858	0.796871	0.516062	0.537452	0.513988	0.335839	0.176186	0.327696	0.432722	0.645626	0.52583	0.301564	0.381491	0.547735	0.34859	0.523398	0.328936	0.12901	-0.107358	-0.164544	0.185567
1130	0.309077	0.321369	0.518071	0.454372	0.745484	0.838694	0.505056	0.806986	0.519426	0.532415	0.511189	0.336926	0.173078	0.328162	0.431436	0.647564	0.525828	0.3053	0.394022	0.54607	0.349792	0.525369	0.32632	0.131501	-0.10522	-0.163713	0.185201
1140	0.306862	0.318191	0.516063	0.45712	0.775376	0.830655	0.501288	0.81203	0.519302	0.527781	0.511096	0.338944	0.172596	0.332287	0.431693	0.646676	0.522556	0.304754	0.399063	0.547867	0.350438	0.523348	0.323187	0.134741	-0.103725	-0.163242	0.186471
1150	0.304085	0.314714	0.518628	0.460236	0.77604	0.807465	0.502268	0.806166	0.51894	0.52735	0.512732	0.337579	0.171422	0.332262	0.430112	0.647072	0.520365	0.29941	0.401728	0.55018	0.351445	0.525852	0.324264	0.135611	-0.101147	-0.163044	0.187563
1160	0.300046	0.311685	0.518221	0.456491	0.770131	0.784541	0.505278	0.797889	0.518374	0.522825	0.512083	0.336749	0.171057	0.329861	0.425267	0.647676	0.520473	0.295479	0.40556	0.554295	0.351743	0.530003	0.327677	0.136637	-0.0999846	-0.158542	0.186794
1170	0.293856	0.30826	0.51671	0.454603	0.764094	0.775866	0.50954	0.795497	0.518929	0.51522	0.510508	0.338089	0.177021	0.328234	0.423671	0.650343	0.5175	0.294048	0.406386	0.557946	0.351245	0.526871	0.325001	0.139049	-0.0998611	-0.157403	0.184085
1180	0.289895	0.305416	0.514175	0.452562	0.754439	0.771946	0.511878	0.794257	0.520497	0.512804	0.509235	0.337579	0.177149	0.326202	0.426904	0.652557	0.514336	0.292998	0.404586	0.553375	0.353856	0.519306	0.324114	0.140384	-0.0989743	-0.161241	0.182574
1190	0.286612	0.304979	0.513639	0.450805	0.738279	0.76336	0.515677	0.792166	0.516705	0.51639	0.510266	0.335717	0.170856	0.327869	0.425661	0.650922	0.515726	0.293448	0.389997	0.544138	0.352385	0.513262	0.331292	0.138907	-0.100601	-0.16098	0.182703
1200	0.284568	0.305323	0.515389	0.451261	0.730271	0.759323	0.518455	0.791553	0.512459	0.51952	0.512049	0.332426	0.169948	0.330566	0.421527	0.651534	0.519042	0.295031	0.377582	0.541328	0.348222	0.511305	0.335819	0.138563	-0.104512	-0.158522	0.181005

## Sheet: Figure 5
GCaMP3 fluorescence (ΔF/F)
position		1_fig. 5a																						main vein_fig. 5d
	Control												Touch												Control																		Touch
sec	rep1	rep2	rep3	rep4	rep5	rep6	rep7	rep8	rep9	rep10	rep11	rep12	rep1	rep2	rep3	rep4	rep5	rep6	rep7	rep8	rep9	rep10		Sec	rep1	rep2	rep3	rep4	rep5	rep6	rep7	rep8	rep9	rep10	rep11	rep12	rep13	rep14	rep15	rep16	rep17	rep18	rep1	rep2	rep3	rep4	rep5	rep6	rep7
1	0	0	0	0	0	0	0	0	0	0	0	0	0	0	0	0	0	0	0	0	0	0		1	0	0	0	0	0	0	0	0	0	0	0	0	0	0	0	0	0	0	0	0	0	0	0	0	0
2	0	0	0	0	0	0	0	0	0	0	0	0	0	0	0	0	0	0	0	0	0	0		2	0	0	0	0	0	0	0	0	0	0	0	0	0	0	0	0	0	0	0	0	0	0	0	0	0
3	0	0	0	0	0	0	0	0	0	0	0	0	0	0	0	0	0	0	0	0	0	0		3	0	0	0	0	0	0	0	0	0	0	0	0	0	0	0	0	0	0	0	0	0	0	0	0	0
4	0	0	0	0	0	0	0	0	0	0	0	0	0	0	0	0	0	0	0	0	0	0		4	0	0	0	0	0	0	0	0	0	0	0	0	0	0	0	0	0	0	0	0	0	0	0	0	0
5	0	0	0	0	0	0	0	0	0	0	0	0	0	0	0	0	0	0	0	0	0	0		5	0	0	0	0	0	0	0	0	0	0	0	0	0	0	0	0	0	0	0	0	0	0	0	0	0
6	0	0	0	0	0	0	0	0	0	0	0	0	0	0	0	0	0	0	0	0	0	0		6	0	0	0	0	0	0	0	0	0	0	0	0	0	0	0	0	0	0	0	0	0	0	0	0	0
7	0	0	0	0	0	0	0	0	0	0	0	0	0	0	0	0	0	0	0	0	0	0		7	0	0	0	0	0	0	0	0	0	0	0	0	0	0	0	0	0	0	0	0	0	0	0	0	0
8	0	0	0	0	0	0	0	0	0	0	0	0	0	0	0	0	0	0	0	0	0	0		8	0	0	0	0	0	0	0	0	0	0	0	0	0	0	0	0	0	0	0	0	0	0	0	0	0
9	0	0	0	0	0	0	0	0	0	0	0	0	0	0	0	0	0	0	0	0	0	0		9	0	0	0	0	0	0	0	0	0	0	0	0	0	0	0	0	0	0	0	0	0	0	0	0	0
10	0	0	0	0	0	0	0	0	0	0	0	0	0	0	0	0	0	0	0	0	0	0		10	0	0	0	0	0	0	0	0	0	0	0	0	0	0	0	0	0	0	0	0	0	0	0	0	0
11	0	0	0	0	0	0	0	0	0	0	0	0	0	0	0	0	0	0	0	0	0	0		11	0	0	0	0	0	0	0	0	0	0	0	0	0	0	0	0	0	0	0	0	0	0	0	0	0
12	0	0	0	0	0	0	0	0	0	0	0	0	0	0	0	0	0	0	0	0	0	0		12	0	0	0	0	0	0	0	0	0	0	0	0	0	0	0	0	0	0	0	0	0	0	0	0	0
13	0	0	0	0	0	0	0	0	0	0	0	0	0	0	0	0	0	0	0	0	0	0		13	0	0	0	0	0	0	0	0	0	0	0	0	0	0	0	0	0	0	0	0	0	0	0	0	0
14	0	0	0	0	0	0	0	0	0	0	0	0	0	0	0	0	0	0	0	0	0	0		14	0	0	0	0	0	0	0	0	0	0	0	0	0	0	0	0	0	0	0	0	0	0	0	0	0
15	0	0	0	0	0	0	0	0	0	0	0	0	0	0	0	0	0	0	0	0	0	0		15	0	0	0	0	0	0	0	0	0	0	0	0	0	0	0	0	0	0	0	0	0	0	0	0	0
16	0	0	0	0	0	0	0	0	0	0	0	0	0	0	0	0	0	0	0	0	0	0		16	0	0	0	0	0	0	0	0	0	0	0	0	0	0	0	0	0	0	0	0	0	0	0	0	0
17	0	0	0	0	0	0	0	0	0	0	0	0	0	0	0	0	0	0	0	0	0	0		17	0	0	0	0	0	0	0	0	0	0	0	0	0	0	0	0	0	0	0	0	0	0	0	0	0
18	0	0	0	0	0	0	0	0	0	0	0	0	0	0	0	0	0	0	0	0	0	0		18	0	0	0	0	0	0	0	0	0	0	0	0	0	0	0	0	0	0	0	0	0	0	0	0	0
19	0	0	0	0	0	0	0	0	0	0	0	0	0	0	0	0	0	0	0	0	0	0		19	0	0	0	0	0	0	0	0	0	0	0	0	0	0	0	0	0	0	0	0	0	0	0	0	0
20	0	0	0	0	0	0	0	0	0	0	0	0	0	0	0	0	0	0	0	0	0	0		20	0	0	0	0	0	0	0	0	0	0	0	0	0	0	0	0	0	0	0	0	0	0	0	0	0
21	0	0	0	0	0	0	0	0	0	0	0	0	0	0	0	0	0	0	0	0	0	0		21	0	0	0	0	0	0	0	0	0	0	0	0	0	0	0	0	0	0	0	0	0	0	0	0	0
22	0	0	0	0	0	0	0	0	0	0	0	0	0	0	0	0	0	0	0	0	0	0		22	0	0	0	0	0	0	0	0	0	0	0	0	0	0	0	0	0	0	0	0	0	0	0	0	0
23	0	0	0	0	0	0	0	0	0	0	0	0	0	0	0	0	0	0	0	0	0	0		23	0	0	0	0	0	0	0	0	0	0	0	0	0	0	0	0	0	0	0	0	0	0	0	0	0
24	0	0	0	0	0	0	0	0	0	0	0	0	0	0	0	0	0	0	0	0	0	0		24	0	0	0	0	0	0	0	0	0	0	0	0	0	0	0	0	0	0	0	0	0	0	0	0	0
25	0	0	0	0	0	0	0	0	0	0	0	0	0	0	0	0	0	0	0	0	0	0		25	0	0	0	0	0	0	0	0	0	0	0	0	0	0	0	0	0	0	0	0	0	0	0	0	0
26	0	0	0	0	0	0	0	0	0	0	0	0	0	0	0	0	0	0	0	0	0	0		26	0	0	0	0	0	0	0	0	0	0	0	0	0	0	0	0	0	0	0	0	0	0	0	0	0
27	0	0	0	0	0	0	0	0	0	0	0	0	0	0	0	0	0	0	0	0	0	0		27	0	0	0	0	0	0	0	0	0	0	0	0	0	0	0	0	0	0	0	0	0	0	0	0	0
28	0	0	0	0	0	0	0	0	0	0	0	0	0	0	0	0	0	0	0	0	0	0		28	0	0	0	0	0	0	0	0	0	0	0	0	0	0	0	0	0	0	0	0	0	0	0	0	0
29	0	0	0	0	0	0	0	0	0	0	0	0	0	0	0	0	0	0	0	0	0	0		29	0	0	0	0	0	0	0	0	0	0	0	0	0	0	0	0	0	0	0	0	0	0	0	0	0
30	0	0	0	0	0	0	0	0	0	0	0	0	0	0	0	0	0	0	0	0	0	0		30	0	0	0	0	0	0	0	0	0	0	0	0	0	0	0	0	0	0	0	0	0	0	0	0	0
31	-0.0139419	-0.0027756	0.0311345	0.0430232	0.0113319	-0.0022936	-0.0266622	-0.0068838	0.00298598	-0.035829	-0.0009443	-0.0187807	0.0202915	0.0458065	0.00591497	0.0603233	0.00102395	0.0505837	-0.0504752	-0.0323997	1.75613	-0.0008772		31	-0.667146	-0.0430653	0.00206837	-0.00322279	-0.0456708	-0.0241783	-0.0218391	0.00253852	0.0376376	0.0538711	-0.0346765	-0.0266735	-0.0398212	0.0422287	0.0125904	-0.0237431	-0.00928978	-0.0875908	-0.0325968	23.0561	0.132903	4.99249	-0.0332501	-0.141899	-0.0189999
32	-0.0154996	-0.0037728	0.0380254	0.0448924	0.00506805	-0.0070389	-0.0296225	-0.0204459	0.0120445	-0.0409911	0.00157381	-0.0248483	13.1717	0.0598004	-0.023475	0.527245	0.00569851	0.770309	-0.0305435	0.0715331	13.2798	0.00366012		32	-0.663606	-0.0404258	-0.00815727	-0.0328208	-0.0425265	-0.04005	-0.0497723	-0.0551865	0.0503326	0.0499595	-0.0406213	-0.00443529	-0.0190207	0.051563	0.0136292	0.0107331	-0.0184708	-0.11311	-0.00637143	3.63989	-0.00937946	11.6768	-0.24494	-0.138695	0.138117
33	-0.0154996	-0.0032742	0.037399	0.0635845	0.0113319	-0.0058526	-0.0313986	-0.0204459	0.0190901	-0.0501682	0.00912811	-0.0231147	13.2898	-0.207949	-0.0390018	8.89835	0.0404238	5.07792	0.154379	13.492	8.1257	0.00456759		33	-0.669934	-0.0395816	0.00142926	-0.0322864	-0.0598134	-0.0436184	-0.0640673	-0.0122351	0.0373444	0.0410206	-0.0238404	-0.00603431	-0.0287225	0.0168172	-0.00213262	-0.0205081	-0.00987554	-0.101023	-0.0462369	0.164715	-0.0358662	-0.0396503	0.290044	-0.150274	0.0439656
34	-0.0217307	0.00021607	0.0355196	0.0598461	0.00791527	-0.0034799	-0.0325827	-0.0167471	0.0145608	-0.0576247	0.0192005	-0.0196475	13.2898	0.0653979	0.292606	8.89835	12.1495	0.487432	9.96244	13.492	1.17387	0.0508485		34	-0.682074	-0.0229	-0.0288264	0.00221073	-0.037885	-0.0356748	-0.0283797	-0.0420446	0.0131857	0.051801	-0.0434493	-0.0135112	-0.0294402	0.0272356	0.0054438	-0.0193835	-0.0117046	-0.117847	-0.0251644	0.165397	-0.056462	-0.0651875	-0.00941534	-0.154569	-0.0307885
35	-0.0092686	0.00121329	0.0348932	0.0570423	0.00848471	-0.0100047	-0.0319907	-0.0229117	0.00801852	-0.0685225	0.0173119	-0.0283155	13.2898	0.724974	0.271534	0.774204	11.9552	1.18639	9.96244	13.492	1.5704	-0.0462506		35	-0.67601	-0.0434673	-0.0506575	-0.0369819	-0.0549949	-0.0386537	-0.0472731	-0.0452645	0.0385758	0.0487631	-0.037721	-0.017257	-0.0324391	-0.00626738	0.0380601	-0.0408888	-0.0417341	-0.105811	0.0071959	0.152837	-0.0484551	-0.0516257	-0.0398898	-0.142816	-0.0408204
36	-0.0147208	0.00470358	0.0480486	0.0589115	0.0113319	7.9089e-05	-0.034951	-0.0241447	0.0110381	-0.0604925	0.0242367	-0.0274487	1.14728	1.72507	0.186137	0.930678	1.66584	1.30527	0.510935	9.91002	1.77572	0.735987		36	-0.671746	-0.0261694	-0.0307437	-0.0328463	-0.058248	-0.0544633	-0.0517002	-0.0541083	0.0139333	0.0470964	-0.0509091	-0.01551	-0.0471392	-0.000912716	0.00952755	-0.0359284	-0.0305447	-0.10028	2.11375	0.16176	-0.0472677	-0.0317057	-0.0486994	-0.145185	-0.0579278
37	-0.0178363	0.00021607	0.0367725	0.071996	0.0124708	-0.0070389	-0.0367271	-0.027227	0.0165738	-0.0616396	0.0267548	-0.0317827	0.947223	1.79037	0.160628	1.03916	1.8034	1.37975	0.799391	2.09676	1.91129	1.60716		37	-0.673368	-0.0531413	-0.0255002	-0.0318283	-0.050925	0.00318985	-0.0581836	-0.056658	0.0307916	-0.00101217	-0.0432617	-0.053605	-0.0227374	0.0246046	-0.013954	-0.0350965	-0.0433838	-0.0895243	-0.0521172	0.213818	-0.0252867	-0.0683731	-0.0342778	-0.166045	-0.0697164
38	-0.0084898	-0.0097562	0.0455428	0.0701268	0.0141791	-0.0141569	-0.035543	-0.0333916	0.0160706	-0.0645075	0.0355681	-0.0257151	1.2073	1.80716	0.103512	1.07965	1.92895	1.51796	0.953862	2.30243	1.88073	1.71061		38	-0.67518	-0.0532351	-0.0476218	-0.0526971	-0.0580711	-0.0552856	-0.0629391	-0.0305929	0.0348963	0.0205352	-0.0447046	-0.0240973	-0.0383089	0.00749609	-0.000968398	-0.0439544	-0.0535689	-0.0862208	-0.0694189	0.236196	-0.0466132	-0.0515217	-0.0283722	-0.157989	-0.0643492
39	-0.0225095	0.00021607	0.0561924	0.0710614	0.0147486	-0.0052594	-0.0260701	-0.0401726	0.0205999	-0.0713903	0.0236072	-0.0309159	1.3159	1.77171	0.121257	1.13714	2.06918	1.6304	1.14266	2.39978	1.80158	1.8558		39	-0.678832	-0.0384427	-0.053795	-0.0211394	-0.0532253	-0.0371487	-0.0483442	-0.0454394	0.0379601	-0.0068594	-0.0205939	-0.029753	-0.0358354	-0.0112651	-0.00600144	-0.0620706	-0.063264	-0.109153	-0.064072	0.288325	-0.0596434	-0.0667348	-0.0382911	-0.150099	-0.0646763
40	-0.0248462	0.00270913	0.0536867	0.0738652	0.0164569	-0.0105979	-0.0308066	-0.0438714	0.0205999	-0.0639339	0.0242367	-0.0196475	1.42164	1.71014	0.12403	1.15614	2.21409	1.7013	1.21408	2.4737	1.71538	1.98376		40	-0.683707	-0.0560623	-0.0305839	-0.00740927	-0.0450039	-0.0516862	-0.0845031	-0.0364353	0.021864	0.0285331	-0.0628418	-0.015584	-0.0329774	0.0040453	-0.00718358	-0.0363906	-0.0484764	-0.121048	-0.0659028	0.305332	-0.0376929	-0.0684902	-0.0380953	-0.141353	-0.0546808
41	-0.0186152	-0.0017784	0.0486751	0.0822767	0.0221514	-0.0052594	-0.0337668	-0.0389397	0.0271422	-0.0645075	0.0229776	-0.0265819	1.44832	1.60659	0.127357	1.15764	2.2949	1.67695	1.10446	2.5242	1.67541	2.09084		41	-0.672498	-0.0140166	-0.0384275	-0.032719	-0.0456436	-0.0552701	-0.091315	-0.0492421	0.0292377	0.00362528	-0.0786992	-0.0607266	-0.0482029	-0.0267209	-0.00301027	-0.0451714	-0.0666351	-0.129576	-0.0710194	0.354577	-0.0539808	-0.0654475	-0.0285516	-0.128291	-0.0619624
42	-0.025625	-0.0062659	0.0543131	0.0860151	0.0249986	-0.0040731	-0.0225178	-0.050036	0.0261357	-0.0662282	0.0204595	-0.0291823	1.07583	1.52822	0.148429	1.13464	2.29623	1.66549	1.57008	2.52713	1.60801	2.13803		42	-0.675393	-0.0336727	-0.0392554	-0.0584742	-0.0399675	-0.0476833	-0.0786051	-0.0581441	0.00337851	0.0144729	-0.0720763	-0.0578098	-0.0557515	-0.0251079	0.0226923	-0.0562321	-0.0602873	-0.103814	-0.0781486	0.411437	-0.0689747	-0.0851205	-0.0225807	-0.164191	-0.0806691
43	-0.0162785	-0.0032742	0.0530602	0.0813421	0.030693	-0.0094116	-0.0219258	-0.0531183	0.0356975	-0.0581982	0.0160529	-0.0326495	0.728113	1.46292	0.162292	1.09065	2.23413	1.52942	1.57174	2.492	1.58686	2.11715		43	-0.679701	-0.0471386	-0.0586463	-0.0567309	-0.0840558	-0.0886115	-0.0759918	-0.0458328	0.0578382	0.00086969	-0.0811232	-0.0255778	-0.0579944	-0.0196606	-0.0302353	-0.0240358	-0.0693488	-0.111292	-0.076051	0.420687	-0.0464762	-0.0568398	-0.0189264	-0.142723	-0.0911613
44	-0.0139419	-0.0092576	0.0643363	0.0869498	0.0238597	-0.0034799	-0.0195575	-0.0531183	0.0311682	-0.0673753	0.0129053	-0.0265819	1.18062	1.40694	0.196673	1.01266	2.11927	1.41054	1.39347	2.43418	1.52651	2.06997		44	-0.67583	-0.0676791	-0.0380934	-0.0395014	-0.07073	-0.0635085	-0.0548848	-0.0821112	0.00667688	-0.00614698	-0.107802	-0.0454323	-0.0453834	-0.0180212	-0.024038	-0.0340952	-0.0668503	-0.111868	-0.0830348	0.431172	-0.0528239	-0.0449164	-0.0495967	-0.140652	-0.0729271
45	-0.0279617	-0.0037728	0.0568189	0.071996	0.0295541	-0.0058526	-0.0219258	-0.0592829	0.0296585	-0.0656546	0.0103872	-0.0274487	2.91159	1.38922	0.247689	0.945676	1.96568	1.91256	1.10446	2.38441	1.54219	2.07813		45	-0.679494	-0.0626009	-0.0348107	-0.0478489	-0.0834161	-0.0585747	-0.054285	-0.0495043	0.0358638	0.00382691	-0.0604466	-0.0714755	-0.0671963	-0.0275406	-0.0142585	-0.0596058	-0.0460855	-0.104992	-0.0761359	0.479025	-0.0744852	-0.0689843	-0.0174908	-0.144443	-0.108111
46	-0.0295194	-0.008759	0.0630834	0.0906882	0.0318319	-0.0028867	-0.0171893	-0.0543512	0.0276454	-0.0702432	-0.0028329	-0.0326495	2.97066	1.38362	0.285952	0.891185	1.77535	1.97988	1.03414	2.31926	1.46069	2.09537		46	-0.686793	-0.0690324	-0.0749434	-0.0708173	-0.0664967	-0.0639274	-0.092486	-0.0555799	0.0131417	0.0138008	-0.101381	-0.079663	-0.0703362	-0.0258615	-0.0148316	-0.0701428	-0.0591277	-0.101676	-0.0663878	0.541085	-0.0808481	-0.0648494	-0.01028	-0.113787	-0.085576
47	-0.0217307	-0.0047701	0.061204	0.0981651	0.0369569	-0.0135637	-0.024886	-0.0598993	0.0316715	-0.0633604	0.00283286	-0.0265819	2.84967	1.36589	0.318669	0.848192	1.64246	1.92187	0.985974	2.25193	1.41915	1.91297		47	-0.678018	-0.0280586	-0.0354789	-0.0534097	-0.089623	-0.087091	-0.07692	-0.042438	-0.0100935	-0.0195351	-0.0940948	-0.0516211	-0.0673629	-0.0473594	-0.045621	-0.0566018	-0.0887747	-0.111407	-0.0932921	0.52226	-0.0530217	-0.0349823	-0.0404772	-0.106391	-0.0816505
48	-0.0334138	-0.0027756	0.0662156	0.100034	0.0392347	-0.0034799	-0.0213337	-0.0654474	0.0331812	-0.0645075	0.00849858	-0.0205143	2.7163	1.35003	0.347505	0.821196	1.5276	1.76647	0.953862	2.18093	1.40113	1.70426		48	-0.6801	-0.0770181	-0.0551603	-0.0677633	-0.087799	-0.0903491	-0.0849172	-0.0325161	0.00299736	-0.0289444	-0.0740242	-0.0524058	-0.0689649	-0.0551072	-0.0295905	-0.0778915	-0.07321	-0.107015	-0.0701343	0.53553	-0.0513321	-0.0290401	-0.0438868	-0.10946	-0.0740902
49	-0.025625	-0.0067645	0.0687214	0.0897536	0.0324013	-0.0022936	-0.0290304	-0.064831	0.04073	-0.0616396	0.0135348	-0.0213811	2.43622	1.33044	0.410166	0.806199	1.43745	1.55878	0.923411	2.12457	1.38937	1.63166		49	-0.671864	-0.0475004	-0.0484207	-0.064404	-0.094986	-0.0702264	-0.0915435	-0.067221	-0.00225071	-0.0303289	-0.0928395	-0.0337062	-0.0644665	-0.0674427	0.0167458	-0.0703738	-0.105846	-0.0980391	-0.0598163	0.541384	-0.0735262	-0.0567228	-0.0372307	-0.122996	-0.114617
50	-0.0240673	0.00121329	0.0693479	0.104707	0.0392347	0.00185859	-0.0201496	-0.0617487	0.0502919	-0.0599189	0.0236072	-0.0187807	2.22568	1.32578	0.45841	0.7972	1.36332	1.29095	0.862508	2.0748	1.29769	1.59264		50	-0.684874	-0.0647313	-0.0601569	-0.0706519	-0.0669187	-0.0848569	-0.0760346	-0.0801735	-0.00235333	-0.0343884	-0.077415	-0.0511917	-0.0944945	-0.0416214	-0.00804331	-0.0751956	-0.0749195	-0.0969892	-0.0663999	0.579262	-0.0674373	-0.0485311	-0.044572	-0.107905	-0.102041
51	-0.0264039	-0.0062659	0.0718537	0.113119	0.0369569	0.00304492	-0.0165973	-0.0672968	0.0492854	-0.0650811	0.0292729	-0.0213811	2.31333	1.30432	0.527172	0.8022	1.28252	1.23723	0.825413	2.04699	1.18249	1.55997		51	-0.677586	-0.0486661	-0.0352029	-0.0749783	-0.0895685	-0.0883477	-0.0816755	-0.072437	0.0245614	-0.0309876	-0.104152	-0.048808	-0.070631	-0.0539834	0.00130632	-0.0619473	-0.0778603	-0.0962081	-0.0270437	0.552466	-0.079265	-0.0446563	-0.0353872	-0.0780622	-0.105434
52	-0.0271828	0.00071468	0.0655892	0.107511	0.0341097	0.00541759	-0.014229	-0.0598993	0.0442528	-0.0564775	0.0311615	-0.0170471	2.33714	1.28286	0.61756	0.805699	1.2311	1.25585	0.819323	2.03601	1.12215	1.52639		52	-0.686765	-0.0595594	-0.0483916	-0.044146	-0.128525	-0.105724	-0.120805	-0.0711257	0.012438	-0.0622803	-0.0731296	-0.0624144	-0.0724637	-0.0514581	-0.0315965	-0.0874271	-0.0744772	-0.110933	-0.0265103	0.577671	-0.0612113	-0.0265826	-0.0156147	-0.0706042	-0.107796
53	-0.0326349	-0.0017784	0.0649627	0.106577	0.040943	0.0125356	-0.0160052	-0.0611322	0.0523049	-0.0587718	0.0311615	-0.0153135	2.29523	1.25301	0.686876	0.822196	1.20105	1.32317	0.778352	2.006	1.05632	1.47285		53	-0.686759	-0.0473262	-0.052081	-0.0661854	-0.0653806	-0.0782321	-0.0812185	-0.0553613	-0.00777731	-0.0342271	-0.100386	-0.0627845	-0.0820116	-0.0858469	-0.00852691	-0.0802022	-0.0717755	-0.119461	-0.0268134	0.557709	-0.0636621	-0.0291831	0.00215127	-0.0683379	-0.120154
54	-0.0287406	0.0106869	0.0655892	0.117792	0.046068	0.0113493	-0.0165973	-0.0598993	0.0512984	-0.0530361	0.0336796	-0.0248483	2.24664	1.22595	0.759519	0.842693	1.16232	1.34251	0.748454	2.00527	1.03751	1.45379		54	-0.668605	-0.066433	-0.0621759	-0.0861126	-0.100526	-0.0649358	-0.105639	-0.0865258	-0.00928723	-0.0348857	-0.116416	-0.0673003	-0.0596989	-0.104502	-0.0237872	-0.0640116	-0.0814825	-0.0926869	-0.0144221	0.606769	-0.0889311	-0.0595833	-0.0132981	-0.0770115	-0.127957
55	-0.0248462	0.00470358	0.0630834	0.120596	0.0489152	0.0238058	-0.0118608	-0.0753108	0.0618667	-0.0570511	0.0418634	-0.0144467	2.1971	1.2017	0.7878	0.880187	1.14496	1.31529	0.728523	2.01332	0.959145	1.42748		55	-0.6858	-0.0631771	-0.06572	-0.0455839	-0.0994915	-0.0653237	-0.0986839	-0.10519	0.0122621	-0.0572396	-0.0810222	-0.0660122	-0.0721817	-0.0723214	-0.0489166	-0.0651824	-0.0805142	-0.0914961	-0.0101422	0.618888	-0.0845319	-0.0178448	-0.00541842	-0.0557292	-0.104489
56	-0.0318561	0.0186647	0.0699743	0.119661	0.0466374	0.0172809	-0.0124529	-0.0598993	0.0593505	-0.0610661	0.045011	-0.0213811	2.15423	1.18304	0.844362	0.899183	1.12626	1.27662	0.680354	2.00527	0.894102	1.3812		56	-0.683758	-0.0597603	-0.067434	-0.0849673	-0.100839	-0.0560458	-0.0962847	-0.0740688	0.00528423	-0.0497659	-0.126387	-0.0646205	-0.0773082	-0.0716471	-0.0439552	-0.0781841	-0.0719668	-0.0980263	-0.027553	0.610449	-0.0528239	-0.0141911	-0.0115035	-0.0785052	-0.13748
57	-0.0341927	0.0206592	0.0655892	0.128073	0.0494846	0.0202468	-0.0089006	-0.0592829	0.0538147	-0.0599189	0.0500472	-0.0161803	2.10565	1.14945	0.860444	0.913681	1.09153	1.24296	0.634954	2.01991	0.949741	1.32403		57	-0.691275	-0.0641552	-0.0489	-0.0697993	-0.0881257	-0.0841122	-0.122676	-0.106603	-0.0310418	-0.044537	-0.0877894	-0.0710461	-0.0783847	-0.0813781	-0.0195065	-0.0852242	-0.0793905	-0.121433	-0.00800824	0.631718	-0.0706492	-0.0107324	-0.0353056	-0.0504756	-0.117428
58	-0.0349716	0.0231522	0.061204	0.140222	0.0449291	0.0178741	-0.0130449	-0.0642145	0.058344	-0.0581982	0.0456405	-0.0274487	2.06754	1.10094	0.863771	0.936677	1.07417	1.18066	0.596198	2.03235	1.01087	1.29862		58	-0.690024	-0.0515066	-0.0688574	-0.0813535	-0.108815	-0.0721968	-0.112793	-0.0837867	-0.0102254	-0.0543093	-0.116517	-0.0594533	-0.0905728	-0.0914792	-0.018396	-0.0805257	-0.0846026	-0.120536	-0.0166167	0.670961	-0.0852321	0.00778339	-0.00859964	-0.0269579	-0.114823
59	-0.0427603	0.028637	0.073733	0.128073	0.056318	0.0178741	-0.0171893	-0.0679133	0.0689123	-0.0599189	0.0456405	-0.0196475	2.02563	1.0543	0.865989	0.961673	1.05146	1.1248	0.560764	2.0404	0.942688	1.27865		59	-0.685306	-0.0689654	-0.0571212	-0.0667962	-0.0681301	-0.0841742	-0.0925289	-0.0815284	-0.0204284	-0.0656139	-0.107615	-0.0811288	-0.0673116	-0.0806245	-0.00974487	-0.0975019	-0.096569	-0.1232	0.0220848	0.632514	-0.0632359	-0.0146592	-0.0444414	-0.0500017	-0.132294
60	-0.0458758	0.0206592	0.0699743	0.128073	0.0466374	0.0143151	-0.0124529	-0.0740779	0.0694156	-0.0581982	0.043752	-0.0153135	2.00276	1.03097	0.910906	0.98217	1.05814	1.13912	0.538064	2.05284	0.843164	1.27593		60	-0.680161	-0.0544678	-0.0675357	-0.0962034	-0.0800812	-0.0909232	-0.107424	-0.067425	-0.042784	-0.0634498	-0.123544	-0.080581	-0.0915852	-0.0843264	-0.0091538	-0.0665534	-0.0836223	-0.0897035	0.0053166	0.647858	-0.0721562	-0.0100953	0.0101288	-0.0406894	-0.121463
61	-0.0427603	0.0246481	0.0731066	0.138353	0.0494846	0.0184673	-0.0094926	-0.072845	0.0714286	-0.0604925	0.0368272	-0.0153135	1.91417	1.02258	0.91756	0.998667	1.04145	1.12838	0.514257	2.07114	0.619038	1.26958		61	-0.680621	-0.0671431	-0.0726339	-0.100377	-0.078897	-0.0941658	-0.0955278	-0.0681972	-0.0120432	-0.0707487	-0.108654	-0.0767315	-0.0923029	-0.121915	-0.038152	-0.116573	-0.096031	-0.0882311	0.00337668	0.639987	-0.0583648	-0.0154654	-0.0259251	-0.054524	-0.133712
62	-0.045097	0.0246481	0.079371	0.139288	0.0546097	0.0261784	-0.0160052	-0.0691462	0.0714286	-0.0581982	0.0424929	-0.0187807	1.85605	0.994589	0.874307	1.01166	1.01741	1.1205	0.472179	2.07627	0.371402	1.2478		62	-0.688133	-0.0697023	-0.0758876	-0.0907317	-0.0912019	-0.0756256	-0.12646	-0.0775363	0.00689677	-0.0738807	-0.103733	-0.0958309	-0.0789742	-0.106168	-0.0377042	-0.0488377	-0.0961386	-0.0850684	0.0753114	0.654806	-0.0631598	0.0100849	0.00742068	-0.0279571	-0.142593
63	-0.0528857	0.0161717	0.0749859	0.141157	0.051193	0.0315169	-0.0100847	-0.0722285	0.0794806	-0.0564775	0.0557129	-0.0248483	1.817	0.975931	0.884288	1.01866	0.984017	1.09329	0.445603	2.10262	0.125333	1.23237		63	-0.680369	-0.0501534	-0.0721256	-0.0900191	-0.082613	-0.0939176	-0.103054	-0.081237	-0.0353517	-0.0762868	-0.11102	-0.0750733	-0.102761	-0.0851065	-0.0613649	-0.107346	-0.081865	-0.0910864	0.0713104	0.627669	-0.0320911	-0.00732569	-0.048993	-0.0254746	-0.120142
64	-0.0419815	0.0181661	0.0781181	0.142092	0.0551791	0.0504983	-0.0012038	-0.0851741	0.0764611	-0.0587718	0.0494177	-0.0153135	1.76936	0.943278	0.864325	1.01416	0.96198	1.06178	0.412384	2.11433	0.0422653	1.22239		64	-0.685323	-0.0601087	-0.0508754	-0.0879704	-0.0803943	-0.0895579	-0.116678	-0.0737191	-0.0217477	-0.0965168	-0.128046	-0.0690474	-0.0859462	-0.095948	-0.0320801	-0.0833756	-0.0946921	-0.107041	0.0631263	0.702787	-0.0854452	0.00464975	0.00678444	-0.0243105	-0.118519
65	-0.0396448	0.0201605	0.0843826	0.144895	0.0506235	0.0427871	-0.0124529	-0.0839412	0.0779709	-0.0536097	0.0513063	-0.0179139	1.73316	0.919022	0.872643	1.02466	0.943282	1.0274	0.392452	2.15092	0.0328614	1.19154		65	-0.687578	-0.0781838	-0.0636284	-0.0966233	-0.0786111	-0.110751	-0.115407	-0.0815867	-0.00978565	-0.0686114	-0.119764	-0.109141	-0.11195	-0.129887	-0.0373102	-0.092064	-0.0895637	-0.0794473	0.0938013	0.705443	-0.0472982	0.0264682	-0.0349141	0.00583083	-0.144313
66	-0.038866	0.0261439	0.0887678	0.140222	0.0517624	0.0481256	-0.0089006	-0.0771602	0.0840099	-0.0559039	0.056972	-0.0135799	1.66933	0.910626	0.885952	1.02716	0.938607	1.02669	0.365876	2.16263	0.0391307	1.18246		66	-0.680739	-0.0777148	-0.0751177	-0.0928313	-0.0848181	-0.104871	-0.13053	-0.0938252	-0.0121605	-0.0568229	-0.14992	-0.0690326	-0.0989288	-0.135493	0.00635727	-0.0990116	-0.0883682	-0.0766432	0.111346	0.697899	-0.015788	0.0441908	-0.0509507	-0.0127423	-0.119415
67	-0.0489914	0.0241494	0.0937794	0.153307	0.0523319	0.0487188	-0.0171893	-0.0722285	0.0694156	-0.0559039	0.0601196	-0.0153135	1.63409	0.922754	0.87098	1.02566	0.952631	1.00234	0.338747	2.20582	0.043049	1.16885		67	-0.691415	-0.0848297	-0.111939	-0.0858708	-0.0541918	-0.0710021	-0.139013	-0.0712423	-0.0344575	-0.0588526	-0.110385	-0.0796778	-0.0857924	-0.121796	-0.0615977	-0.147013	-0.0986012	-0.0717903	0.133279	0.710402	-0.00254466	0.0248039	-0.0201336	0.0021945	-0.142653
68	-0.0412026	0.0276397	0.0962852	0.15798	0.0529013	0.0647343	-0.0118608	-0.079626	0.0799839	-0.0564775	0.0620082	-0.0101127	1.65409	0.917156	1.17153	1.02616	0.98936	0.982287	0.328227	2.23363	0.00935165	1.16522		68	-0.687729	-0.0731056	-0.0710652	-0.105989	-0.108829	-0.0779062	-0.11038	-0.0809311	-0.0399987	-0.0733161	-0.117672	-0.113242	-0.0893296	-0.10363	-0.0105509	-0.125554	-0.0872087	-0.0811759	0.134794	0.686305	-0.0191674	0.0559322	0.0128043	0.0111153	-0.134717
69	-0.0489914	0.0291356	0.0944058	0.161718	0.0494846	0.0641411	-0.014229	-0.0746943	0.0830034	-0.0547568	0.058231	-0.0109795	1.62265	0.915291	1.52699	1.01916	0.975336	0.969397	0.318815	2.2651	-0.0047542	1.15252		69	-0.690737	-0.0772325	-0.0507302	-0.0808445	-0.10156	-0.0676044	-0.151066	-0.090649	-0.0277874	-0.0789483	-0.130975	-0.0753546	-0.095571	-0.121439	-0.00318938	-0.0958998	-0.115959	-0.0593573	0.161468	0.666045	-0.0109626	0.0655802	-0.0223523	-0.0202415	-0.13141
70	-0.0489914	0.0351189	0.0919	0.160784	0.0568874	0.0629548	0.00412465	-0.0753108	0.0855197	-0.0599189	0.068933	-0.0222479	1.56549	0.894766	1.63956	1.02816	0.974001	0.950777	0.316047	2.29877	0.00073141	1.13346		70	-0.693721	-0.0756648	-0.0531123	-0.0957326	-0.0809523	-0.0866101	-0.134043	-0.090955	-0.0276555	-0.0768244	-0.143153	-0.0863848	-0.119742	-0.126225	-0.0201692	-0.116928	-0.114668	-0.0712653	0.196035	0.721612	0.0124188	0.0705212	-0.00290606	0.00942595	-0.134257
71	-0.038866	0.0356175	0.098791	0.161718	0.0466374	0.0724454	-0.0041641	-0.0722285	0.0784741	-0.0581982	0.0727101	-0.0066455	1.54358	0.897565	1.74048	1.03066	0.936604	0.960087	0.299437	2.33171	0.0218902	1.12711		71	-0.689149	-0.0568662	-0.101059	-0.0675979	-0.11166	-0.0764478	-0.128888	-0.0804503	-0.0444552	-0.0869865	-0.120471	-0.107468	-0.0796919	-0.1001	-0.0246649	-0.102462	-0.0836104	-0.0854397	0.216514	0.737625	0.00759338	0.0590398	-0.0172134	0.0239095	-0.1463
72	-0.0357504	0.0416009	0.0906471	0.165457	0.056318	0.0777839	-0.0012038	-0.0691462	0.0845132	-0.0541832	0.0727101	-0.0101127	1.51786	0.889169	1.84362	1.00367	0.939943	0.906376	0.280613	2.35	0.0218902	1.09988		72	-0.6956	-0.0797381	-0.0902238	-0.100186	-0.0907255	-0.0989754	-0.10501	-0.121682	-0.0448217	-0.0778326	-0.138334	-0.0885761	-0.101428	-0.108892	-0.0421104	-0.109641	-0.109049	-0.103891	0.244424	0.742526	-0.00910546	0.0455431	-0.040624	0.0333866	-0.14229
73	-0.0536646	0.037612	0.10255	0.161718	0.056318	0.0807498	0.00116437	-0.072845	0.0905522	-0.0581982	0.0714511	-0.0031783	1.50357	0.881705	2.04824	1.00017	0.949292	0.907092	0.255698	2.38221	-0.0039705	1.08899		73	-0.690955	-0.0756246	-0.0673904	-0.119694	-0.0788425	-0.10681	-0.126617	-0.0645402	-0.0211174	-0.0890297	-0.125463	-0.0961714	-0.0917647	-0.121293	-0.0326891	-0.124291	-0.0856546	-0.0666686	0.240908	0.743137	0.0439138	0.0752151	-0.0175723	0.043626	-0.144446
74	-0.0552224	0.0411023	0.106935	0.17013	0.0534708	0.0860883	-0.0077164	-0.071612	0.0925653	-0.0541832	0.0708215	0.00028893	1.47213	0.891968	2.23956	0.988669	0.954634	0.894918	0.256252	2.39392	-0.0078888	1.0781		74	-0.686344	-0.0802606	-0.0837892	-0.11678	-0.0890649	-0.107276	-0.124075	-0.0953113	-0.0335632	-0.083989	-0.134279	-0.114249	-0.125522	-0.11976	-0.0439015	-0.0872422	-0.0938912	-0.0895499	0.277451	0.719779	0.0327254	0.111167	0.0118907	0.0543907	-0.157447
75	-0.0552224	0.0435953	0.103176	0.161718	0.0523319	0.0872746	-0.00298	-0.0777766	0.0850164	-0.0455797	0.0739691	0.00115574	1.48071	0.885437	2.14584	0.995167	0.96799	0.89635	0.257359	2.41515	-0.0078888	1.07357		75	-0.683819	-0.0690994	-0.0763669	-0.107109	-0.101629	-0.0874479	-0.129516	-0.0831602	-0.0313936	-0.0846745	-0.122448	-0.0857334	-0.115961	-0.120143	-0.0419313	-0.0635341	-0.0866348	-0.0769248	0.281913	0.739699	0.0235311	0.130307	0.00216758	0.054504	-0.153073
76	-0.0474336	0.0450912	0.104429	0.156111	0.0568874	0.0872746	-0.0100847	-0.0672968	0.0905522	-0.0559039	0.0739691	-0.0075123	1.43212	0.860248	2.01608	1.00067	0.974001	0.890621	0.254591	2.42247	-0.0180764	1.07447		76	-0.692347	-0.0710154	-0.0710217	-0.127099	-0.0904261	-0.0670458	-0.130701	-0.088755	-0.047431	-0.091503	-0.138363	-0.0943947	-0.0887016	-0.130178	-0.0425581	-0.0802176	-0.102403	-0.0463738	0.316395	0.712718	0.052423	0.145689	-0.0301341	0.0871589	-0.139115
77	-0.0552224	0.0455898	0.105055	0.162653	0.0585958	0.0949858	-0.0071244	-0.0660639	0.092062	-0.0524625	0.0758577	-0.0101127	1.40831	0.838791	2.05989	0.992668	0.971997	0.882027	0.250715	2.44296	-0.0118071	1.06449		77	-0.686703	-0.0708546	-0.0961064	-0.100123	-0.0881257	-0.0860981	-0.109223	-0.0772595	-0.0639815	-0.0573203	-0.160554	-0.115893	-0.098429	-0.134687	-0.0646426	-0.104804	-0.0950149	-0.0806765	0.312358	0.749744	0.0315076	0.166507	0.00531618	0.0973159	-0.129592
78	-0.0598956	0.0440939	0.0994174	0.171065	0.0591652	0.0831224	-0.0053482	-0.0709956	0.0955848	-0.0581982	0.0752282	0.00028893	1.37115	0.839724	2.23013	1.00367	0.959977	0.859111	0.239088	2.4415	-5.224e-05	1.05905		78	-0.686832	-0.0870807	-0.0632362	-0.114031	-0.0724859	-0.0790233	-0.140055	-0.104155	-0.0485745	-0.087457	-0.12705	-0.137213	-0.111245	-0.120487	0.011444	-0.115141	-0.0943574	-0.0877189	0.341917	0.732183	0.0398342	0.185595	0.0500002	0.0852738	-0.157871
79	-0.051328	0.0505759	0.105682	0.160784	0.0540402	0.0902404	-0.0165973	-0.0660639	0.0965913	-0.0541832	0.0758577	-0.0040451	1.38259	0.846254	2.33383	0.990668	0.978007	0.854098	0.240196	2.44735	-0.0086725	1.04997		79	-0.680706	-0.0649055	-0.0834551	-0.122035	-0.122591	-0.0770529	-0.129987	-0.0873709	-0.0491315	-0.0679259	-0.108654	-0.079663	-0.118153	-0.112528	-0.0196677	-0.090693	-0.109253	-0.0898828	0.330617	0.729981	0.0490893	0.211548	-0.00749029	0.0863245	-0.15546
80	-0.0583379	0.0590523	0.110067	0.174803	0.0546097	0.0943926	-0.0059403	-0.0623651	0.0935718	-0.0570511	0.0815234	0.00202254	1.37973	0.829462	2.38484	0.995667	0.978675	0.866272	0.240196	2.44223	-0.0196437	1.06268		80	-0.687168	-0.0485187	-0.0962081	-0.079063	-0.113321	-0.09806	-0.143925	-0.126374	-0.0507294	-0.0950248	-0.136588	-0.102597	-0.110386	-0.136855	-0.0416268	-0.110211	-0.104722	-0.0627633	0.328265	0.745283	0.0586185	0.208791	-0.00321603	0.111047	-0.163735
81	-0.0536646	0.053069	0.104429	0.167326	0.0529013	0.0961721	-0.0077164	-0.0672968	0.096088	-0.0536097	0.0884482	-0.0057787	1.37211	0.80987	2.35601	1.00217	0.994702	0.866988	0.245179	2.45613	-0.0321822	1.05542		81	-0.695926	-0.0924938	-0.0857501	-0.113675	-0.109727	-0.0976101	-0.105253	-0.0884345	-0.0257058	-0.0626567	-0.153297	-0.135258	-0.110348	-0.120698	-0.0164795	-0.110642	-0.119617	-0.122406	0.371235	0.735437	0.0366527	0.260282	0.0322016	0.108431	-0.141296
82	-0.0497702	0.0615454	0.105682	0.17013	0.0597346	0.0955789	-1.974e-05	-0.0685297	0.098101	-0.0553304	0.0878187	0.00462294	1.39306	0.828529	2.31331	0.991668	1.00071	0.861259	0.251269	2.4715	-0.0384515	1.04816		82	-0.687292	-0.0951736	-0.107044	-0.121068	-0.088221	-0.0660684	-0.123604	-0.0832477	-0.0570183	-0.0902663	-0.116806	-0.0849635	-0.124702	-0.12559	-0.00342223	-0.080957	-0.0930424	-0.0733396	0.368725	0.719268	0.050916	0.225383	-0.0156147	0.121132	-0.152503
83	-0.0552224	0.0640384	0.108814	0.175738	0.0517624	0.0932063	-0.0047562	-0.0592829	0.090049	-0.0501682	0.0802644	-0.0057787	1.37306	0.831328	2.21405	0.986169	1.00205	0.853381	0.24241	2.46418	-0.0353169	1.03908		83	-0.689626	-0.0867457	-0.091502	-0.106345	-0.0940196	-0.0588695	-0.115507	-0.0990849	-0.0524006	-0.0543765	-0.160511	-0.107661	-0.137262	-0.110544	-0.0538064	-0.109949	-0.102271	-0.108795	0.364408	0.752685	0.0552087	0.278082	0.00396212	0.131856	-0.134923
84	-0.057559	0.0615454	0.110693	0.17013	0.0437902	0.102697	-0.00298	-0.0629816	0.098101	-0.0495947	0.0859301	-0.0049119	1.37782	0.853718	2.16691	0.972671	1.01474	0.846936	0.248501	2.45906	-0.0313986	1.05179		84	-0.700262	-0.0732262	-0.0602877	-0.110048	-0.094496	-0.0967257	-0.155536	-0.0879391	-0.0384888	-0.084204	-0.157856	-0.138323	-0.0950456	-0.144127	-0.0276381	-0.12711	-0.0999521	-0.0959008	0.376945	0.6977	0.0632917	0.263741	0.0117602	0.155858	-0.144325
85	-0.051328	0.0575565	0.10255	0.180411	0.0449291	0.102104	0.00057232	-0.0525018	0.0950815	-0.0593454	0.0859301	-0.0066455	1.38068	0.858382	2.15305	0.970172	1.01607	0.859827	0.250161	2.45247	-0.0306149	1.05088		85	-0.694394	-0.102208	-0.0763233	-0.101166	-0.0894324	-0.0908301	-0.130273	-0.10229	-0.0213666	-0.0618636	-0.14829	-0.12334	-0.121049	-0.159027	-0.0202946	-0.111829	-0.0913927	-0.111509	0.39746	0.717861	0.0972222	0.256355	0.0475204	0.152396	-0.152261
86	-0.0474336	0.0575565	0.115705	0.193495	0.0415124	0.100324	-0.00298	-0.0549676	0.0986043	-0.0501682	0.0903368	-0.0092459	1.37211	0.87051	2.18854	0.983169	1.03611	0.849801	0.287257	2.45028	-0.0313986	1.05995		86	-0.673895	-0.120953	-0.107712	-0.109883	-0.0876629	-0.108796	-0.148824	-0.101926	-0.031379	-0.0690281	-0.149314	-0.0991029	-0.0902011	-0.126741	0.0084887	-0.0944518	-0.120908	-0.0992684	0.409136	0.702119	0.0518446	0.284012	0.0313043	0.184547	-0.162244
87	-0.0505491	0.0690246	0.104429	0.179476	0.0415124	0.101511	0.00353259	-0.0543512	0.0945783	-0.0513154	0.0884482	-0.0031783	1.35115	0.881705	2.19852	0.962673	1.0528	0.863407	0.28781	2.45906	-0.0313986	1.05179		87	-0.697362	-0.0888761	-0.120276	-0.107936	-0.0826402	-0.0867342	-0.121962	-0.110027	-0.0318481	-0.070453	-0.14324	-0.110133	-0.0983008	-0.133986	0.000303296	-0.113631	-0.105965	-0.123942	0.396963	0.71097	0.0735363	0.296806	0.0288246	0.170547	-0.164183
88	-0.0583379	0.0650357	0.11132	0.179476	0.0420819	0.111001	-0.002388	-0.048803	0.102127	-0.0484475	0.0972616	-0.0049119	1.34448	0.885437	2.21682	0.958674	1.0548	0.850517	0.295561	2.44223	-0.0345332	1.06721		88	-0.699197	-0.0846153	-0.0840216	-0.110773	-0.125381	-0.0721813	-0.117306	-0.13886	-0.0402333	-0.0590677	-0.132245	-0.13283	-0.113334	-0.134859	-0.0636754	-0.115295	-0.0964016	-0.107053	0.405753	0.681332	0.0554218	0.274468	0.0451875	0.180591	-0.132076
89	-0.0482125	0.064537	0.116332	0.196299	0.0420819	0.115153	0.00412465	-0.0525018	0.0970945	-0.0524625	0.0934844	-0.0005779	1.3159	0.881705	2.20185	0.947175	1.05414	0.869853	0.302759	2.44003	-0.0368842	1.08718		89	-0.691892	-0.0938471	-0.093521	-0.118599	-0.104269	-0.0858498	-0.145682	-0.117909	-0.0507734	-0.0448596	-0.152128	-0.118306	-0.110745	-0.146467	-0.0295367	-0.104141	-0.0900658	-0.104377	0.429457	0.659196	0.0761698	0.305544	0.0210265	0.208353	-0.128429
90	-0.0622323	0.0590523	0.109441	0.186018	0.0392347	0.113967	0.00649287	-0.0506524	0.104643	-0.0467268	0.0928549	-0.0031783	1.35877	0.885437	2.1658	0.944176	1.07551	0.86842	0.295561	2.42173	-0.0353169	1.09716		90	-0.703488	-0.10746	-0.105693	-0.112797	-0.125925	-0.0883167	-0.128945	-0.1189	-0.0392071	-0.0657483	-0.175676	-0.12981	-0.114834	-0.132439	-0.0128077	-0.114956	-0.103777	-0.104621	0.408675	0.661598	0.0833242	0.340599	-0.00395016	0.207374	-0.156671
91	-0.0614534	0.071019	0.103803	0.201907	0.0466374	0.121678	-0.0089006	-0.0518853	0.10263	-0.0490211	0.104816	-0.0118463	1.38735	0.882638	2.13586	0.931678	1.08953	0.871285	0.267879	2.40856	-0.023562	1.08173		91	-0.697126	-0.0797381	-0.0847478	-0.0886576	-0.108652	-0.106981	-0.148966	-0.105496	-0.0501137	-0.0590543	-0.153398	-0.107439	-0.120767	-0.122417	-0.0145451	-0.0748413	-0.1178	-0.115184	0.429796	0.653868	0.0468669	0.317454	0.0217933	0.228285	-0.177898
92	-0.0583379	0.0705204	0.103803	0.188822	0.0517624	0.121085	-0.0065323	-0.0475701	0.105147	-0.0467268	0.100409	-0.0014447	1.36734	0.887303	2.09316	0.932178	1.11891	0.858394	0.266771	2.38514	-0.025913	1.09444		92	-0.687516	-0.0740971	-0.0984304	-0.117988	-0.0962383	-0.0791629	-0.137942	-0.113451	-0.035381	-0.0681679	-0.108163	-0.107498	-0.130764	-0.129702	-0.033907	-0.108054	-0.119438	-0.135889	0.433833	0.664652	0.0921836	0.340937	0.0317285	0.213843	-0.164122
93	-0.0544435	0.0680273	0.111946	0.191626	0.0426513	0.129389	0.00234848	-0.0395561	0.10263	-0.0524625	0.0947435	-0.0066455	1.33686	0.889169	2.05767	0.925679	1.1089	0.866272	0.292793	2.37343	-0.0180764	1.09988		93	-0.69854	-0.100734	-0.102018	-0.127036	-0.131193	-0.103428	-0.127088	-0.115927	-0.0620025	-0.0390796	-0.122375	-0.123488	-0.108541	-0.112871	-0.0513704	-0.0791547	-0.0916677	-0.137694	0.44831	0.636606	0.103037	0.322278	0.0433441	0.260775	-0.157434
94	-0.0614534	0.0715176	0.0994174	0.190691	0.0466374	0.126424	0.00234848	-0.0426384	0.103637	-0.0467268	0.0915959	-0.0109795	1.33114	0.891968	2.04159	0.914681	1.11424	0.887756	0.295561	2.3683	-0.0204274	1.12801		94	-0.700661	-0.0863705	-0.123907	-0.0981249	-0.103779	-0.0991305	-0.163733	-0.0949908	-0.0662097	-0.0405448	-0.172401	-0.0948981	-0.0900858	-0.135401	-0.0287128	-0.114108	-0.100908	-0.123801	0.43929	0.638453	0.0858359	0.31462	0.0734107	0.254069	-0.136741
95	-0.0676844	0.0735121	0.108814	0.189757	0.0420819	0.125237	0.00353259	-0.0377068	0.103134	-0.0501682	0.103557	-0.0135799	1.34353	0.897565	1.9939	0.908182	1.1296	0.891337	0.299991	2.35147	-0.0243456	1.15342		95	-0.687584	-0.115205	-0.09936	-0.110926	-0.100825	-0.0764323	-0.155464	-0.0929802	-0.0254566	-0.0394157	-0.139026	-0.123384	-0.0949687	-0.154056	0.0109963	-0.0864258	-0.106037	-0.12288	0.430645	0.644718	0.102489	0.344201	0.0946841	0.254842	-0.149172
96	-0.0606745	0.0745093	0.108814	0.192561	0.0517624	0.121085	-0.0041641	-0.0309257	0.106656	-0.0501682	0.0947435	-0.0153135	1.33019	0.882638	1.95786	0.900683	1.14362	0.89635	0.315493	2.36318	-0.023562	1.19335		96	-0.687825	-0.102141	-0.107189	-0.090948	-0.109414	-0.0947088	-0.158892	-0.11533	-0.0541304	-0.0526559	-0.108812	-0.122037	-0.134032	-0.150433	-0.0461762	-0.108486	-0.113903	-0.147489	0.441557	0.64182	0.10937	0.329469	0.0504733	0.234662	-0.169538
97	-0.0598956	0.0700218	0.108188	0.197234	0.0534708	0.128796	-0.0053482	-0.0364739	0.106153	-0.0553304	0.102298	-0.0005779	1.36544	0.896632	1.92957	0.901183	1.13026	0.900647	0.335425	2.34049	-0.021211	1.20152		97	-0.689149	-0.10407	-0.0649357	-0.114476	-0.124945	-0.0598935	-0.158577	-0.127059	-0.0345894	-0.072308	-0.135535	-0.118795	-0.115667	-0.131606	-0.0353937	-0.102616	-0.110089	-0.11713	0.456409	0.633551	0.0634744	0.350117	0.0893168	0.263557	-0.155544
98	-0.06379	0.0735121	0.107561	0.189757	0.0534708	0.12761	-0.0059403	-0.0321586	0.118231	-0.0564775	0.103557	-0.0196475	1.36353	0.890102	1.88632	0.897184	1.13694	0.881311	0.326566	2.30389	-0.0321822	1.19244		98	-0.700089	-0.111936	-0.110283	-0.106905	-0.0964424	-0.113963	-0.143126	-0.108205	-0.0496886	-0.0351142	-0.142085	-0.153336	-0.107375	-0.157639	-0.0285695	-0.111197	-0.119187	-0.13343	0.450444	0.582928	0.115474	0.352159	0.0922044	0.291947	-0.162535
99	-0.0598956	0.0819885	0.106308	0.199103	0.0432208	0.129983	-0.0035721	-0.0364739	0.110179	-0.0490211	0.105445	-0.0170471	1.36544	0.900364	1.84695	0.889185	1.14362	0.887756	0.337086	2.3178	-0.0251293	1.20152		99	-0.700739	-0.10939	-0.114132	-0.129873	-0.124183	-0.109929	-0.145368	-0.117006	-0.0362166	-0.0182312	-0.135275	-0.13628	-0.108772	-0.119231	-0.0289815	-0.0930499	-0.0995337	-0.138117	0.463187	0.585215	0.0723338	0.330379	0.11537	0.290453	-0.153848
100	-0.0591168	0.0894676	0.108814	0.21686	0.0568874	0.134135	0.00057232	-0.0296928	0.114205	-0.0536097	0.104816	-0.0205143	1.34924	0.90223	1.81645	0.893184	1.1523	0.883459	0.34982	2.29731	-0.0290476	1.21876		100	-0.701626	-0.112311	-0.105896	-0.0909989	-0.0998454	-0.0921178	-0.124104	-0.146072	-0.0485305	-0.044201	-0.118624	-0.123207	-0.119217	-0.118345	-0.0138107	-0.0910935	-0.119103	-0.129691	0.47068	0.587943	0.0659861	0.360142	0.0962177	0.289712	-0.149135
101	-0.0591168	0.0879718	0.108814	0.199103	0.0540402	0.137694	0.00708492	-0.0296928	0.111689	-0.0547568	0.111741	-0.0283155	1.37496	0.900364	1.78152	0.885186	1.14095	0.899215	0.350927	2.29365	-0.0313986	1.24598		101	-0.685687	-0.0984563	-0.0887277	-0.109768	-0.132527	-0.12262	-0.16229	-0.112358	-0.0333727	-0.0447924	-0.152215	-0.110903	-0.118601	-0.132122	-0.00960158	-0.12064	-0.115792	-0.12311	0.463308	0.575625	0.098988	0.351703	0.102433	0.300456	-0.168036
102	-0.0645689	0.0809912	0.10255	0.20471	0.051193	0.135914	0.00826903	-0.027227	0.116218	-0.051889	0.116147	-0.0109795	1.38925	0.909693	1.72606	0.885686	1.14562	0.893485	0.341515	2.27681	-0.0282639	1.26141		102	-0.684526	-0.0967413	-0.0965422	-0.124389	-0.121284	-0.0783096	-0.157121	-0.129448	-0.0570769	-0.0602909	-0.166831	-0.100021	-0.168699	-0.126846	0.00779017	-0.106545	-0.13034	-0.120908	0.457719	0.5463	0.105457	0.317363	0.155144	0.292091	-0.155896
103	-0.0692422	0.0899663	0.106308	0.20471	0.0551791	0.132355	0.0106372	-0.0327751	0.112192	-0.0461533	0.119924	-0.0144467	1.38354	0.904096	1.69778	0.884686	1.14295	0.894918	0.342069	2.25851	-0.0165091	1.26323		103	-0.700352	-0.0956292	-0.127916	-0.13308	-0.144573	-0.0749274	-0.100869	-0.103893	-0.0316722	-0.0251404	-0.131769	-0.106565	-0.110822	-0.121042	-0.0251664	-0.101985	-0.0933293	-0.130485	0.463636	0.565679	0.0837048	0.356605	0.132272	0.311293	-0.162172
104	-0.0676844	0.0924593	0.104429	0.200037	0.0477763	0.140066	0.00826903	-0.0136649	0.112192	-0.0386968	0.108593	-0.0170471	1.36734	0.914358	1.67227	0.871688	1.16833	0.938603	0.367537	2.25046	-0.0196437	1.29317		104	-0.692734	-0.114388	-0.0777903	-0.099461	-0.122917	-0.0742603	-0.169888	-0.118404	-0.04145	-0.0312564	-0.130701	-0.119638	-0.104901	-0.129358	-0.0241455	-0.0821278	-0.126037	-0.155082	0.449923	0.550477	0.101758	0.378229	0.134376	0.344143	-0.167915
105	-0.0645689	0.0974454	0.115079	0.205645	0.0506235	0.12583	0.0171499	-0.0241447	0.122257	-0.0461533	0.114888	-0.0257151	1.38163	0.917156	1.63457	0.865189	1.16766	0.956506	0.379164	2.25193	-0.0196437	1.28228		105	-0.689401	-0.111534	-0.129863	-0.118217	-0.132908	-0.0933745	-0.153465	-0.134067	-0.0332847	-0.0345631	-0.125838	-0.117373	-0.109015	-0.106168	-0.0140077	-0.0790622	-0.134273	-0.139756	0.465951	0.53796	0.098166	0.356189	0.170104	0.320739	-0.139115
106	-0.0684633	0.0999385	0.103803	0.197234	0.0443597	0.143032	0.018926	-0.0241447	0.121251	-0.0335347	0.116777	-0.0205143	1.36353	0.935815	1.61017	0.864689	1.16365	0.920699	0.397435	2.22485	-0.0180764	1.26867		106	-0.693278	-0.0890503	-0.0612754	-0.140957	-0.133766	-0.0956863	-0.158977	-0.127656	-0.0460824	-0.0614335	-0.142749	-0.11493	-0.0864075	-0.139883	-0.0160675	-0.0729157	-0.102211	-0.139653	0.489946	0.541043	0.102261	0.353498	0.140004	0.340548	-0.171925
107	-0.0707999	0.0989413	0.115079	0.205645	0.0483458	0.133542	0.0159657	-0.0222953	0.114708	-0.0392704	0.116777	-0.0170471	1.3883	0.935815	1.57301	0.866189	1.18502	0.938603	0.419027	2.21021	-0.0165091	1.26958		107	-0.700324	-0.102945	-0.125316	-0.0976031	-0.0988381	-0.103351	-0.155093	-0.127102	-0.0559482	-0.0470238	-0.149848	-0.120838	-0.12069	-0.129226	-0.0217454	-0.116743	-0.136401	-0.113148	0.515722	0.526735	0.0832786	0.375797	0.164247	0.369103	-0.13685
108	-0.0692422	0.100936	0.11132	0.199103	0.0398041	0.130576	0.0112293	-0.0278434	0.112695	-0.0507418	0.113629	-0.0187807	1.35591	0.956339	1.53475	0.850692	1.18569	0.899931	0.42401	2.20069	-0.0180764	1.27049		108	-0.689233	-0.102865	-0.12751	-0.136987	-0.131261	-0.0652461	-0.133829	-0.11619	-0.0408196	-0.0555728	-0.164667	-0.140337	-0.116794	-0.121386	-0.0180915	-0.0918791	-0.138959	-0.136926	0.510667	0.529136	0.0827154	0.34948	0.152778	0.330628	-0.157798
109	-0.0598956	0.108415	0.110067	0.196299	0.0426513	0.143032	0.0153737	-0.0136649	0.117225	-0.0392704	0.124331	-0.0196475	1.31971	0.958205	1.51368	0.845692	1.19504	0.935022	0.436191	2.18605	-0.0118071	1.27775		109	-0.702349	-0.121301	-0.126464	-0.128843	-0.141456	-0.124203	-0.148724	-0.14562	-0.0483839	-0.0368751	-0.127339	-0.125028	-0.132046	-0.110994	-0.0497226	-0.11323	-0.108272	-0.1306	0.518087	0.525187	0.128945	0.351716	0.202748	0.35806	-0.142532
110	-0.06379	0.107418	0.112573	0.200972	0.0489152	0.142439	0.018334	-0.0266105	0.121754	-0.0392704	0.115518	-0.0135799	1.32924	0.961004	1.49815	0.836194	1.19237	0.908524	0.441727	2.17947	0.00073141	1.25324		110	-0.693132	-0.100453	-0.105141	-0.109603	-0.142246	-0.0963844	-0.178385	-0.146815	-0.0682767	-0.0216051	-0.14412	-0.138575	-0.125843	-0.12686	-0.0391371	-0.11075	-0.125666	-0.160025	0.52421	0.529747	0.10698	0.329599	0.169435	0.375912	-0.156308
111	-0.057559	0.10642	0.116958	0.215926	0.0585958	0.145405	0.0195181	-0.0050344	0.122257	-0.0450061	0.123702	-0.0170471	1.36925	0.957272	1.4671	0.848692	1.18035	0.912105	0.462213	2.15678	-0.0078888	1.26776		111	-0.691286	-0.109832	-0.124343	-0.10679	-0.15127	-0.118648	-0.15535	-0.079547	-0.0617386	-0.0247909	-0.134857	-0.117773	-0.135365	-0.128724	-0.0376326	-0.0990116	-0.10887	-0.167887	0.525374	0.488814	0.0973896	0.333305	0.188212	0.377674	-0.134342
112	-0.0676844	0.11739	0.121343	0.222468	0.0540402	0.149557	0.0242545	-0.0185965	0.120747	-0.0427118	0.118665	-0.0161803	1.35305	0.968467	1.42717	0.849692	1.21574	0.919267	0.462213	2.14946		1.25506		112	-0.689721	-0.122923	-0.0807244	-0.120292	-0.127722	-0.134365	-0.164061	-0.142779	-0.0402626	-0.0281648	-0.150497	-0.142336	-0.156729	-0.149045	-0.0327249	-0.0930807	-0.134022	-0.137989	0.505623	0.506432	0.110085	0.338844	0.202862	0.36968	-0.152394
113	-0.0598956	0.110908	0.107561	0.228076	0.0603041	0.148964	0.0207022	-0.0161307	0.118734	-0.0404176	0.122443	-0.0369835	1.3521	0.963803	1.40832	0.86269	1.23043	0.90566	0.437298	2.11359		1.26413		113	-0.692599	-0.121033	-0.0860115	-0.156557	-0.143389	-0.130067	-0.140455	-0.138	-0.0234482	-0.0162284	-0.11216	-0.119076	-0.129188	-0.137529	-0.0200796	-0.123028	-0.0993424	-0.153187	0.520439	0.465257	0.113403	0.345917	0.187984	0.375521	-0.172143
114	-0.0785887	0.1139	0.118211	0.224337	0.0551791	0.148964	0.0236625	-0.0099661	0.118734	-0.0495947	0.127479	-0.0283155	1.40259	0.983394	1.38281	0.850692	1.25581	0.91497	0.452247	2.09603		1.2841		114	-0.699247	-0.10194	-0.102788	-0.143642	-0.125408	-0.120665	-0.164504	-0.132085	-0.0656674	-0.0335684	-0.151147	-0.130358	-0.168917	-0.123568	-0.0495077	-0.115988	-0.108033	-0.138859	0.522803	0.456164	0.124135	0.342264	0.208458	0.370648	-0.168242
115	-0.0614534	0.114398	0.105055	0.221533	0.0603041	0.15015	0.0177419	-0.0075003	0.113702	-0.047874	0.121184	-0.0248483	1.41783	0.974998	1.36063	0.85919	1.25581	0.912105	0.44062	2.09017		1.27139		115	-0.700313	-0.119452	-0.100072	-0.113955	-0.137536	-0.117779	-0.158849	-0.123271	-0.053544	-0.0165107	-0.143413	-0.138027	-0.109656	-0.129385	-0.0159421	-0.103525	-0.125821	-0.141369	0.512922	0.438575	0.108578	0.312149	0.214249	0.392044	-0.160572
116	-0.0669055	0.12437	0.113199	0.226206	0.0637207	0.167945	0.018926	-0.0075003	0.122761	-0.0450061	0.114888	-0.0274487	1.39116	0.970333	1.33179	0.851691	1.26382	0.897782	0.459444	2.0909		1.28047		116	-0.692835	-0.120363	-0.113173	-0.111791	-0.145812	-0.0961362	-0.143368	-0.139093	-0.0519022	-0.0332055	-0.14285	-0.135332	-0.152321	-0.131051	-0.0363788	-0.102478	-0.14612	-0.143443	0.505611	0.460995	0.104635	0.324112	0.219927	0.394866	-0.150044
117	-0.06379	0.122376	0.110067	0.236487	0.0568874	0.159641	0.0212942	-0.0087332	0.124774	-0.0530361	0.114888	-0.0309159	1.38925	0.966601	1.28909	0.836694	1.27851	0.911389	0.457784	2.08066		1.27775		117	-0.699859	-0.105638	-0.098169	-0.126374	-0.134038	-0.13227	-0.149409	-0.139924	-0.0432971	-0.0126394	-0.131682	-0.11379	-0.130828	-0.155748	0.0203459	-0.111582	-0.122809	-0.182484	0.507538	0.434042	0.1303	0.308288	0.208866	0.394145	-0.145234
118	-0.0715788	0.141323	0.11132	0.22901	0.0625819	0.167945	0.018926	-0.0087332	0.122257	-0.0473004	0.118036	-0.0231147	1.39878	0.982461	1.28189	0.823696	1.2705	0.91497	0.443388	2.07919		1.2723		118	-0.701031	-0.102208	-0.110225	-0.113484	-0.129641	-0.084469	-0.143097	-0.114616	-0.0484279	-0.041526	-0.131985	-0.135777	-0.131225	-0.128949	-0.0142943	-0.107531	-0.139234	-0.171421	0.527047	0.395823	0.11998	0.312891	0.182551	0.389932	-0.173548
119	-0.0669055	0.131351	0.104429	0.234618	0.0688457	0.163793	0.0272148	0.00359601	0.120244	-0.0427118	0.114259	-0.0213811	1.39306	0.9694	1.27135	0.825196	1.25715	0.90566	0.441727	2.05724		1.24689		119	-0.696459	-0.120578	-0.0913277	-0.104449	-0.120453	-0.0998287	-0.137013	-0.124174	-0.0267319	-0.0487981	-0.144149	-0.133304	-0.131289	-0.124943	-0.0287845	-0.0919716	-0.116856	-0.182304	0.529472	0.410514	0.105899	0.271165	0.257171	0.398729	-0.146312
120	-0.0645689	0.134343	0.110067	0.221533	0.0642902	0.170318	0.0325433	0.00606185	0.120244	-0.0415647	0.11237	-0.0239815	1.35877	0.968467	1.23863	0.831695	1.27851	0.917118	0.449479	2.04113		1.27321		120	-0.705104	-0.0975318	-0.0922718	-0.118052	-0.129764	-0.106407	-0.145368	-0.124188	-0.0478855	-0.0433676	-0.166037	-0.156993	-0.141632	-0.1308	-0.03371	-0.108624	-0.137334	-0.166747	0.519336	0.416453	0.150942	0.284896	0.256992	0.41243	-0.159046
																								121	-0.697289	-0.120712	-0.113072	-0.10394	-0.12764	-0.10847	-0.136971	-0.102844	-0.0594078	-0.0192259	-0.160627	-0.135214	-0.147092	-0.14291	-0.0313099	-0.103156	-0.131691	-0.17224	0.533121	0.385877	0.104529	0.283726	0.265361	0.428726	-0.14017
																								122	-0.693553	-0.092534	-0.117429	-0.121793	-0.143593	-0.112659	-0.154579	-0.15544	-0.0217184	-0.0414319	-0.1436	-0.137524	-0.16092	-0.146679	-0.0283904	-0.132671	-0.150041	-0.17151	0.524804	0.400639	0.115748	0.279045	0.217316	0.402469	-0.137916
																								123	-0.708577	-0.121315	-0.142746	-0.101255	-0.134787	-0.123349	-0.166532	-0.156562	-0.0351318	-0.037601	-0.166961	-0.126331	-0.161023	-0.138323	-0.0159601	-0.128774	-0.150005	-0.166094	0.520451	0.349988	0.130331	0.308587	0.206924	0.438502	-0.137153
																								124	-0.68608	-0.11211	-0.0998684	-0.131795	-0.132663	-0.0822659	-0.129745	-0.12381	-0.0574581	-0.0383672	-0.135491	-0.135717	-0.169943	-0.158141	-0.0484151	-0.12788	-0.159437	-0.158271	0.526865	0.371584	0.136724	0.283362	0.24045	0.435134	-0.149983
																								125	-0.695157	-0.111386	-0.0912696	-0.119566	-0.12225	-0.118881	-0.151308	-0.155469	-0.0522247	-0.0615813	-0.154393	-0.127826	-0.146553	-0.130139	-0.0202766	-0.13891	-0.128141	-0.18224	0.506205	0.367478	0.115702	0.313918	0.261723	0.42919	-0.132803
																								126	-0.701699	-0.12981	-0.109673	-0.122531	-0.120331	-0.106717	-0.135186	-0.143624	-0.0433411	-0.0343346	-0.1637	-0.121711	-0.162573	-0.136657	-0.00954785	-0.116527	-0.133962	-0.178706	0.519093	0.323973	0.168128	0.28422	0.251837	0.45382	-0.145476
																								127	-0.683281	-0.0923062	-0.101873	-0.117772	-0.149378	-0.129524	-0.156635	-0.107943	-0.0606099	-0.0550889	-0.149776	-0.150242	-0.149527	-0.156476	-0.0135241	-0.102093	-0.138947	-0.17927	0.514498	0.32555	0.114423	0.277237	0.249275	0.446115	-0.145404
																								128	-0.683297	-0.105933	-0.127582	-0.12178	-0.146996	-0.111248	-0.147167	-0.102975	-0.0188745	-0.0443892	-0.141782	-0.131631	-0.161317	-0.134012	-0.0136137	-0.148939	-0.152097	-0.156081	0.526598	0.321373	0.103007	0.321472	0.277172	0.452543	-0.148457
																								129	-0.695483	-0.140221	-0.118882	-0.123829	-0.134024	-0.118493	-0.145054	-0.150137	-0.0525911	-0.0430315	-0.141898	-0.119801	-0.163458	-0.13429	-0.0392267	-0.135983	-0.158672	-0.169462	0.561493	0.329315	0.140956	0.290344	0.253794	0.447753	-0.153545
																								130	-0.702131	-0.131203	-0.113507	-0.12159	-0.162405	-0.117174	-0.144382	-0.157932	-0.0423002	-0.0329232	-0.166239	-0.132919	-0.174146	-0.133682	0.00101974	-0.143208	-0.146287	-0.182957	0.545234	0.290556	0.126251	0.288797	0.265769	0.431209	-0.162705
																								131	-0.696089	-0.131686	-0.0808987	-0.110163	-0.146003	-0.12549	-0.14671	-0.125645	-0.0424175	-0.0363778	-0.161031	-0.125457	-0.170314	-0.117896	-0.0100315	-0.102924	-0.158648	-0.194494	0.54453	0.292616	0.115078	0.28396	0.264105	0.423421	-0.180636
																								132	-0.704779	-0.139149	-0.0903545	-0.10847	-0.133711	-0.093902	-0.152565	-0.143828	-0.0472405	-0.0674017	-0.14337	-0.138886	-0.173416	-0.144153	-0.00865229	-0.139681	-0.154918	-0.171843	0.545052	0.259298	0.137242	0.321472	0.251625	0.445373	-0.163953
																								133	-0.696913	-0.139336	-0.111634	-0.123167	-0.152863	-0.112008	-0.154622	-0.142925	-0.0567984	-0.0527231	-0.148319	-0.123429	-0.167828	-0.127547	-0.0242171	-0.122242	-0.151392	-0.197695	0.521227	0.226861	0.148369	0.325789	0.297956	0.434526	-0.143841
																								134	-0.700829	-0.119278	-0.112433	-0.101586	-0.134936	-0.12895	-0.145125	-0.130133	-0.021953	-0.0562987	-0.188287	-0.124347	-0.149232	-0.132862	-0.0212259	-0.136091	-0.156473	-0.185185	0.521457	0.21629	0.159816	0.292866	0.289228	0.469365	-0.145731
																								135	-0.700167	-0.125241	-0.107596	-0.137063	-0.153421	-0.100542	-0.147396	-0.166411	-0.0397348	-0.0394425	-0.164263	-0.112102	-0.136416	-0.140544	0.0131814	-0.128389	-0.159354	-0.196056	0.530914	0.221561	0.135308	0.321446	0.281283	0.455293	-0.149923
																								136	-0.696823	-0.100171	-0.117633	-0.115431	-0.155014	-0.0979669	-0.136899	-0.112533	-0.0529723	-0.0683695	-0.168418	-0.143535	-0.166559	-0.155299	-0.0254351	-0.116049	-0.158565	-0.211319	0.546167	0.20383	0.132325	0.344721	0.316848	0.446496	-0.153073
																								137	-0.697396	-0.113101	-0.0987645	-0.11202	-0.148684	-0.134722	-0.167117	-0.136063	-0.0594371	-0.0505859	-0.175661	-0.151086	-0.146605	-0.15206	-0.0462478	-0.147275	-0.151762	-0.194174	0.530029	0.184024	0.129448	0.347413	0.305167	0.44562	-0.159797
																								138	-0.698159	-0.116183	-0.109324	-0.115405	-0.154823	-0.115126	-0.147139	-0.119439	-0.0827016	-0.0692701	-0.143701	-0.129395	-0.169468	-0.134435	-0.0409999	-0.11303	-0.150256	-0.187951	0.522027	0.187661	0.140651	0.351066	0.318593	0.456148	-0.173064
																								139	-0.701693	-0.126286	-0.114117	-0.120775	-0.144233	-0.122139	-0.17043	-0.135873	-0.0575021	-0.0707353	-0.174074	-0.162412	-0.170904	-0.142831	-0.0478957	-0.139758	-0.172826	-0.197439	0.522561	0.16507	0.131168	0.358036	0.314336	0.464904	-0.153872
																								140	-0.699595	-0.116853	-0.0885243	-0.141517	-0.146615	-0.120122	-0.173872	-0.133032	-0.0364804	-0.0989229	-0.160497	-0.126034	-0.173659	-0.142461	-0.05266	-0.167502	-0.163956	-0.188143	0.522621	0.144256	0.14607	0.337245	0.330405	0.450256	-0.165152
																								141	-0.697884	-0.125214	-0.10992	-0.125114	-0.133956	-0.143255	-0.148895	-0.153561	-0.0391778	-0.0344959	-0.184146	-0.135821	-0.169033	-0.171416	-0.0431671	-0.152405	-0.155851	-0.200999	0.540008	0.157796	0.135171	0.367294	0.334075	0.468221	-0.154745
																								142	-0.703152	-0.0807966	-0.0972248	-0.125089	-0.143158	-0.123303	-0.17313	-0.136893	-0.0371841	-0.0562718	-0.153831	-0.162072	-0.145169	-0.152192	-0.0118405	-0.147029	-0.150663	-0.205839	0.543876	0.101106	0.106523	0.379451	0.346996	0.452017	-0.165758
																								143	-0.705665	-0.134807	-0.0990986	-0.109106	-0.16103	-0.124761	-0.159806	-0.126024	-0.0481933	-0.0361627	-0.154162	-0.105558	-0.183143	-0.147273	-0.0566722	-0.137324	-0.140681	-0.210384	0.514995	0.11871	0.129113	0.349506	0.351792	0.455654	-0.157265
																								144	-0.701065	-0.110756	-0.12626	-0.111766	-0.146533	-0.130129	-0.168517	-0.131706	-0.0485012	-0.0398727	-0.168158	-0.128463	-0.148809	-0.147287	-0.0466061	-0.145257	-0.163884	-0.206607	0.515322	0.0981082	0.0928686	0.362639	0.329344	0.442448	-0.187869
																								145	-0.698613	-0.113423	-0.114176	-0.0971323	-0.165672	-0.0863308	-0.14701	-0.165901	-0.0570476	-0.041889	-0.173411	-0.134089	-0.152526	-0.167952	-0.0300561	-0.168611	-0.157166	-0.185787	0.505126	0.0866423	0.133588	0.377891	0.330894	0.454294	-0.151728
																								146	-0.702641	-0.11156	-0.103892	-0.116283	-0.162364	-0.14853	-0.146125	-0.117705	-0.0561387	-0.0369423	-0.16318	-0.145282	-0.170622	-0.154915	-0.0250948	-0.142084	-0.165283	-0.192253	0.500118	0.0895123	0.122248	0.390503	0.33463	0.458157	-0.133179
																								147	-0.703634	-0.125951	-0.0778775	-0.119312	-0.166066	-0.122992	-0.164847	-0.140958	-0.0389139	-0.0589736	-0.176657	-0.152063	-0.178952	-0.160191	-0.0514958	-0.138063	-0.16826	-0.17991	0.495705	0.0805471	0.0957913	0.394521	0.361564	0.454562	-0.140351
																								148	-0.690075	-0.127384	-0.136936	-0.109234	-0.141905	-0.114382	-0.137128	-0.130293	-0.0321852	-0.0431794	-0.1493	-0.153692	-0.161779	-0.167793	-0.0478061	-0.154408	-0.165438	-0.198732	0.500058	0.0738267	0.128839	0.390555	0.378662	0.452945	-0.142484
																								149	-0.701312	-0.141199	-0.109266	-0.118039	-0.189424	-0.134225	-0.168017	-0.149044	-0.0674558	-0.0511504	-0.155764	-0.130802	-0.175133	-0.159252	-0.0151361	-0.151804	-0.15652	-0.193598	0.487012	0.0618777	0.145994	0.392246	0.364387	0.452708	-0.174627
																								150	-0.707006	-0.115995	-0.097893	-0.100301	-0.156266	-0.136552	-0.15892	-0.141147	-0.0457012	-0.0415932	-0.171015	-0.15073	-0.157908	-0.140226	-0.0112852	-0.151127	-0.14612	-0.191831	0.498651	0.0520174	0.123191	0.409071	0.352902	0.450987	-0.154757
																								151	-0.705227	-0.137166	-0.119652	-0.124529	-0.1723	-0.0977342	-0.189895	-0.183531	-0.0665029	-0.0345631	-0.185704	-0.123192	-0.180811	-0.136115	-0.0487196	-0.141206	-0.178373	-0.177195	0.505271	0.0242834	0.100739	0.378515	0.354745	0.448381	-0.145622
																								152	-0.699819	-0.12642	-0.0971813	-0.139188	-0.162255	-0.136087	-0.157706	-0.132027	-0.0646412	-0.0719719	-0.178143	-0.154609	-0.149117	-0.140372	-0.019596	-0.171168	-0.164745	-0.202215	0.485181	0.0284889	0.133527	0.369426	0.371434	0.458703	-0.181097
																								153	-0.698355	-0.139176	-0.0887132	-0.138068	-0.157831	-0.13255	-0.167831	-0.111527	-0.0460237	-0.0578176	-0.190336	-0.147873	-0.141952	-0.156634	-0.0481823	-0.158937	-0.159605	-0.22	0.451814	-0.00264079	0.119584	0.369738	0.335348	0.450277	-0.159918
																								154	-0.701082	-0.106348	-0.126769	-0.114514	-0.154142	-0.125118	-0.157735	-0.146801	-0.0455839	-0.049161	-0.16875	-0.119712	-0.173147	-0.159186	-0.0205811	-0.175528	-0.170555	-0.181267	0.495099	0.0461779	0.0787728	0.37845	0.348595	0.435453	-0.165407
																								155	-0.69638	-0.150457	-0.106434	-0.10464	-0.14019	-0.137126	-0.187753	-0.164576	-0.0613282	-0.0763809	-0.162574	-0.146881	-0.170801	-0.167211	-0.0160138	-0.167533	-0.166407	-0.192292	0.481483	0.0139257	0.123953	0.399046	0.382479	0.4285	-0.157701
																								156	-0.708565	-0.0945974	-0.108758	-0.123778	-0.130376	-0.150314	-0.165761	-0.136456	-0.0454227	-0.0619577	-0.188186	-0.118943	-0.146194	-0.134687	-0.0614007	-0.151219	-0.160824	-0.170166	0.480949	0.0199926	0.148384	0.401751	0.391076	0.455345	-0.12763
																								157	-0.703146	-0.10951	-0.105301	-0.129721	-0.151475	-0.137964	-0.154365	-0.144702	-0.0484132	-0.0774024	-0.186425	-0.127648	-0.197369	-0.162584	-0.0477882	-0.154654	-0.182975	-0.212791	0.438829	-0.0268512	0.117574	0.381896	0.356768	0.452172	-0.162572
																								158	-0.700672	-0.119787	-0.136675	-0.122506	-0.148616	-0.142339	-0.170173	-0.134533	-0.0324491	-0.0519704	-0.169904	-0.161465	-0.166828	-0.135149	-0.0433104	-0.170706	-0.173472	-0.19589	0.490346	-0.0295508	0.117422	0.38646	0.356589	0.439265	-0.13479
																								159	-0.702321	-0.112056	-0.109571	-0.129453	-0.15319	-0.156799	-0.161248	-0.161472	-0.0601554	-0.0448865	-0.203769	-0.14044	-0.169392	-0.182892	-0.0274053	-0.179194	-0.15132	-0.212753	0.46891	-0.0410024	0.149039	0.39876	0.353636	0.442746	-0.163601
																								160	-0.708459	-0.112606	-0.092388	-0.131617	-0.146302	-0.12625	-0.156478	-0.126942	-0.0656967	-0.060143	-0.166946	-0.124791	-0.18604	-0.143056	-0.020402	-0.160955	-0.165307	-0.206082	0.459828	-0.052383	0.135765	0.398929	0.356817	0.431765	-0.167927
																								161	-0.699236	-0.126246	-0.0941746	-0.147281	-0.134923	-0.155744	-0.186239	-0.144834	-0.0549513	-0.059686	-0.171838	-0.137849	-0.174044	-0.149733	-0.0500092	-0.13586	-0.181613	-0.203495	0.46275	-0.0368253	0.0733536	0.410397	0.372218	0.425173	-0.164025
																								162	-0.713727	-0.112954	-0.0740719	-0.0999063	-0.164174	-0.140912	-0.158078	-0.160962	-0.0335779	-0.0321301	-0.164292	-0.142528	-0.17348	-0.157057	-0.0284083	-0.159307	-0.167148	-0.223867	0.455306	-0.0458047	0.108456	0.39902	0.363163	0.398451	-0.165346
																								163	-0.706619	-0.108278	-0.108569	-0.103558	-0.137836	-0.150454	-0.161962	-0.123533	-0.0552152	-0.0560164	-0.152489	-0.125812	-0.16406	-0.165876	-0.0406237	-0.178316	-0.16068	-0.198566	0.419211	-0.0761388	0.11246	0.384691	0.34295	0.409937	-0.168981
																								164	-0.694327	-0.12445	-0.105737	-0.108152	-0.158117	-0.130222	-0.165704	-0.136238	-0.0393244	-0.0769992	-0.166182	-0.137316	-0.177748	-0.156277	-0.0257216	-0.176421	-0.161792	-0.221089	0.427541	-0.0486747	0.0996578	0.393715	0.342738	0.430272	-0.174445
																								165	-0.710226	-0.111346	-0.114466	-0.112148	-0.14833	-0.137949	-0.181669	-0.150093	-0.0485891	-0.0674554	-0.18253	-0.138116	-0.164752	-0.151385	-0.0582304	-0.156749	-0.16233	-0.233957	0.437386	-0.0311136	0.0761698	0.411113	0.353212	0.406074	-0.17814
																								166	-0.710978	-0.126339	-0.121976	-0.0971578	-0.146561	-0.142107	-0.153294	-0.169675	-0.0244011	-0.0634094	-0.174623	-0.150434	-0.187347	-0.151161	-0.0358952	-0.137786	-0.177118	-0.194622	0.43022	-0.0648434	0.133984	0.387435	0.364175	0.386182	-0.170774
																								167	-0.701985	-0.118045	-0.105446	-0.123384	-0.126674	-0.117981	-0.183397	-0.152905	-0.0421683	-0.0440128	-0.15018	-0.103397	-0.178645	-0.170609	-0.0211722	-0.162819	-0.144291	-0.205967	0.424837	-0.0844363	0.0780878	0.362379	0.364811	0.39569	-0.185979
																								168	-0.701155	-0.105384	-0.121598	-0.111053	-0.176738	-0.134613	-0.180798	-0.138423	-0.0524152	-0.026162	-0.182833	-0.121237	-0.199458	-0.155034	-0.0624754	-0.189423	-0.153759	-0.189628	0.441193	-0.0553667	0.0685586	0.366696	0.372103	0.401099	-0.148057
																								169	-0.707825	-0.119613	-0.11236	-0.139303	-0.160458	-0.111791	-0.174886	-0.147208	-0.0335779	-0.0496987	-0.160944	-0.130506	-0.175236	-0.147115	-0.0275486	-0.133596	-0.146538	-0.199693	0.419478	-0.0972377	0.106051	0.380868	0.38243	0.389159	-0.154793
																								170	-0.691168	-0.108626	-0.126798	-0.103253	-0.156674	-0.134442	-0.170388	-0.153459	-0.0261309	-0.0447252	-0.162906	-0.137968	-0.16861	-0.146136	-0.0334055	-0.160046	-0.156389	-0.232843	0.412155	-0.104981	0.0736124	0.361338	0.345055	0.397081	-0.130404
																								171	-0.702164	-0.133803	-0.0858953	-0.118434	-0.144519	-0.130036	-0.162533	-0.137942	-0.0678956	-0.0458946	-0.163613	-0.129751	-0.17389	-0.126608	-0.0380983	-0.16932	-0.171774	-0.206402	0.425746	-0.0808843	0.0811627	0.369582	0.393817	0.434372	-0.155641
																								172	-0.706585	-0.128698	-0.131998	-0.13322	-0.149351	-0.12864	-0.182241	-0.131837	-0.0532508	-0.040948	-0.188287	-0.147518	-0.186065	-0.137662	-0.0238051	-0.166716	-0.171714	-0.220141	0.403425	-0.102239	0.103692	0.360194	0.390359	0.400295	-0.133772
																								173	-0.70576	-0.117041	-0.123864	-0.120826	-0.157151	-0.135156	-0.185311	-0.16408	-0.0568864	-0.02674	-0.184001	-0.125501	-0.15687	-0.149138	-0.0296621	-0.159075	-0.156496	-0.210794	0.39963	-0.0893807	0.0891239	0.343876	0.367633	0.395886	-0.153957
																								174	-0.719275	-0.111882	-0.0997958	-0.129441	-0.152264	-0.129183	-0.17313	-0.173492	-0.0358648	-0.0705202	-0.18934	-0.136221	-0.161151	-0.143426	-0.0376147	-0.202764	-0.158074	-0.204891	0.414968	-0.112824	0.0982725	0.351183	0.3792	0.402551	-0.139212
																								175	-0.708588	-0.115955	-0.0916763	-0.111651	-0.163684	-0.127228	-0.164547	-0.154843	-0.0392951	-0.0480722	-0.19123	-0.113583	-0.183041	-0.173677	-0.0230887	-0.181135	-0.17132	-0.229411	0.402673	-0.135003	0.0770831	0.365187	0.381255	0.419641	-0.155157
																								176	-0.71095	-0.123941	-0.0778775	-0.116614	-0.157477	-0.135947	-0.145868	-0.129856	-0.0459211	-0.0690819	-0.14135	-0.128936	-0.196113	-0.141403	-0.0267784	-0.146644	-0.165821	-0.219898	0.385263	-0.103162	0.101956	0.321329	0.379706	0.388686	-0.144071
																								177	-0.698927	-0.110194	-0.107189	-0.112555	-0.182237	-0.10439	-0.173344	-0.126651	-0.0412154	-0.0143734	-0.162214	-0.135525	-0.182092	-0.1615	-0.0615261	-0.159491	-0.156317	-0.229808	0.385154	-0.116404	0.0479324	0.368087	0.376149	0.400501	-0.139237
																								178	-0.709328	-0.113141	-0.0856774	-0.0900955	-0.157886	-0.126499	-0.174272	-0.178169	-0.0300889	-0.055519	-0.17481	-0.126671	-0.192153	-0.138851	-0.0466956	-0.184894	-0.154357	-0.227503	0.414434	-0.106501	0.110937	0.352263	0.370113	0.400027	-0.145767
																								179	-0.712392	-0.127465	-0.130618	-0.132507	-0.18191	-0.106686	-0.157492	-0.134373	-0.0645532	-0.0509085	-0.167653	-0.10316	-0.184207	-0.154863	-0.0509048	-0.159553	-0.152157	-0.215506	0.376545	-0.107837	0.101561	0.366644	0.389983	0.411791	-0.149365
																								180	-0.715051	-0.104472	-0.113871	-0.111995	-0.152659	-0.119377	-0.168017	-0.159054	-0.0125123	-0.0151262	-0.155172	-0.119194	-0.184912	-0.134277	-0.0427731	-0.134982	-0.150364	-0.222881	0.394962	-0.0884856	0.0970091	0.344344	0.371337	0.390787	-0.160742
																								181	-0.702394	-0.119519	-0.101553	-0.106511	-0.148834	-0.0897286	-0.184026	-0.161312	-0.0284617	-0.0446714	-0.149762	-0.127634	-0.177466	-0.140954	-0.020402	-0.162942	-0.178098	-0.209142	0.372374	-0.0934015	0.0836287	0.33532	0.427359	0.39294	-0.142762
																								182	-0.710226	-0.121114	-0.114161	-0.124822	-0.151488	-0.116259	-0.185939	-0.132479	-0.0234042	-0.0140239	-0.156009	-0.135022	-0.161715	-0.137476	-0.0349459	-0.160708	-0.15713	-0.225404	0.378	-0.136082	0.0862165	0.358179	0.376851	0.401912	-0.159809
																								183	-0.702327	-0.13328	-0.0892215	-0.112097	-0.14294	-0.145458	-0.177542	-0.166499	-0.0212493	-0.0370499	-0.152186	-0.119875	-0.179016	-0.158419	-0.0418954	-0.143825	-0.160358	-0.224136	0.36225	-0.0998804	0.100099	0.36927	0.379738	0.41311	-0.14
																								184	-0.703561	-0.12228	-0.107407	-0.151506	-0.164501	-0.130036	-0.149909	-0.147252	-0.0216598	-0.0410152	-0.164436	-0.0968525	-0.16975	-0.148529	-0.020617	-0.179241	-0.158851	-0.213265	0.373999	-0.123338	0.109233	0.353043	0.350161	0.374315	-0.116774
																								185	-0.712767	-0.1047	-0.11326	-0.114006	-0.131275	-0.109805	-0.142683	-0.172574	-0.0136118	-0.0296568	-0.167163	-0.117492	-0.187372	-0.132016	-0.0748162	-0.181289	-0.155385	-0.196799	0.341627	-0.118791	0.0681324	0.332564	0.356442	0.397102	-0.148614
																								186	-0.709828	-0.129877	-0.108729	-0.0915079	-0.145621	-0.12954	-0.177728	-0.142386	-0.0161772	-0.018527	-0.164667	-0.134074	-0.159664	-0.132069	-0.0739564	-0.147429	-0.152109	-0.211088	0.372993	-0.142021	0.0893979	0.334852	0.382071	0.373584	-0.12368
																								187	-0.705946	-0.111252	-0.0959031	-0.102324	-0.149977	-0.107028	-0.16686	-0.14071	-0.0102694	-0.0182581	-0.157293	-0.117092	-0.192512	-0.123885	-0.0764103	-0.146551	-0.154416	-0.229463	0.37081	-0.0994541	0.0843898	0.333643	0.416461	0.423576	-0.158707
																								188	-0.697385	-0.088166	-0.0907467	-0.0984048	-0.147922	-0.108207	-0.165746	-0.156795	-0.0262628	-0.0329904	-0.130845	-0.128774	-0.181605	-0.136049	-0.0514242	-0.153946	-0.137262	-0.214366	0.361571	-0.106203	0.0738864	0.33112	0.402464	0.41313	-0.125134
																								189	-0.70976	-0.126165	-0.109644	-0.0779305	-0.166202	-0.11643	-0.172401	-0.132857	-0.0107825	-0.0141852	-0.152936	-0.114234	-0.177184	-0.1496	-0.0251664	-0.144194	-0.143227	-0.214392	0.384705	-0.131607	0.0856837	0.346932	0.367193	0.408474	-0.134633
																								190	-0.699219	-0.109524	-0.0953947	-0.097565	-0.15941	-0.117733	-0.168131	-0.16373	0.0109867	-0.024186	-0.172473	-0.136043	-0.179567	-0.126608	-0.0309517	-0.159799	-0.14245	-0.202983	0.359656	-0.130072	0.088378	0.380686	0.363392	0.396978	-0.139237
																								191	-0.7104	-0.108666	-0.0918942	-0.107859	-0.126538	-0.11736	-0.151965	-0.160059	-0.0322292	-0.0168333	-0.129446	-0.103174	-0.187078	-0.12366	-0.0412327	-0.157335	-0.145439	-0.21032	0.345749	-0.108746	0.0707811	0.314802	0.401615	0.377653	-0.147003
																								192	-0.706568	-0.131042	-0.100783	-0.108648	-0.142572	-0.101753	-0.196921	-0.126199	0.00079845	-0.040948	-0.193654	-0.120319	-0.192281	-0.133047	-0.0418059	-0.129775	-0.179963	-0.202241	0.347762	-0.114671	0.0774484	0.330717	0.376247	0.39669	-0.118494
																								193	-0.70277	-0.130788	-0.121017	-0.104831	-0.141769	-0.104545	-0.167274	-0.144819	-0.0044936	-0.0194544	-0.15207	-0.108164	-0.188449	-0.121584	-0.0106404	-0.162665	-0.158242	-0.199885	0.362675	-0.107411	0.0819847	0.340313	0.390783	0.384091	-0.145791
																								194	-0.692863	-0.110288	-0.0790104	-0.0980994	-0.144437	-0.116026	-0.197435	-0.126024	-0.0140076	-0.0287294	-0.110342	-0.121652	-0.170506	-0.168005	-0.0657352	-0.158937	-0.128105	-0.229424	0.350356	-0.134875	0.066869	0.358491	0.373653	0.388459	-0.117889
																								195	-0.710187	-0.120658	-0.0983868	-0.0969033	-0.134719	-0.154627	-0.173858	-0.117341	0.00053458	-0.0116178	-0.15764	-0.12559	-0.180875	-0.147141	-0.0376863	-0.168442	-0.154835	-0.227427	0.350089	-0.110849	0.0643725	0.349415	0.380962	0.382587	-0.133167
																								196	-0.702877	-0.100225	-0.115904	-0.0906554	-0.158838	-0.13165	-0.183712	-0.121537	-0.00220673	-0.0226805	-0.162502	-0.113598	-0.190384	-0.147379	-0.0528212	-0.162726	-0.148403	-0.203047	0.352041	-0.130058	0.102611	0.336347	0.402219	0.388098	-0.130501
																								197	-0.708448	-0.108921	-0.0933757	-0.0833386	-0.132541	-0.0784337	-0.181898	-0.137709	-0.00680979	-0.0131099	-0.173829	-0.131868	-0.177261	-0.113347	-0.0676159	-0.162942	-0.167769	-0.222356	0.353763	-0.117981	0.0740386	0.336438	0.380505	0.386172	-0.119682
																								198	-0.71849	-0.14069	-0.0783278	-0.111855	-0.148303	-0.109588	-0.178428	-0.161414	-0.0186106	-0.00228915	-0.133341	-0.113909	-0.176581	-0.121412	-0.0185572	-0.159676	-0.143502	-0.238579	0.349847	-0.131777	0.0583901	0.340859	0.425564	0.383628	-0.127121
																								199	-0.701413	-0.105303	-0.0834261	-0.101917	-0.151774	-0.0827779	-0.129916	-0.143479	-0.0209708	-0.00478935	-0.133269	-0.137183	-0.186001	-0.133669	-0.0330652	-0.171969	-0.142605	-0.227209	0.347349	-0.137546	0.0727752	0.359752	0.397635	0.410504	-0.1337
																								200	-0.71523	-0.116478	-0.0803903	-0.117696	-0.143784	-0.126607	-0.187567	-0.123708	0.0239164	-0.0215245	-0.138233	-0.0708833	-0.172711	-0.13819	-0.0463911	-0.158367	-0.142354	-0.221114	0.329417	-0.161898	0.0658643	0.343031	0.39447	0.378632	-0.12763
																								201	-0.707286	-0.118876	-0.0883065	-0.0814044	-0.152332	-0.058823	-0.16646	-0.140463	0.0261299	-0.00847242	-0.155086	-0.151337	-0.173236	-0.131223	-0.0700339	-0.155994	-0.153711	-0.228989	0.33577	-0.114827	0.0744801	0.342238	0.406281	0.355701	-0.138873
																								202	-0.702484	-0.111413	-0.0724451	-0.102731	-0.129764	-0.0979049	-0.168303	-0.125718	0.0076444	-0.0209599	-0.124381	-0.114131	-0.155281	-0.144325	-0.0386535	-0.145457	-0.144829	-0.23621	0.355655	-0.113449	0.0795948	0.326361	0.392904	0.391879	-0.110534
																								203	-0.710389	-0.120444	-0.0616385	-0.098163	-0.135644	-0.101287	-0.165432	-0.146407	0.00947682	-0.0228149	-0.142619	-0.130136	-0.166444	-0.143915	-0.0507794	-0.171168	-0.113317	-0.207337	0.32772	-0.141069	0.059273	0.362145	0.39695	0.374182	-0.133603
																								204	-0.70341	-0.10336	-0.0835858	-0.0924368	-0.131493	-0.0842828	-0.179127	-0.0799549	0.0603303	-0.00876814	-0.145043	-0.103678	-0.176927	-0.130258	-0.0509943	-0.159445	-0.131787	-0.231934	0.322252	-0.119459	0.0608257	0.353381	0.413329	0.372307	-0.146409
																								205	-0.716683	-0.0912209	-0.0700194	-0.0842675	-0.142314	-0.0949726	-0.158392	-0.135174	0.0126286	0.0009369	-0.152489	-0.118187	-0.164573	-0.128618	-0.0632814	-0.140312	-0.139987	-0.220807	0.332266	-0.117967	0.0555588	0.35117	0.394943	0.372605	-0.160548
																								206	-0.713805	-0.140033	-0.0604039	-0.107554	-0.130458	-0.102016	-0.180641	-0.174191	0.0190934	-0.014239	-0.13591	-0.0998876	-0.179798	-0.121598	-0.0236977	-0.120917	-0.147937	-0.236172	0.33434	-0.132374	0.0461362	0.332733	0.407439	0.409762	-0.126648
																								207	-0.709211	-0.10671	-0.0872461	-0.101802	-0.118738	-0.108517	-0.182483	-0.142765	0.0174369	-0.00199343	-0.126675	-0.117743	-0.172801	-0.141443	-0.048236	-0.139788	-0.151045	-0.209296	0.339699	-0.131308	0.0811779	0.329716	0.400261	0.377983	-0.123559
																								208	-0.700094	-0.147443	-0.0556542	-0.0728914	-0.140817	-0.107431	-0.16219	-0.126592	0.034647	-0.0289847	-0.144913	-0.10809	-0.182925	-0.147287	-0.0377042	-0.176406	-0.130639	-0.219232	0.331927	-0.105294	0.0742518	0.349233	0.437734	0.39363	-0.103701
																								209	-0.695836	-0.130171	-0.0847333	-0.0864307	-0.132459	-0.0789457	-0.190523	-0.127306	0.0249865	-0.000797104	-0.140989	-0.125916	-0.16943	-0.149283	-0.0365221	-0.173263	-0.161493	-0.229744	0.312164	-0.106217	0.0367288	0.32852	0.431519	0.412852	-0.111479
																								210	-0.704756	-0.129823	-0.0764395	-0.104042	-0.128362	-0.0904733	-0.165418	-0.112227	0.0182725	-0.0184463	-0.139618	-0.118232	-0.185271	-0.129319	-0.035322	-0.142361	-0.154895	-0.231716	0.307472	-0.128993	0.0696546	0.349038	0.399087	0.382165	-0.115344
																								211	-0.721312	-0.0996622	-0.0685088	-0.0801446	-0.134582	-0.0982152	-0.145353	-0.129579	0.0215122	-8.4684e-05	-0.15145	-0.124672	-0.200611	-0.133021	-0.0605768	-0.140358	-0.127638	-0.20402	0.332873	-0.12706	0.0878605	0.334046	0.429235	0.418003	-0.122347
																								212	-0.705822	-0.113383	-0.0639625	-0.0634241	-0.126238	-0.110131	-0.169845	-0.13532	0.00220575	-0.0379236	-0.147424	-0.132549	-0.169148	-0.127547	-0.036128	-0.15695	-0.147112	-0.220371	0.307338	-0.13989	0.0444009	0.319808	0.424292	0.413213	-0.113697
																								213	-0.703791	-0.134017	-0.0722853	-0.101917	-0.12014	-0.0791009	-0.172715	-0.127102	0.0141678	-0.0547932	-0.155894	-0.106269	-0.199009	-0.153805	-0.030486	-0.137432	-0.137561	-0.225135	0.325877	-0.14492	0.0450859	0.347192	0.411224	0.412348	-0.11612
																								214	-0.701878	-0.133561	-0.0834551	-0.0957453	-0.124333	-0.103863	-0.154022	-0.117617	0.0375203	-0.0148573	-0.144596	-0.0963787	-0.184681	-0.119363	-0.0306293	-0.154254	-0.13144	-0.234968	0.337431	-0.131522	0.0863078	0.355526	0.437098	0.399553	-0.123244
																								215	-0.70286	-0.107608	-0.0825545	-0.0693794	-0.114247	-0.0744619	-0.164061	-0.11517	0.0339581	-0.00831112	-0.151147	-0.117166	-0.175287	-0.12444	-0.0338891	-0.159692	-0.153412	-0.20726	0.329272	-0.12743	0.04571	0.303997	0.437506	0.408752	-0.10673
																								216	-0.710983	-0.112766	-0.0882338	-0.0955799	-0.149759	-0.0951432	-0.177514	-0.130483	0.0396752	0.000385782	-0.0977309	-0.0933435	-0.140363	-0.142236	-0.0245932	-0.124769	-0.11676	-0.228553	0.361777	-0.10096	0.0231506	0.337778	0.440475	0.399564	-0.127605
																								217	-0.706596	-0.108639	-0.0520955	-0.0645694	-0.14456	-0.0866566	-0.171744	-0.10178	0.0336502	-0.020597	-0.147655	-0.128848	-0.17967	-0.135731	-0.0474121	-0.169089	-0.142438	-0.225212	0.365827	-0.0858571	0.0525905	0.32393	0.429675	0.395763	-0.129895
																								218	-0.694714	-0.100573	-0.0964405	-0.0654347	-0.124864	-0.088627	-0.176971	-0.100629	0.0721019	-0.0168736	-0.151724	-0.115981	-0.184694	-0.127547	-0.0317935	-0.160077	-0.117011	-0.231191	0.374496	-0.133425	0.0428786	0.341639	0.435842	0.41552	-0.10484
																								219	-0.70245	-0.106429	-0.0977332	-0.0582197	-0.122114	-0.0599556	-0.176186	-0.12617	0.025221	-0.0247371	-0.126618	-0.111836	-0.153538	-0.121386	-0.0355728	-0.141622	-0.14612	-0.230884	0.376533	-0.141481	0.0453294	0.33545	0.419088	0.418085	-0.106379
																								220	-0.712824	-0.108532	-0.0703971	-0.0732223	-0.128403	-0.0570853	-0.140255	-0.110522	0.0266137	-0.0264577	-0.153398	-0.0901603	-0.183066	-0.128578	-0.0435433	-0.19748	-0.139975	-0.21959	0.348404	-0.130357	0.0721511	0.312526	0.422073	0.421516	-0.0950989
																								221	-0.709626	-0.115861	-0.058748	-0.0838221	-0.132786	-0.0918386	-0.16896	-0.147777	0.0500981	0.00628677	-0.102002	-0.0987032	-0.178555	-0.101329	-0.021423	-0.141606	-0.131045	-0.220384	0.361959	-0.137887	0.014413	0.359245	0.452384	0.424905	-0.104295
																								222	-0.706086	-0.0899614	-0.0862003	-0.0679669	-0.140694	-0.0839725	-0.171901	-0.142342	0.0474447	-0.0149245	-0.122924	-0.115893	-0.178632	-0.0977197	-0.0231603	-0.174927	-0.128882	-0.203687	0.365609	-0.127614	0.0394232	0.340183	0.425058	0.45827	-0.0875508
																								223	-0.702832	-0.0974514	-0.0691625	-0.0913552	-0.111225	-0.0741206	-0.163804	-0.146917	0.0270388	-0.00250422	-0.136429	-0.0978296	-0.158652	-0.107993	-0.0307726	-0.138787	-0.116306	-0.226044	0.370386	-0.13962	0.0377944	0.327415	0.414699	0.462123	-0.107627
																								224	-0.716089	-0.097438	-0.0702083	-0.0521245	-0.127695	-0.107524	-0.174386	-0.126563	0.089913	-0.0230972	-0.130499	-0.0960233	-0.171634	-0.106723	-0.010533	-0.162588	-0.110962	-0.209962	0.350708	-0.156215	0.0425285	0.311954	0.46369	0.446393	-0.109904
																								225	-0.716767	-0.0789341	-0.0592128	-0.089701	-0.134705	-0.0581403	-0.156821	-0.107987	0.0395726	-0.0335684	-0.123515	-0.0846378	-0.176671	-0.120474	-0.0420208	-0.163404	-0.116497	-0.238784	0.358831	-0.133298	0.0457709	0.326218	0.432498	0.431013	-0.0975827
																								226	-0.697132	-0.121007	-0.0837892	-0.0638313	-0.122917	-0.0851362	-0.172058	-0.106035	0.0153846	-0.0261351	-0.129648	-0.119431	-0.168033	-0.132703	-0.0325816	-0.155917	-0.116019	-0.207234	0.372132	-0.119857	0.0525296	0.332551	0.453119	0.448711	-0.104525
																								227	-0.705446	-0.100841	-0.0678697	-0.0787703	-0.126266	-0.0798611	-0.158435	-0.120837	0.0439411	-0.0117254	-0.131495	-0.0788487	-0.211774	-0.0993063	-0.0186109	-0.148877	-0.115409	-0.211037	0.351823	-0.135471	0.0534125	0.3322	0.446462	0.429509	-0.101545
																								228	-0.70626	-0.092132	-0.0624083	-0.0683105	-0.153339	-0.0966327	-0.154936	-0.116598	0.0443516	-0.0287562	-0.138334	-0.0923219	-0.175428	-0.134872	-0.0114285	-0.157319	-0.124757	-0.182266	0.358116	-0.124886	0.042833	0.311564	0.452384	0.426883	-0.104016
																								229	-0.705957	-0.126246	-0.0342733	-0.0594158	-0.155817	-0.0834916	-0.171673	-0.117078	0.0822755	-0.0467146	-0.146414	-0.107631	-0.16465	-0.113162	-0.0400327	-0.117328	-0.132934	-0.242651	0.33343	-0.138853	0.0494851	0.315972	0.453869	0.463246	-0.108681
																								230	-0.710613	-0.113878	-0.0467794	-0.0806918	-0.170776	-0.0733604	-0.172001	-0.133222	0.0625586	-0.036781	-0.125276	-0.111096	-0.16952	-0.113546	-0.0434	-0.141853	-0.138409	-0.237286	0.358128	-0.162523	0.00150447	0.325555	0.480249	0.442365	-0.0931968
																								231	-0.703976	-0.0926144	-0.0569759	-0.0640477	-0.146561	-0.0645945	-0.160391	-0.144965	0.0264378	-0.0084321	-0.123025	-0.0874953	-0.184976	-0.0987642	-0.012342	-0.178024	-0.10306	-0.21854	0.374532	-0.105848	0.0278847	0.323631	0.438795	0.458507	-0.112437
																								232	-0.708369	-0.104124	-0.0759457	-0.063475	-0.119746	-0.0783251	-0.166346	-0.13073	0.0644496	-0.018285	-0.111669	-0.104862	-0.167802	-0.107715	-0.00240129	-0.117806	-0.130735	-0.224955	0.358164	-0.142703	0.0459535	0.303854	0.441976	0.44492	-0.109904
																								233	-0.702041	-0.0780632	-0.041957	-0.0409647	-0.114818	-0.0671079	-0.184683	-0.123737	0.069082	-0.0406389	-0.131567	-0.0909746	-0.165162	-0.106168	-0.0287307	-0.123998	-0.116748	-0.216453	0.372023	-0.152819	0.0413869	0.309484	0.450182	0.468365	-0.0861817
																								234	-0.705884	-0.0971566	-0.0608832	-0.0827659	-0.130649	-0.0840811	-0.182212	-0.101926	0.0361423	-0.0328695	-0.107889	-0.101827	-0.201047	-0.113559	0.00247055	-0.169443	-0.12	-0.238016	0.372374	-0.154951	0.0414782	0.329885	0.443151	0.461134	-0.0727817
																								235	-0.69638	-0.0940347	-0.0505123	-0.0687686	-0.105903	-0.096431	-0.161905	-0.101576	0.074418	-0.0530188	-0.127339	-0.100791	-0.193486	-0.0962257	-0.0176437	-0.109872	-0.0932098	-0.226005	0.388839	-0.12365	0.0436397	0.314711	0.437588	0.457271	-0.0822199
																								236	-0.704038	-0.109336	-0.0487983	-0.0579779	-0.149977	-0.0953139	-0.158592	-0.132624	0.0382972	-0.0342136	-0.131798	-0.0894644	-0.143234	-0.104198	-0.031292	-0.155517	-0.119462	-0.208476	0.380849	-0.157153	0.0462123	0.305388	0.468388	0.432445	-0.0697043
																								237	-0.708594	-0.0931236	-0.0672161	-0.0625207	-0.120698	-0.0923816	-0.142583	-0.125718	0.0621628	-0.0265786	-0.135592	-0.128922	-0.176684	-0.103088	-0.0373102	-0.144579	-0.115875	-0.223073	0.382692	-0.13398	0.0324057	0.309536	0.485273	0.463266	-0.0878295
																								238	-0.706344	-0.0675987	-0.0609558	-0.0666435	-0.120494	-0.0550994	-0.1757	-0.121143	0.0389129	-0.0509219	-0.143543	-0.0823133	-0.182669	-0.120328	-0.00143409	-0.135768	-0.124817	-0.205736	0.383311	-0.132445	0.0100898	0.313307	0.442531	0.453542	-0.0817716
																								239	-0.708577	-0.0700373	-0.0560754	-0.0620753	-0.115036	-0.0617087	-0.180241	-0.0920186	0.0449819	-0.0290251	-0.12832	-0.087362	-0.16315	-0.0981692	-0.0169273	-0.128682	-0.112994	-0.23863	0.388136	-0.122102	0.0108205	0.326439	0.440965	0.461361	-0.104137
																								240	-0.706394	-0.0779962	-0.0391537	-0.0377072	-0.123312	-0.0621897	-0.151523	-0.117821	0.077863	-0.0230569	-0.131899	-0.0932103	-0.161381	-0.112276	-0.00824033	-0.151635	-0.119091	-0.237235	0.394308	-0.11173	0.0495003	0.306883	0.454815	0.491214	-0.0613445
																								241	-0.691589	-0.0967815	-0.0528363	-0.0676743	-0.107686	-0.063586	-0.182483	-0.136718	0.059011	-0.0319016	-0.11379	-0.0928401	-0.174672	-0.0953531	0.00161081	-0.133041	-0.0945367	-0.227926	0.384584	-0.140856	0.0359829	0.295454	0.470085	0.471806	-0.106367
																								242	-0.698075	-0.0963929	-0.035261	-0.0367146	-0.119555	-0.0330218	-0.195836	-0.11466	0.0821875	-0.01725	-0.119692	-0.0760801	-0.153897	-0.10831	-0.00370881	-0.152405	-0.103981	-0.232523	0.382535	-0.0937709	0.043792	0.304751	0.468829	0.465584	-0.103519
																								243	-0.705261	-0.0777014	-0.0687558	-0.0341697	-0.107999	-0.0396932	-0.169002	-0.106472	0.0641711	-0.0377623	-0.124266	-0.0840307	-0.173813	-0.0858733	0.00204068	-0.155825	-0.0953137	-0.210077	0.396502	-0.0942824	0.0399255	0.31042	0.480526	0.472816	-0.0724061
																								244	-0.709115	-0.10265	-0.0317605	-0.0425299	-0.123108	-0.0764013	-0.150137	-0.100731	0.0759719	-0.0539329	-0.108899	-0.113213	-0.146425	-0.114299	-0.0102464	-0.142407	-0.105332	-0.221857	0.401109	-0.103489	0.0140476	0.289759	0.438338	0.445826	-0.083589
																								245	-0.700666	-0.0574423	-0.0541436	-0.047429	-0.130404	-0.0443476	-0.17857	-0.0886093	0.0841666	-0.0310414	-0.142792	-0.0911078	-0.160382	-0.123726	0.016889	-0.131054	-0.0906396	-0.219526	0.416168	-0.121889	0.0510987	0.284467	0.447833	0.453758	-0.0940328
																								246	-0.697648	-0.103762	-0.0561044	-0.0267511	-0.155885	-0.0531135	-0.130016	-0.0991577	0.0951758	-0.0229897	-0.109	-0.11838	-0.172788	-0.0563368	-0.0185393	-0.137123	-0.105092	-0.233509	0.417477	-0.128552	0.0369115	0.302163	0.450525	0.488607	-0.0816989
																								247	-0.706624	-0.0843205	-0.03728	-0.0281508	-0.114641	-0.0612123	-0.151994	-0.0991577	0.0855592	-0.0389855	-0.110515	-0.0954015	-0.15259	-0.116785	0.0138441	-0.158105	-0.115254	-0.22009	0.400055	-0.109996	0.0177314	0.312709	0.478095	0.46716	-0.0907615
																								248	-0.698097	-0.0801936	-0.0511078	-0.0299196	-0.135236	-0.0534393	-0.15922	-0.0947431	0.0722924	-0.040491	-0.0933012	-0.0817803	-0.143849	-0.0896943	0.00628563	-0.128512	-0.0924327	-0.215019	0.441448	-0.0956606	0.0409758	0.295051	0.474571	0.469179	-0.0856002
																								249	-0.704638	-0.0882062	-0.032937	-0.0434206	-0.158158	-0.0263814	-0.147296	-0.110172	0.0855885	-0.04986	-0.12164	-0.0644428	-0.146002	-0.115053	-0.0234648	-0.160061	-0.0984458	-0.211997	0.392186	-0.116063	0.00905472	0.3361	0.451716	0.472115	-0.0631012
																								250	-0.691982	-0.0798989	-0.0411582	-0.0344114	-0.105086	-0.052524	-0.161919	-0.122003	0.0761625	-0.0415126	-0.108293	-0.127323	-0.175441	-0.113149	-0.00625219	-0.123167	-0.107041	-0.220269	0.401958	-0.114017	0.0229374	0.28907	0.452548	0.459568	-0.0737873
																								251	-0.70893	-0.0965671	-0.0342588	-0.0352513	-0.115131	-0.0403913	-0.16279	-0.0694502	0.118044	-0.0137551	-0.117282	-0.111717	-0.156755	-0.0750583	0.0228535	-0.143655	-0.11309	-0.224085	0.412203	-0.112099	0.0343846	0.311317	0.468258	0.47535	-0.0749141
																								252	-0.697037	-0.0731726	-0.0386018	-0.0399595	-0.128062	-0.0242714	-0.134557	-0.117516	0.0487641	-0.0653719	-0.108553	-0.0671226	-0.161074	-0.107702	-0.0392983	-0.13603	-0.0757324	-0.235967	0.444382	-0.110323	0.0244292	0.311109	0.480738	0.471631	-0.0836859
																								253	-0.689183	-0.0759864	-0.0587916	-0.0448713	-0.100376	-0.0426565	-0.14621	-0.125675	0.105291	-0.0547125	-0.112997	-0.09666	-0.16415	-0.0978519	-0.000448974	-0.160616	-0.100562	-0.233419	0.429626	-0.117527	0.041737	0.320783	0.470085	0.47571	-0.0643855
																								254	-0.707965	-0.083597	-0.0483771	-0.0461947	-0.10985	-0.052074	-0.13907	-0.0933153	0.0418155	-0.0352218	-0.12757	-0.0712534	-0.157601	-0.0937268	0.00134214	-0.108347	-0.0819965	-0.227452	0.419066	-0.141325	0.034004	0.305973	0.502811	0.448433	-0.0697286
																								255	-0.704599	-0.0523776	-0.0473313	-0.0400358	-0.106842	-0.0308187	-0.17857	-0.106049	0.0866587	-0.0649284	-0.0991738	-0.0579579	-0.177786	-0.0823036	-0.0408745	-0.112691	-0.0755411	-0.228144	0.447401	-0.100122	0.0380379	0.300083	0.48405	0.486372	-0.0858183
																								256	-0.698697	-0.0653075	-0.0597502	-0.0662491	-0.121189	-0.0678992	-0.160577	-0.0966809	0.0972867	-0.0677915	-0.144048	-0.103811	-0.166828	-0.0982353	-0.0078642	-0.14575	-0.0782189	-0.234597	0.486454	-0.11801	0.0229679	0.288966	0.497199	0.467974	-0.0682141
																								257	-0.704481	-0.0885545	-0.0242074	-0.0469836	-0.122291	-0.0312066	-0.145582	-0.121653	0.121094	-0.0494567	-0.136804	-0.0714607	-0.150654	-0.115198	0.00171828	-0.139034	-0.0846504	-0.223304	0.458701	-0.113904	0.0140172	0.285715	0.513513	0.468644	-0.0572372
																								258	-0.694978	-0.0694879	-0.0573245	-0.0416773	-0.0883707	-0.0333321	-0.167117	-0.106501	0.0939737	-0.0524946	-0.118783	-0.0807439	-0.170276	-0.0632648	0.0128232	-0.154315	-0.100215	-0.199436	0.465357	-0.115509	0.0243074	0.314542	0.492207	0.483879	-0.0652942
																								259	-0.700779	-0.0805956	-0.0426107	-0.0364092	-0.108843	-0.0518723	-0.153722	-0.0960981	0.067191	-0.0573203	-0.12845	-0.118602	-0.163676	-0.106909	-0.0166765	-0.124276	-0.0953137	-0.228003	0.47456	-0.128495	0.0232419	0.309315	0.479058	0.476905	-0.0589577
																								260	-0.694787	-0.0779694	-0.0255437	-0.0530407	-0.122985	-0.0401897	-0.171444	-0.127146	0.0807802	-0.0449403	-0.138319	-0.108416	-0.150026	-0.0932377	0.0216176	-0.117421	-0.0756607	-0.241934	0.457028	-0.11936	0.0278542	0.317611	0.493349	0.471889	-0.091234
																								261	-0.702007	-0.0723419	-0.041652	-0.0333553	-0.147582	-0.0518568	-0.159006	-0.123227	0.0920973	-0.0450747	-0.10242	-0.0768648	-0.158908	-0.070801	-0.00695073	-0.129144	-0.0756368	-0.203559	0.459986	-0.102296	0.00249392	0.301435	0.488324	0.490822	-0.0838798
																								262	-0.690759	-0.0558211	-0.0316733	-0.0478235	-0.134787	-0.0369005	-0.174829	-0.109036	0.0891214	-0.0720929	-0.126949	-0.0804477	-0.142875	-0.0764068	0.0195936	-0.138263	-0.0953257	-0.206453	0.461829	-0.136636	0.0318881	0.293777	0.499124	0.476081	-0.075108
																								263	-0.69886	-0.0508367	-0.0264879	-0.0013904	-0.139523	-0.0638808	-0.159406	-0.115257	0.0898544	-0.0440665	-0.0988997	-0.0684551	-0.150911	-0.076777	0.00257802	-0.151358	-0.0768203	-0.203572	0.467976	-0.146795	0.0276716	0.311707	0.491668	0.474237	-0.069668
																								264	-0.691432	-0.0687778	-0.0542598	-0.014128	-0.11407	-0.0289724	-0.157878	-0.105248	0.079241	-0.048368	-0.095076	-0.0867254	-0.154243	-0.0839959	-0.0104613	-0.135783	-0.0900299	-0.22292	0.491667	-0.125554	0.00444237	0.336074	0.455435	0.473599	-0.0592727
																								265	-0.700672	-0.0842267	-0.0398364	-0.0275018	-0.110095	-0.0179103	-0.157392	-0.1145	0.0836388	-0.0368483	-0.10496	-0.10769	-0.166508	-0.0904744	0.0220475	-0.147814	-0.0840288	-0.214085	0.474839	-0.107581	0.0364092	0.310667	0.491228	0.488	-0.0663604
																								266	-0.699679	-0.0814397	-0.019298	-0.0225646	-0.109033	-0.0124026	-0.164233	-0.121362	0.0832723	-0.0696465	-0.11431	-0.0835717	-0.143849	-0.0677204	0.0257013	-0.124307	-0.076366	-0.202484	0.446637	-0.118365	0.0112011	0.316947	0.504442	0.491162	-0.0516761
																								267	-0.698434	-0.095455	-0.00804107	-0.0398322	-0.136338	-0.00912893	-0.163376	-0.10739	0.0695511	-0.0896883	-0.0982215	-0.0725415	-0.157524	-0.106935	0.0240356	-0.128142	-0.0724091	-0.211447	0.478876	-0.121491	-0.0155293	0.323904	0.496661	0.514041	-0.0683352
																								268	-0.690209	-0.0802874	-0.0482319	-0.021852	-0.104637	-0.053579	-0.179684	-0.0929219	0.0782295	-0.0601027	-0.115233	-0.0965711	-0.157844	-0.075283	-0.0262232	-0.11149	-0.0881172	-0.177682	0.46115	-0.132161	0.0386316	0.325971	0.474474	0.502761	-0.0567284
																								269	-0.693452	-0.0887555	-0.0371783	-0.00585683	-0.0775086	-0.0288173	-0.175143	-0.0874729	0.0949119	-0.0599817	-0.1018	-0.0934768	-0.161971	-0.0922328	-0.0128614	-0.102432	-0.0846863	-0.157144	0.452323	-0.0927195	0.0208824	0.325841	0.45028	0.522952	-0.0663361
																								270	-0.700689	-0.0615558	-0.0414341	-0.0261785	-0.113961	-0.0240077	-0.150109	-0.0872835	0.0989579	-0.0620518	-0.101886	-0.0871991	-0.157191	-0.0722289	0.0445081	-0.1138	-0.0523974	-0.234392	0.473687	-0.119658	-0.0127284	0.303139	0.503545	0.518316	-0.0568616
																								271	-0.70539	-0.0533825	-0.00397405	-0.0192816	-0.121556	-0.0413843	-0.151637	-0.088551	0.0841666	-0.0768782	-0.11229	-0.0475051	-0.124202	-0.0742253	0.00469153	-0.117128	-0.0899582	-0.21461	0.49214	-0.129135	0.0206541	0.315231	0.491832	0.506119	-0.0776523
																								272	-0.702669	-0.0659238	-0.00157742	-0.0462328	-0.0991103	-0.0189033	-0.147824	-0.0858993	0.117766	-0.0594441	-0.106605	-0.0902491	-0.159369	-0.08155	0.0143815	-0.0974557	-0.0822834	-0.18845	0.457695	-0.130626	0.0499266	0.337947	0.495241	0.510889	-0.0520032
																								273	-0.698967	-0.0567456	-0.0254566	-0.00370633	-0.110816	-0.032184	-0.153836	-0.105015	0.111213	-0.063517	-0.11304	-0.0872732	-0.130341	-0.091585	-0.015763	-0.130746	-0.0644474	-0.218553	0.501282	-0.138881	0.000423687	0.321342	0.48188	0.528525	-0.0625439
																								274	-0.689974	-0.0728243	-0.0042355	0.00366137	-0.11309	-0.0215098	-0.161276	-0.0886676	0.101171	-0.0753324	-0.0830278	-0.0662935	-0.157396	-0.0809682	0.0124471	-0.098303	-0.0735806	-0.213252	0.479252	-0.123835	0.029346	0.327467	0.508031	0.501783	-0.0584367
																								275	-0.695101	-0.0466964	-0.00606566	-0.0265347	-0.119786	-0.0282432	-0.168802	-0.11007	0.0954836	-0.054941	-0.121149	-0.0737408	-0.143029	-0.104846	0.0270626	-0.135321	-0.0582312	-0.190141	0.470171	-0.118237	0.0141542	0.321472	0.467442	0.489514	-0.0708917
																								276	-0.705968	-0.0634718	0.00700688	-0.0265093	-0.117132	-0.0167622	-0.151223	-0.111353	0.114497	-0.0623744	-0.0878904	-0.0787895	-0.160125	-0.0702589	0.00442287	-0.118992	-0.0784222	-0.215288	0.478706	-0.136153	0.0233484	0.29284	0.48896	0.504039	-0.0788396
																								277	-0.701407	-0.0544142	-0.0268946	-0.0198415	-0.101887	-0.0174139	-0.168088	-0.106851	0.0893853	-0.0536237	-0.0964756	-0.0820023	-0.14408	-0.0887953	0.0342808	-0.105667	-0.0678425	-0.208822	0.47359	-0.115197	0.0468364	0.299836	0.495584	0.527175	-0.0463694
																								278	-0.696823	-0.0447	-0.0456464	0.00170174	-0.117404	-0.000269958	-0.153022	-0.102028	0.0877728	-0.0241053	-0.0953069	-0.0799888	-0.155204	-0.0798312	0.0190563	-0.106298	-0.074537	-0.202855	0.472947	-0.127543	0.0254491	0.323228	0.493642	0.535457	-0.064955
																								279	-0.692072	-0.0488537	-0.0374398	-0.0188362	-0.0981439	0.00308125	-0.16339	-0.0920623	0.0936365	-0.0612587	-0.105234	-0.112917	-0.141593	-0.0790776	0.0209549	-0.139958	-0.0608492	-0.212254	0.517238	-0.115935	0.0232876	0.360441	0.497036	0.526186	-0.0639615
																								280	-0.695668	-0.0479023	-0.017584	-0.0106668	-0.116574	-0.0162347	-0.177585	-0.0728741	0.104499	-0.0387032	-0.115652	-0.0832016	-0.148758	-0.0894035	0.0218684	-0.149925	-0.0593907	-0.216095	0.494832	-0.123878	0.0230592	0.323462	0.490967	0.52802	-0.050828
																								281	-0.690675	-0.0456513	-0.0548408	0.0078224	-0.123434	0.00402765	-0.156035	-0.106719	0.119481	-0.0290654	-0.0895209	-0.08523	-0.15382	-0.0786809	-0.0228738	-0.121087	-0.0617458	-0.203316	0.475057	-0.128112	0.0380075	0.344773	0.465109	0.538599	-0.0464663
																								282	-0.684913	-0.054039	-0.0160879	0.0084332	-0.118861	-0.0370712	-0.155664	-0.0869775	0.105335	-0.0744587	-0.0990439	-0.102005	-0.130149	-0.0628946	0.00970666	-0.1134	-0.0495642	-0.234213	0.495353	-0.131237	0.0186295	0.332395	0.483479	0.535818	-0.0595998
																								283	-0.687365	-0.0500596	-0.0273013	-0.0365238	-0.113512	-0.00127842	-0.192466	-0.0880411	0.094091	-0.0587048	-0.102521	-0.059172	-0.146028	-0.0759176	0.022137	-0.133457	-0.0554697	-0.226287	0.525968	-0.140416	0.0276868	0.327831	0.515878	0.538362	-0.0466117
																								284	-0.693811	-0.0445124	0.00129854	-0.0278072	-0.0941693	-0.00205417	-0.183483	-0.098269	0.123293	-0.0625626	-0.0934167	-0.0654792	-0.153077	-0.0509028	0.0348898	-0.0877044	-0.0663243	-0.245365	0.510533	-0.132942	0.00946572	0.334592	0.492827	0.532532	-0.0520032
																								285	-0.699236	-0.0222971	-0.0164801	-0.00977609	-0.101588	0.0209699	-0.178556	-0.0902265	0.103297	-0.0409749	-0.0997942	-0.0797371	-0.14185	-0.0677997	0.016907	-0.15031	-0.0642681	-0.216069	0.493474	-0.157494	0.048724	0.346984	0.502501	0.547087	-0.0371251
																								286	-0.682355	-0.0457987	-0.0237862	-0.0167111	-0.113498	-0.00538986	-0.180227	-0.0936067	0.111712	-0.0576429	-0.129503	-0.0600603	-0.133173	-0.0595892	0.0312538	-0.144056	-0.0487872	-0.217503	0.496735	-0.155874	0.0170769	0.340027	0.474033	0.54135	-0.0513369
																								287	-0.6898	-0.0466562	-0.0146935	0.00181626	-0.094319	-0.0168398	-0.1754	-0.0950928	0.103253	-0.0792709	-0.0919593	-0.0524354	-0.145208	-0.0546577	0.0041542	-0.130006	-0.0637302	-0.217196	0.484672	-0.16464	0.0369115	0.329508	0.492745	0.534098	-0.0289954
																								288	-0.693093	-0.030725	0.00561248	0.0196184	-0.113784	0.00933373	-0.124061	-0.0704701	0.106874	-0.0410556	-0.110125	-0.0999765	-0.113257	-0.087169	0.0271521	-0.0919562	-0.029433	-0.197951	0.511734	-0.155988	0.012632	0.356814	0.502892	0.540927	-0.0627378
																								289	-0.699455	-0.0352672	-0.0148824	-0.0138608	-0.0821638	-0.00853937	-0.148324	-0.111484	0.130446	-0.0596591	-0.104123	-0.0658345	-0.123984	-0.0605941	0.024161	-0.116727	-0.0305806	-0.22525	0.513698	-0.137674	0.016194	0.343941	0.503676	0.54478	-0.0625924
																								290	-0.685839	-0.0529403	-0.0214477	0.0032669	-0.0930531	-0.00607251	-0.185225	-0.0925577	0.124084	-0.0574412	-0.0868515	-0.0861627	-0.136967	-0.0571433	0.00372433	-0.116866	-0.0682011	-0.233906	0.501161	-0.175552	0.0440508	0.343824	0.53074	0.507386	-0.0336236
																								291	-0.697149	-0.0321855	-0.0140254	0.0142739	-0.0888335	-0.0146522	-0.180356	-0.0815284	0.100952	-0.0525215	-0.0922046	-0.0679221	-0.172993	-0.0754813	0.0364839	-0.104588	-0.035709	-0.206812	0.524949	-0.128367	0.0190862	0.33662	0.504491	0.523817	-0.0517124
																								292	-0.688122	-0.0454235	-0.0211136	0.0161063	-0.102459	-0.0135972	-0.17877	-0.0927034	0.139711	-0.0662591	-0.0688586	-0.0807439	-0.148501	-0.0447152	0.0157786	-0.111967	-0.0333899	-0.228848	0.543512	-0.155135	0.0308835	0.333071	0.5087	0.538403	-0.0426741
																								293	-0.698877	-0.0494834	-0.00137407	0.00289788	-0.104038	-0.042098	-0.181541	-0.0999591	0.102168	-0.079943	-0.0928972	-0.0562108	-0.129277	-0.0472933	-0.0235186	-0.111243	-0.0709507	-0.221818	0.520075	-0.170466	0.0273824	0.357386	0.547364	0.542709	-0.0706978
																								294	-0.689727	-0.0459997	-0.00773604	0.000531051	-0.094564	-0.0144971	-0.175257	-0.0504951	0.0770128	-0.0464726	-0.0903866	-0.0647981	-0.135134	-0.0409867	-0.0145809	-0.147013	-0.0498989	-0.233304	0.499536	-0.149381	0.0221611	0.352731	0.531605	0.535395	-0.0543052
																								295	-0.691999	-0.0383489	0.0147633	-0.00637855	-0.110095	-0.0121078	-0.193023	-0.0982107	0.140928	-0.0538254	-0.0779777	-0.0690474	-0.146605	-0.0378929	0.0304836	-0.083391	-0.0520627	-0.222561	0.524076	-0.14357	0.0294678	0.341067	0.558523	0.535828	-0.0525727
																								296	-0.688812	-0.0318237	0.0105655	0.00289788	-0.092604	-0.0177242	-0.190124	-0.0926014	0.106859	-0.0458274	-0.10861	-0.0609042	-0.132891	-0.057963	0.0423229	-0.125077	-0.0575019	-0.228374	0.524076	-0.154951	0.0147631	0.34805	0.565701	0.56564	-0.0669177
																								297	-0.68534	-0.0421274	-0.0372219	0.00224891	-0.115921	0.00908549	-0.178885	-0.101868	0.122486	-0.0710041	-0.0719176	-0.0770869	-0.13302	-0.0347595	-0.00136244	-0.107946	-0.0340235	-0.211229	0.558304	-0.141297	0.0260428	0.37057	0.571166	0.55881	-0.0389667
																								298	-0.687887	-0.037545	0.0321788	0.0349391	-0.115349	-0.00960989	-0.17083	-0.101401	0.134111	-0.0538926	-0.075799	-0.0961566	-0.137864	-0.0552923	-0.000269862	-0.101969	-0.034669	-0.231012	0.52912	-0.159966	0.00380303	0.357841	0.542568	0.545058	-0.0390151
																								299	-0.691544	-0.0528733	0.0106091	0.00964206	-0.107849	0.0136934	-0.148809	-0.101678	0.0837121	-0.0735984	-0.0702005	-0.0410202	-0.133853	-0.0616121	0.0510994	-0.100367	-0.019451	-0.220448	0.532624	-0.156997	0.04571	0.361911	0.591755	0.540155	-0.0462482
																								300	-0.693177	-0.0323194	0.00972307	0.0282076	-0.102187	0.0139261	-0.184154	-0.082796	0.123791	-0.0625491	-0.0792619	-0.0503478	-0.103414	-0.0242617	0.0255222	-0.120009	-0.046217	-0.221255	0.564099	-0.142234	0.0103638	0.385354	0.57978	0.545377	-0.0333934
																								301	-0.682955	-0.02834	0.0153297	0.0174806	-0.0949452	-0.00492441	-0.186025	-0.0629521	0.118352	-0.0709234	-0.103171	-0.0605637	-0.128316	-0.0373112	0.0161905	-0.0922643	-0.038339	-0.222459	0.563566	-0.172199	0.0144891	0.362665	0.555962	0.549488	-0.0651367
[truncated: 39 more columns]

## Sheet: Figure 6
Relative GCaMP3 fluorescence (ΔF/F)																										fig. 6d
position	1_fig. 6b																										Control										Touch											mean	Control
	Col-0										gl1																rep1	rep2	rep3	rep4	rep5	rep6	rep7	rep8	rep9	rep10	rep1	rep2	rep3	rep4	rep5	rep6	rep7	rep8	rep9	rep10		Col-0	2.7958
sec	rep1	rep2	rep3	rep4	rep5	rep6	rep7	rep8	rep9	rep10	rep1	rep2	rep3	rep4	rep5	rep6	rep7	rep8	rep9	rep10	rep11	rep12	rep13	rep14		Col-0	6.975	-0.864	6.113	2.118	5.01	-1.869	5.154	0.463	4.434	0.424	16.264	17.94	20.539	13.445	23.784	23.472	22.254	21.597	26.753	14.57		9354	0.3468
130	0.240341	0.469744	0.339936	0.164553	0.256308	0.416007	0.078485	0.336001	0.189991	0.129839	0.365818	0.099488	0.176831	-0.0639	0.0533	0.14085	0.38065	0.532866	0.311414	0.076548	-0.3845	0.083676	0.26426	0.389675		9354	-1.176	-3.038	1.124	2.548	0.081	1.229	-4.466	1.176	0.922	5.068	1.458	3.325	-2.056	6.093	1.591	2.041	1.172	4.125	1.129	2.362
140	0.253705	0.478315	0.340841	0.163619	0.254713	0.40707	0.069149	0.344064	0.180328	0.141319	0.437577	0.111856	0.188702	-0.08565	0.053791	0.157102	0.405594	0.528664	0.31266	0.113559	-0.40778	0.108274	0.301826	0.40988
150	0.258663	0.475744	0.333395	0.162688	0.253832	0.398736	0.06049	0.338136	0.180667	0.135488	0.502412	0.111228	0.215398	-0.09362	0.043778	0.161752	0.428143	0.527946	0.315861	0.121461	-0.17945	0.116835	0.331964	0.425385
160	0.256698	0.476355	0.32425	0.162074	0.252238	0.385668	0.052643	0.33414	0.175077	0.131022	0.514099	0.110551	0.230668	-0.11002	0.02335	0.159792	0.424793	0.523877	0.32474	0.146668	-0.12286	0.128925	0.373739	0.435527		fig. 6e
170	0.253756	0.478825	0.309875	0.161237	0.247977	0.371832	0.048955	0.34219	0.168663	0.121347	0.486656	0.108904	0.23022	-0.12379	0.003371	0.156142	0.404059	0.517587	0.337036	0.165204	-0.14374	0.138766	0.425228	0.43867			Control								Touch													mean	Control
180	0.254169	0.482658	0.296554	0.16272	0.244177	0.367333	0.046951	0.333183	0.164371	0.111491	0.492947	0.10628	0.219029	-0.13007	-0.00909	0.147717	0.379903	0.51868	0.350779	0.192094	-0.14724	0.137512	0.468857	0.427073			rep1	rep2	rep3	rep4	rep5	rep6	rep7	rep8	rep1	rep2	rep3	rep4	rep5	rep6	rep7	rep8						Col-0	-2.929
190	0.252941	0.491246	0.288593	0.165762	0.241711	0.369001	0.046437	0.328693	0.165612	0.103096	0.508447	0.101348	0.197752	-0.1338	-0.01766	0.135121	0.359026	0.519866	0.365285	0.245638	-0.1478	0.131225	0.492088	0.406157		Col-0	1.93	-5.647	2.592	-3.243	-10.208	-2.518	-0.55	-5.788	20.763	18.885	15.096	12.222	21.03	17.492	15.39	23.302						gl1	-2.575
200	0.254442	0.501854	0.285803	0.171299	0.242156	0.379727	0.043043	0.360117	0.172914	0.102161	0.504707	0.096805	0.174507	-0.13299	-0.02741	0.123203	0.341666	0.51866	0.386526	0.274382	-0.14756	0.16456	0.494178	0.386061		gl1	-7.073	5.405	0.101	0.595	-10.479	1.026	-6.444	-3.731	2.964	7.117	2.442	13.845	11.289	3.899	0.184	1.186
210	0.265846	0.511179	0.283154	0.176025	0.246286	0.398917	0.037146	0.397794	0.180847	0.106503	0.491882	0.095815	0.153325	-0.12782	-0.03946	0.111069	0.324675	0.520364	0.415693	0.241805	-0.14632	0.187603	0.478534	0.366856
220	0.287337	0.520513	0.280253	0.183424	0.250409	0.419962	0.034701	0.420244	0.185243	0.110749	0.475996	0.097622	0.132371	-0.12453	-0.05117	0.099964	0.314134	0.523722	0.446541	0.185238	-0.14573	0.130868	0.436117	0.345552
230	0.312656	0.528761	0.282831	0.191379	0.256929	0.446718	0.036611	0.445379	0.192764	0.11409	0.461146	0.104491	0.117219	-0.12114	-0.06123	0.08962	0.307692	0.525523	0.481547	0.137852	-0.14599	0.089251	0.373145	0.324401		fig. 6f
240	0.339098	0.542202	0.288359	0.198875	0.266757	0.477604	0.036198	0.467	0.200072	0.122245	0.452785	0.110774	0.107624	-0.11668	-0.07181	0.076111	0.300487	0.529889	0.52138	0.102425	-0.14583	0.110016	0.31011	0.299303			Control										Touch											mean	Control
250	0.366175	0.554446	0.295537	0.209974	0.27636	0.507354	0.035316	0.481339	0.207566	0.131518	0.442924	0.117648	0.10129	-0.1137	-0.08297	0.058796	0.294839	0.529694	0.562267	0.084579	-0.1443	0.100753	0.262448	0.269389			rep1	rep2	rep3	rep4	rep5	rep6	rep7	rep8	rep9	rep10	rep1	rep2	rep3	rep4	rep5	rep6	rep7	rep8	rep9	rep10		Ler	-0.3983
260	0.394195	0.562053	0.301555	0.217797	0.285253	0.530596	0.034342	0.493019	0.214078	0.139124	0.431117	0.129032	0.099839	-0.107	-0.09113	0.041854	0.293204	0.528438	0.604813	0.084306	-0.14356	0.061915	0.233853	0.236538		Ler	1.065	-0.701	1.941	3.072	-4.997	-3.379	0.191	-0.736	2.345	-2.784	16.04	21.044	16.113	16.859	19.262	17.868	17.089	16.721	22.471	15.254		gl1	-2.2564
270	0.419738	0.571846	0.306055	0.222921	0.293344	0.543351	0.032639	0.507259	0.221324	0.147459	0.420568	0.141054	0.099368	-0.09982	-0.09686	0.022417	0.2936	0.526912	0.641645	0.097369	-0.14612	0.050004	0.210828	0.208783		gl1	-4.109	-5.571	-3.165	-3.076	1.452	-4.183	-2.469	0.42	-3.885	2.022	2.223	8.943	6.363	9.024	6.36	6.129	8.899	13.264	12.5	6.706		ttg1	-2.4063
280	0.437311	0.580867	0.313029	0.230554	0.305528	0.554726	0.033274	0.520952	0.233889	0.156164	0.413473	0.152042	0.100156	-0.09527	-0.10243	0.006983	0.290656	0.519527	0.669088	0.124712	-0.14907	0.048202	0.194679	0.191517		ttg1	-6.613	-0.272	-2.069	-3.357	-4.547	0.498	1.152	-3.633	-4.072	-1.15	4.969	11.303	6.559	5.335	9.275	4.182	4.51	4.787	1.19	9.646
290	0.453896	0.591214	0.320084	0.239632	0.315704	0.568477	0.034771	0.532196	0.247032	0.167614	0.408029	0.162961	0.10466	-0.09039	-0.10656	0.000414	0.287032	0.512174	0.694416	0.160119	-0.15093	0.043946	0.187846	0.18144
300	0.471298	0.60357	0.327165	0.244811	0.325969	0.577895	0.039006	0.547397	0.259177	0.179866	0.404129	0.175928	0.112247	-0.08419	-0.10899	0.000513	0.292145	0.504219	0.718766	0.192471	-0.15561	0.044338	0.185245	0.180802
310	0.488588	0.616241	0.334824	0.252177	0.338164	0.58832	0.04294	0.561254	0.269507	0.192453	0.404225	0.187052	0.121229	-0.07603	-0.10836	0.002018	0.301031	0.49027	0.734797	0.215493	-0.16118	0.052639	0.185402	0.184075
320	0.501553	0.628231	0.342294	0.26251	0.344938	0.601253	0.044822	0.571301	0.279389	0.206878	0.400679	0.198755	0.128218	-0.07065	-0.1067	0.000677	0.302635	0.468677	0.745949	0.226978	-0.16724	0.0619	0.185136	0.187034
330	0.51282	0.642742	0.352176	0.270691	0.354079	0.613706	0.047072	0.585952	0.29395	0.220556	0.401027	0.21567	0.136415	-0.06517	-0.10237	0.001423	0.307062	0.441989	0.764124	0.229298	-0.17021	0.069597	0.186227	0.194094
340	0.522964	0.656557	0.365034	0.280586	0.367691	0.628486	0.051429	0.602561	0.306801	0.235962	0.405591	0.227961	0.147275	-0.05682	-0.0979	0.006063	0.314869	0.416698	0.786769	0.2288	-0.17118	0.075638	0.189195	0.197276
350	0.533757	0.668916	0.375745	0.289074	0.378932	0.641604	0.056653	0.616782	0.32117	0.251254	0.402954	0.236191	0.155689	-0.04796	-0.09724	0.011587	0.318908	0.398303	0.783302	0.225347	-0.17249	0.080772	0.196121	0.200811
360	0.549465	0.688395	0.38442	0.299326	0.386466	0.654294	0.062913	0.630083	0.336165	0.264568	0.401332	0.246754	0.161996	-0.04157	-0.09718	0.013259	0.323176	0.384988	0.746219	0.219975	-0.17097	0.089739	0.199862	0.203594
370	0.564236	0.703871	0.394166	0.313177	0.396995	0.664677	0.068705	0.641606	0.34702	0.278842	0.401157	0.252229	0.170775	-0.03794	-0.10039	0.011138	0.328624	0.371697	0.687794	0.215678	-0.16946	0.09442	0.195135	0.209434
380	0.58211	0.714711	0.405332	0.324666	0.411878	0.673957	0.076952	0.655133	0.35787	0.296317	0.400551	0.256182	0.181221	-0.03515	-0.10317	0.010382	0.329337	0.364457	0.619362	0.217404	-0.17296	0.079557	0.193857	0.219227
390	0.60267	0.734185	0.418498	0.331076	0.422949	0.68889	0.089506	0.669128	0.371908	0.316155	0.404621	0.261901	0.193253	-0.03452	-0.10289	0.012576	0.331527	0.360495	0.551532	0.220481	-0.17684	0.083666	0.194569	0.220712
400	0.620949	0.75658	0.431468	0.340962	0.431964	0.704319	0.097106	0.682965	0.382891	0.334475	0.407603	0.265155	0.200417	-0.0343	-0.10426	0.012865	0.336356	0.354252	0.48797	0.221816	-0.17878	0.100444	0.193628	0.220951
410	0.633301	0.773041	0.440988	0.354486	0.444132	0.717679	0.104124	0.695263	0.388134	0.348504	0.4041	0.268261	0.205122	-0.0336	-0.1079	0.013111	0.338424	0.354089	0.434625	0.228112	-0.18044	0.099981	0.193708	0.220072
420	0.645529	0.794083	0.449881	0.36432	0.458354	0.730905	0.114842	0.703517	0.397237	0.364485	0.400263	0.268776	0.212296	-0.03491	-0.11012	0.015221	0.340563	0.352113	0.387463	0.234956	-0.18304	0.094821	0.195313	0.220697
430	0.654633	0.815762	0.46466	0.374424	0.4739	0.738863	0.122838	0.716602	0.405623	0.380905	0.402486	0.269865	0.217767	-0.03703	-0.11079	0.014812	0.342863	0.351135	0.341044	0.240043	-0.18557	0.090735	0.198269	0.223389
440	0.660765	0.831237	0.480972	0.384027	0.487812	0.748095	0.131075	0.733608	0.411503	0.394632	0.403457	0.271879	0.225	-0.0373	-0.11216	0.014595	0.34599	0.352048	0.298208	0.245651	-0.18628	0.093506	0.199543	0.225315
450	0.670208	0.851334	0.494502	0.395829	0.499501	0.761563	0.141999	0.748503	0.420732	0.407904	0.402315	0.271302	0.229673	-0.03811	-0.11155	0.014849	0.348993	0.349782	0.264453	0.24955	-0.18616	0.098451	0.199513	0.222457
460	0.683015	0.874728	0.5049	0.408679	0.511606	0.775085	0.154958	0.763483	0.43719	0.417443	0.402306	0.269847	0.230671	-0.03907	-0.11176	0.016698	0.350738	0.348934	0.235839	0.253483	-0.18585	0.10314	0.200519	0.219322
470	0.695652	0.892629	0.520787	0.419962	0.525668	0.789651	0.165526	0.779296	0.452001	0.429759	0.40058	0.267924	0.232591	-0.03942	-0.11492	0.017802	0.351078	0.350206	0.211582	0.25999	-0.18901	0.093347	0.202777	0.21924
480	0.707915	0.908653	0.536926	0.429934	0.536304	0.804506	0.171436	0.797293	0.464867	0.452799	0.399775	0.267697	0.237387	-0.04241	-0.11805	0.01495	0.352194	0.351426	0.192425	0.261754	-0.19222	0.072294	0.206699	0.220565
490	0.7193	0.924268	0.548436	0.438818	0.547566	0.815574	0.180934	0.813454	0.481413	0.477119	0.399525	0.267692	0.240261	-0.04999	-0.11826	0.012885	0.354094	0.352233	0.177028	0.262684	-0.19418	0.07892	0.211602	0.221892
500	0.730456	0.938443	0.565602	0.449622	0.566408	0.82594	0.192137	0.830383	0.4961	0.498167	0.40003	0.26785	0.240042	-0.05214	-0.11817	0.014906	0.355824	0.356342	0.166566	0.262334	-0.19745	0.106257	0.217105	0.221883
510	0.739814	0.954651	0.580101	0.46145	0.582369	0.837981	0.205072	0.847319	0.514742	0.518894	0.401149	0.266349	0.23954	-0.04988	-0.12257	0.018927	0.357036	0.360776	0.159567	0.255882	-0.20049	0.106513	0.223291	0.224299
520	0.751675	0.971817	0.592064	0.468086	0.595739	0.852645	0.217134	0.864061	0.536939	0.537641	0.400326	0.262677	0.23766	-0.04851	-0.1268	0.017886	0.356368	0.36237	0.153324	0.25034	-0.20012	0.095418	0.229235	0.224015
530	0.77426	0.984232	0.60531	0.47485	0.611885	0.870198	0.228293	0.880519	0.555993	0.556297	0.39689	0.262234	0.235279	-0.04848	-0.12848	0.017202	0.359102	0.365226	0.150203	0.242667	-0.20134	0.08783	0.236721	0.224081
540	0.797668	0.995242	0.62056	0.490585	0.629894	0.886507	0.239069	0.896238	0.569076	0.578803	0.397769	0.260784	0.233391	-0.05184	-0.12846	0.018589	0.36137	0.367381	0.147607	0.230295	-0.20467	0.083662	0.243361	0.228814
550	0.828082	1.01207	0.637279	0.505686	0.648589	0.899403	0.247938	0.911476	0.575477	0.598606	0.400623	0.257965	0.234495	-0.05611	-0.13244	0.018978	0.360038	0.366834	0.142196	0.220473	-0.20631	0.096534	0.250036	0.230245
560	0.863336	1.02866	0.648925	0.51594	0.664839	0.90768	0.259669	0.923572	0.5842	0.614837	0.398544	0.255297	0.23377	-0.05629	-0.13642	0.019373	0.357824	0.370832	0.136892	0.209389	-0.20808	0.08488	0.25491	0.232698
570	0.897411	1.04173	0.66206	0.527252	0.681349	0.919079	0.271364	0.94099	0.596102	0.635939	0.39902	0.25662	0.231057	-0.05601	-0.13822	0.023144	0.357736	0.374689	0.136324	0.196133	-0.20881	0.077806	0.257652	0.238293
580	0.938357	1.05526	0.678261	0.537559	0.707091	0.938988	0.279992	0.964167	0.607056	0.662929	0.400827	0.257523	0.232408	-0.0594	-0.14162	0.025803	0.361079	0.374707	0.138096	0.185515	-0.20708	0.099433	0.262594	0.239584
590	0.982208	1.07203	0.693082	0.547399	0.737092	0.957327	0.287932	0.988875	0.617789	0.688049	0.400632	0.25336	0.233386	-0.06159	-0.14659	0.02541	0.360437	0.375862	0.135079	0.17506	-0.20743	0.101214	0.265641	0.239273
600	1.02537	1.08805	0.712324	0.564649	0.770186	0.966392	0.299001	1.01378	0.63153	0.706452	0.403379	0.252318	0.232588	-0.06546	-0.1505	0.027384	0.358851	0.379512	0.132796	0.16846	-0.20937	0.10229	0.267203	0.241062
610	1.07113	1.09828	0.729166	0.57967	0.802414	0.976965	0.312251	1.04266	0.644338	0.721113	0.40485	0.252002	0.233025	-0.06846	-0.1528	0.029228	0.36151	0.382278	0.133645	0.164232	-0.20953	0.086644	0.269381	0.244156
620	1.11608	1.10569	0.7468	0.590072	0.834533	0.990916	0.324456	1.07891	0.652206	0.732383	0.40015	0.247995	0.231936	-0.07198	-0.15992	0.030934	0.360508	0.383343	0.136145	0.159095	-0.20906	0.058973	0.268352	0.245764
630	1.16248	1.11073	0.770613	0.610062	0.874013	1.00184	0.333406	1.10919	0.664659	0.741685	0.398612	0.244267	0.229379	-0.07342	-0.16649	0.035573	0.356581	0.382252	0.135101	0.15708	-0.20898	0.081728	0.266911	0.245029
640	1.19882	1.10775	0.795916	0.631179	0.910254	1.00721	0.343616	1.14073	0.683778	0.748298	0.400392	0.246126	0.229667	-0.07198	-0.16855	0.037646	0.355236	0.382483	0.133621	0.157291	-0.20735	0.103763	0.266261	0.245413
650	1.23009	1.09588	0.827187	0.647432	0.936867	1.0106	0.357616	1.18642	0.696733	0.749193	0.400371	0.246989	0.231872	-0.0749	-0.17097	0.036922	0.355495	0.383806	0.133927	0.155764	-0.20735	0.095676	0.264726	0.24747
660	1.26338	1.08436	0.859804	0.665333	0.95054	1.00897	0.372606	1.22952	0.707007	0.749222	0.403429	0.246281	0.233236	-0.07706	-0.17339	0.042194	0.354227	0.386579	0.136018	0.154813	-0.21369	0.086503	0.263939	0.248189
670	1.28817	1.07672	0.896597	0.681483	0.957797	1.00661	0.385213	1.26155	0.721409	0.750255	0.404365	0.242927	0.232565	-0.07778	-0.17482	0.046692	0.351389	0.39113	0.139672	0.153462	-0.21491	0.095087	0.262379	0.248344
680	1.31219	1.07093	0.939605	0.693656	0.960077	1.00453	0.3968	1.28003	0.735179	0.749033	0.404101	0.239757	0.231414	-0.08203	-0.17581	0.048635	0.349256	0.391224	0.139246	0.146809	-0.2106	0.108544	0.256562	0.244058
690	1.32958	1.06637	0.981422	0.704048	0.956724	0.999359	0.413011	1.27672	0.743481	0.745983	0.405102	0.24016	0.233499	-0.08447	-0.17608	0.054122	0.349394	0.391967	0.142956	0.143307	-0.20869	0.085728	0.252124	0.243556
700	1.34301	1.06087	1.02351	0.709793	0.948075	0.995756	0.427592	1.25061	0.749028	0.742274	0.404054	0.238869	0.234727	-0.08481	-0.1791	0.059271	0.348583	0.393611	0.146443	0.143391	-0.21144	0.074718	0.246614	0.242395
710	1.35433	1.05896	1.05659	0.713031	0.928746	0.994021	0.441221	1.21467	0.756066	0.738029	0.402146	0.233275	0.231194	-0.08684	-0.18344	0.062837	0.348803	0.395929	0.14871	0.140826	-0.21288	0.095718	0.23833	0.234423
720	1.36197	1.05613	1.08317	0.717471	0.910315	0.989264	0.456499	1.17905	0.75609	0.729536	0.402155	0.228128	0.227667	-0.08932	-0.18847	0.067856	0.34847	0.39529	0.15214	0.139798	-0.21214	0.102123	0.231191	0.230792
730	1.36959	1.05123	1.1042	0.722775	0.894161	0.987994	0.468361	1.14359	0.756003	0.721297	0.402043	0.22451	0.227475	-0.09504	-0.19231	0.074041	0.340441	0.392528	0.151375	0.140092	-0.21132	0.095893	0.222733	0.227439
740	1.37629	1.05007	1.11755	0.72393	0.875416	0.99068	0.482576	1.11156	0.762085	0.718383	0.403778	0.220471	0.227269	-0.09844	-0.19293	0.076737	0.339524	0.391578	0.152559	0.135656	-0.20763	0.097136	0.214685	0.224688
750	1.3862	1.04868	1.12652	0.720668	0.862316	0.988236	0.498799	1.08458	0.76853	0.711338	0.402721	0.219053	0.227986	-0.09952	-0.19452	0.080033	0.337679	0.38909	0.156024	0.131623	-0.20638	0.097694	0.207241	0.222536
760	1.39316	1.04544	1.12933	0.714898	0.853844	0.988926	0.512221	1.06093	0.779835	0.702874	0.397893	0.214183	0.228051	-0.10362	-0.1986	0.084802	0.333852	0.38821	0.155353	0.129882	-0.20555	0.089625	0.201236	0.215909
770	1.40076	1.04393	1.12972	0.70923	0.840333	0.988644	0.525312	1.04101	0.794226	0.699249	0.396306	0.209691	0.226196	-0.10434	-0.20228	0.088687	0.333538	0.390681	0.151858	0.125374	-0.20527	0.08943	0.1939	0.209221
780	1.4127	1.04395	1.12245	0.703334	0.827385	0.981453	0.541492	1.02761	0.802357	0.695844	0.39531	0.206939	0.227459	-0.1054	-0.20597	0.09273	0.326719	0.390778	0.152911	0.121707	-0.20477	0.086299	0.183391	0.206767
790	1.41904	1.04363	1.10766	0.696547	0.818621	0.975564	0.557114	1.02151	0.813772	0.695673	0.392582	0.203305	0.227827	-0.10976	-0.2126	0.094929	0.322835	0.386854	0.155652	0.117798	-0.20444	0.07204	0.177575	0.201024
800	1.42531	1.04434	1.09306	0.693028	0.814188	0.976415	0.573184	1.01291	0.826898	0.691893	0.390427	0.198422	0.226306	-0.11463	-0.21877	0.098052	0.321391	0.386421	0.156188	0.112799	-0.20642	0.069107	0.171159	0.190485
810	1.42693	1.04285	1.07761	0.688143	0.810291	0.981034	0.590619	1.00025	0.830612	0.686141	0.390889	0.194812	0.226541	-0.11884	-0.22109	0.100744	0.320111	0.387815	0.157853	0.109038	-0.20459	0.061753	0.160394	0.185551
820	1.42148	1.04042	1.0626	0.681302	0.801911	0.982364	0.607376	0.995605	0.832153	0.684263	0.389013	0.192177	0.227052	-0.12192	-0.22456	0.102558	0.316332	0.387692	0.1467	0.104098	-0.20603	0.0767	0.150796	0.181393
830	1.42336	1.04173	1.05376	0.681927	0.797792	0.980531	0.621616	0.992123	0.83752	0.683891	0.386799	0.188689	0.228715	-0.12522	-0.22851	0.105677	0.314872	0.388411	0.141843	0.096467	-0.21143	0.081018	0.143048	0.177182
840	1.42321	1.03844	1.04201	0.68129	0.797803	0.978228	0.633642	0.989743	0.846234	0.681571	0.38308	0.187928	0.231464	-0.13213	-0.23091	0.110148	0.314282	0.387787	0.15031	0.090888	-0.21098	0.071432	0.135852	0.17602
850	1.41563	1.03293	1.0297	0.676584	0.79711	0.977579	0.641898	0.99252	0.855362	0.682219	0.379218	0.188193	0.230802	-0.1366	-0.23276	0.112869	0.310133	0.386969	0.13738	0.088223	-0.20874	0.086153	0.128046	0.169625
860	1.41186	1.03242	1.02015	0.676344	0.794673	0.980574	0.650515	0.989429	0.860355	0.684228	0.379805	0.192082	0.231383	-0.13647	-0.2351	0.112323	0.306629	0.389304	0.138864	0.092449	-0.20995	0.089343	0.120485	0.168291
870	1.40694	1.03345	1.01017	0.67615	0.793477	0.988077	0.662515	0.984371	0.856451	0.683202	0.378799	0.198284	0.232279	-0.1381	-0.23737	0.113135	0.305853	0.39054	0.137584	0.093555	-0.21174	0.089049	0.116321	0.166127
880	1.40208	1.03198	0.999993	0.674543	0.793765	0.993255	0.665303	0.985237	0.850099	0.684539	0.376395	0.196696	0.230655	-0.14212	-0.23655	0.11522	0.303611	0.390824	0.132737	0.08479	-0.21066	0.090376	0.111507	0.15808
890	1.39644	1.02642	0.98995	0.671102	0.794339	0.995659	0.663085	0.986896	0.84984	0.683656	0.377182	0.191984	0.232307	-0.14499	-0.23556	0.115878	0.302136	0.391053	0.13366	0.083017	-0.21045	0.094142	0.104312	0.15597
900	1.38773	1.02333	0.983196	0.66955	0.796733	1.00117	0.664921	0.983181	0.850645	0.682761	0.37767	0.190802	0.234563	-0.14667	-0.23627	0.116687	0.303049	0.389691	0.127888	0.084888	-0.21129	0.081092	0.098524	0.15428
910	1.38044	1.02745	0.975837	0.669882	0.795151	1.00903	0.664602	0.980737	0.845742	0.68216	0.37656	0.192114	0.235346	-0.15003	-0.23772	0.116888	0.299629	0.385735	0.135277	0.082256	-0.2123	0.063575	0.092493	0.152302
920	1.37005	1.02575	0.962316	0.668912	0.794609	1.01215	0.656602	0.984583	0.840546	0.68045	0.375316	0.193113	0.23778	-0.1536	-0.23631	0.117294	0.29981	0.381663	0.130615	0.08154	-0.21412	0.080515	0.08866	0.151348
930	1.36258	1.02107	0.949258	0.667068	0.797603	1.01202	0.650848	0.986809	0.838407	0.681138	0.376612	0.195791	0.239823	-0.15463	-0.23533	0.117776	0.300889	0.38007	0.127044	0.082908	-0.2136	0.091938	0.088255	0.149188
940	1.35037	1.02369	0.94419	0.66477	0.799343	1.01376	0.650096	0.986821	0.835329	0.683849	0.376046	0.198013	0.238922	-0.15495	-0.23436	0.116465	0.300492	0.379206	0.136736	0.084722	-0.21561	0.078563	0.08585	0.149342
950	1.33574	1.02557	0.941319	0.663251	0.800865	1.01572	0.645453	0.985903	0.837342	0.685908	0.372359	0.197924	0.238417	-0.15809	-0.23251	0.114623	0.296953	0.378003	0.139495	0.086041	-0.21812	0.069005	0.078689	0.149759
960	1.32861	1.02286	0.933041	0.663972	0.804848	1.02178	0.641104	0.989572	0.833202	0.685075	0.37296	0.200629	0.237678	-0.16065	-0.23237	0.112497	0.293987	0.377049	0.140964	0.087308	-0.22075	0.080213	0.07236	0.146884
970	1.31868	1.02168	0.924873	0.66102	0.807707	1.02324	0.641173	0.993351	0.824264	0.680735	0.374059	0.204384	0.236239	-0.1622	-0.2325	0.108745	0.295562	0.375958	0.141579	0.088847	-0.22385	0.091071	0.06913	0.145152
980	1.30744	1.02523	0.921148	0.659477	0.804766	1.02273	0.641679	0.994287	0.823863	0.677283	0.374276	0.204327	0.236169	-0.16069	-0.23036	0.106783	0.295822	0.374191	0.141781	0.090456	-0.22612	0.076452	0.064484	0.144833
990	1.2958	1.02529	0.918408	0.659825	0.802254	1.02977	0.639686	0.995406	0.81864	0.676982	0.37388	0.205605	0.237698	-0.16096	-0.22884	0.106201	0.294188	0.375109	0.148825	0.094143	-0.22754	0.059745	0.062678	0.144684
1000	1.28053	1.02532	0.917902	0.661475	0.803302	1.03635	0.636995	0.992469	0.80813	0.675687	0.374285	0.208408	0.240351	-0.16196	-0.22806	0.103992	0.292699	0.373469	0.148361	0.095585	-0.22902	0.069954	0.060452	0.146287
1010	1.2628	1.02619	0.915063	0.664661	0.805053	1.03878	0.636753	0.989982	0.798761	0.674796	0.373259	0.207916	0.239174	-0.16265	-0.22609	0.101166	0.293821	0.368482	0.147965	0.095136	-0.23354	0.060224	0.057509	0.148557
1020	1.24632	1.02488	0.91156	0.662381	0.806434	1.04269	0.636335	0.992111	0.790645	0.670597	0.369283	0.210475	0.237956	-0.16683	-0.2246	0.098086	0.294528	0.365676	0.145484	0.096012	-0.23908	0.050777	0.056202	0.151209
1030	1.22859	1.02673	0.908127	0.666111	0.805316	1.04674	0.633707	0.991444	0.782125	0.66915	0.368704	0.212538	0.239196	-0.16879	-0.22263	0.094837	0.293771	0.364226	0.152672	0.096908	-0.24201	0.077417	0.05184	0.151113
1040	1.20887	1.02827	0.904304	0.671587	0.803778	1.04845	0.633279	0.990354	0.773145	0.671375	0.367168	0.211956	0.237725	-0.16868	-0.22163	0.091063	0.29356	0.364811	0.162678	0.096255	-0.24099	0.084836	0.04888	0.148636
1050	1.18986	1.0274	0.902071	0.669597	0.805838	1.05164	0.634157	0.993609	0.769378	0.668136	0.367945	0.212275	0.236068	-0.16892	-0.21931	0.090091	0.293758	0.367815	0.154738	0.095143	-0.24403	0.081435	0.048106	0.149036
1060	1.17089	1.0266	0.897166	0.669879	0.808697	1.05609	0.6328	0.991437	0.764555	0.666368	0.369103	0.213443	0.236567	-0.16995	-0.21722	0.088045	0.291658	0.371097	0.156	0.095357	-0.24766	0.082306	0.047171	0.151221
1070	1.15057	1.02927	0.896635	0.6702	0.808407	1.05995	0.630061	0.98955	0.758148	0.664865	0.365899	0.214599	0.23726	-0.17113	-0.21928	0.083328	0.293177	0.369225	0.163708	0.095282	-0.24829	0.083152	0.043691	0.152316
1080	1.12531	1.03173	0.897118	0.669171	0.808807	1.06647	0.624973	0.989473	0.751177	0.665507	0.366696	0.213971	0.237314	-0.17422	-0.2208	0.080341	0.294167	0.367371	0.167818	0.093278	-0.24912	0.082695	0.041948	0.154025
1090	1.10363	1.03409	0.894486	0.669159	0.812045	1.07467	0.621207	0.990177	0.741428	0.67062	0.368245	0.212675	0.240945	-0.17589	-0.21976	0.078579	0.292836	0.369521	0.17011	0.09059	-0.24884	0.067158	0.042439	0.156136
1100	1.0878	1.03578	0.892122	0.673292	0.813071	1.08555	0.619637	0.994347	0.730745	0.670372	0.368143	0.218002	0.246959	-0.17224	-0.21606	0.08045	0.293253	0.372645	0.172526	0.089868	-0.2473	0.076921	0.042342	0.159563
1110	1.06896	1.03608	0.889153	0.678277	0.815386	1.09151	0.617076	0.998557	0.719377	0.666784	0.362776	0.223717	0.246061	-0.17544	-0.2156	0.079611	0.288461	0.370714	0.174839	0.090056	-0.25158	0.095083	0.036576	0.162494
1120	1.04854	1.03866	0.888058	0.677343	0.817482	1.09198	0.617765	1.00061	0.71191	0.665868	0.359225	0.222556	0.241041	-0.18029	-0.21868	0.07368	0.287081	0.367385	0.170069	0.091222	-0.2593	0.081951	0.030622	0.158184
1130	1.0299	1.03702	0.889984	0.676379	0.821388	1.09664	0.618542	0.998427	0.702901	0.666725	0.359266	0.221485	0.239919	-0.18108	-0.21778	0.067362	0.286619	0.369539	0.175778	0.089718	-0.2626	0.078186	0.03113	0.156974
1140	1.01083	1.03705	0.892756	0.678342	0.823019	1.10398	0.614967	0.996777	0.691677	0.668321	0.359234	0.222206	0.241633	-0.18126	-0.21443	0.064631	0.287913	0.370081	0.186059	0.087977	-0.26341	0.081609	0.031749	0.160426
1150	0.991873	1.03908	0.893641	0.680157	0.822893	1.11062	0.610865	1.0008	0.686112	0.670706	0.3575	0.226936	0.240233	-0.17995	-0.2132	0.063898	0.28934	0.371817	0.183678	0.089712	-0.26254	0.083788	0.030842	0.161121
1160	0.972101	1.03965	0.890636	0.679461	0.825637	1.11645	0.60979	1.00411	0.677472	0.673219	0.356057	0.230798	0.238205	-0.17708	-0.21202	0.06138	0.286891	0.376321	0.178299	0.092689	-0.263	0.086535	0.030251	0.163698
1170	0.954098	1.04256	0.89001	0.678117	0.824977	1.12469	0.611969	1.00779	0.667783	0.674052	0.357635	0.234097	0.242248	-0.1734	-0.2109	0.061398	0.290713	0.380718	0.19259	0.095567	-0.26393	0.0851	0.031536	0.167356
1180	0.935219	1.04534	0.892422	0.677681	0.825963	1.13528	0.614072	1.01137	0.661478	0.671913	0.356614	0.235086	0.243335	-0.17563	-0.21057	0.06112	0.289753	0.380679	0.201758	0.095628	-0.26632	0.077514	0.031078	0.169755
1190	0.911438	1.04594	0.892984	0.679515	0.830265	1.1503	0.611488	1.01126	0.655812	0.670964	0.353927	0.230978	0.238587	-0.17956	-0.21073	0.055343	0.284201	0.376007	0.188714	0.095219	-0.26742	0.062054	0.023237	0.167299
1200	0.899617	1.04413	0.89308	0.681544	0.83205	1.15957	0.607675	1.01201	0.655214	0.671435	0.349488	0.230017	0.236342	-0.1797	-0.21312	0.050823	0.284334	0.373587	0.182814	0.095029	-0.26571	0.055335	0.017728	0.163138
[truncated: 6 more columns]

## Sheet: Figure 7
fig. 7b
	Col-0																								9354
	rep 1	rep 2	rep 3	rep 4	rep 5	rep 6	rep 7	rep 8	rep 9	rep 10	rep 11	rep 12	rep 13	rep 14	rep 15	rep 16	rep 17	rep 18	rep 19	rep 20	rep 21	rep 22	rep 23	rep 24	rep 1	rep 2	rep 3	rep 4	rep 5	rep 6	rep 7	rep 8	rep 9	rep 10	rep 11	rep 12	rep 13	rep 14	rep 15	rep 16	rep 17	rep 18	rep 19	rep 20	rep 21	rep 22	rep 23	rep 24
mono	0.039	0.0342	0.039	0.0241	0.0307	0.033	0.0271	0.0307	0.0421	0.0303	0.03	0.0305	0.0406	0.0401	0.0406	0.036	0.0357	0.0427							0.0365	0.0297	0.0385	0.0331	0.0298	0.0433	0.0375	0.0288	0.0316	0.0281	0.0268	0.0301	0.0345	0.0388	0.0318	0.0481	0.0289	0.0421
mixed	0.0318	0.0289	0.028	0.0307	0.0306	0.0385	0.0381	0.0305	0.0319	0.0266	0.0279	0.0388	0.0207	0.0357	0.0377	0.032	0.0302	0.0254	0.0297	0.0352	0.0477	0.0368	0.048	0.0431	0.0401	0.0269	0.0262	0.0201	0.0212	0.024	0.0344	0.0337	0.0314	0.0281	0.0324	0.0276	0.0266	0.0306	0.0231	0.0288	0.026	0.0208	0.0274	0.0285	0.0325	0.025	0.0281	0.0187
fig. 7c
	Col-0																								gl1																								Fran-3
	rep 1	rep 2	rep 3	rep 4	rep 5	rep 6	rep 7	rep 8	rep 9	rep 10	rep 11	rep 12	rep 13	rep 14	rep 15	rep 16	rep 17	rep 18	rep 19	rep 20	rep 21	rep 22	rep 23	rep 24	rep 1	rep 2	rep 3	rep 4	rep 5	rep 6	rep 7	rep 8	rep 9	rep 10	rep 11	rep 12	rep 13	rep 14	rep 15	rep 16	rep 17	rep 18	rep 19	rep 20	rep 21	rep 22	rep 23	rep 24	rep 1
mono	0.0398	0.031	0.0354	0.0202	0.0223	0.0464	0.0366	0.0462	0.0526	0.0352	0.0265	0.0168	0.0409	0.0228	0.0315	0.0333	0.0168	0.022	0.0233	0.0337	0.0293	0.0207	0.0308	0.0216	0.0157	0.0183	0.0205	0.0213	0.0156	0.0177	0.0337	0.0296	0.034	0.0336	0.0257	0.0261	0.0382	0.0367	0.0345	0.0298	0.0401	0.0366	0.0278	0.0252	0.0467	0.0301	0.0328	0.0289	0.0312
mixed	0.0219	0.0322	0.0235	0.0289	0.0252	0.0348	0.0325	0.0285	0.0319	0.0221	0.0349	0.0279	0.0383	0.0324	0.0293	0.021	0.0325	0.0378	0.0304	0.0342	0.0318	0.0318	0.0355	0.0315	0.0218	0.0131	0.0291	0.0094	0.0135	0.0271	0.0215	0.0051	0.031	0.0224	0.02096	0.0231	0.0215	0.0071	0.0281	0.0211	0.0265	0.0175	0.0295	0.0214	0.0211	0.0166	0.0198	0.0253	0.0187
fig. 7d
	Ler																								gl1																								ttg1
	rep 1	rep 2	rep 3	rep 4	rep 5	rep 6	rep 7	rep 8	rep 9	rep 10	rep 11	rep 12	rep 13	rep 14	rep 15	rep 16	rep 17	rep 18	rep 19	rep 20	rep 21	rep 22	rep 23	rep 24	rep 1	rep 2	rep 3	rep 4	rep 5	rep 6	rep 7	rep 8	rep 9	rep 10	rep 11	rep 12	rep 13	rep 14	rep 15	rep 16	rep 17	rep 18	rep 19	rep 20	rep 21	rep 22	rep 23	rep 24	rep 1
mono	0.0288	0.0285	0.0272	0.0281	0.0307	0.0248	0.0291	0.0225	0.0242	0.0235	0.0234	0.0267	0.0279	0.0255	0.0279	0.0225	0.0259	0.0275	0.0312	0.0239	0.0277	0.0308	0.0236	0.0295	0.0251	0.0235	0.0268	0.0279	0.0269	0.0202	0.0215	0.0233	0.021	0.0262	0.0256	0.0245	0.0262	0.0275	0.0236	0.0225	0.0258	0.0228	0.0296	0.0227	0.0284	0.0195	0.0315	0.0275	0.0213
mixed	0.0185	0.0192	0.022	0.0295	0.0199	0.0232	0.0198	0.0192	0.0216	0.0286	0.0238	0.0247	0.0285	0.0237	0.0243	0.0248	0.0205	0.0248	0.0266	0.0273	0.0265	0.0269	0.0235	0.0292	0.0203	0.0191	0.0178	0.0194	0.0205	0.0081	0.0095	0.0202	0.0162	0.0135	0.0271	0.0129	0.0121	0.0142	0.0159	0.0171	0.0095	0.0138	0.0123	0.019	0.0184	0.0161	0.0188	0.0129	0.0171
[truncated: 39 more columns]

## Sheet: Figure s1
supplemental figure 1a
																											Multiple unpaired t tests
Col-0	Control										Touch											mean	Control	Touch				significant?	P value	t ratio	df	q value
	rep 1	rep 2	rep 3	rep 4	rep 5	rep 6	rep 7	rep 8	rep 9	rep 10	rep 1	rep 2	rep 3	rep 4	rep 5	rep 6	rep 7	rep 8	rep 9	rep 10		Col-0_24 h	1.588	22.25			Col-0_24 h	Yes	<0.000001	11.13	18	<0.000001
24 h	4.931	9.416	-1.286	-0.199	-3.432	7.47	-2.49	-0.547	1.15	0.865	25.324	22.461	26.628	17.679	25.738	26.521	19.259	22.467	21.569	14.826		Col-0_48 h	-1.278	35.1			Col-0_48 h	Yes	<0.000001	14.74	18	<0.000001
48 h	6.846	5.017	-0.067	-3.105	-9.724	2.045	-5.734	-2.317	-3.943	-1.8	33.73	32.374	44.544	37.179	41.133	40.764	30.873	34.87	31.607	23.902
supplemental figure 1b
																											Multiple unpaired t tests
N. benthamiana	Control										Touch											mean	Control	Touch				significant?	P value	t ratio	df	q value
	rep 1	rep 2	rep 3	rep 4	rep 5	rep 6	rep 7	rep 8	rep 9	rep 10	rep 1	rep 2	rep 3	rep 4	rep 5	rep 6	rep 7	rep 8	rep 9	rep 10		N. benthamiana_24h	-7.598	10.76			N. benthamiana_24h	Yes	9.24271e-09	9.978	18	1.86703e-08
24 h	-9.409	-14.147	-2.746	-6.391	0.526	-8.53	-3.837	-9.317	-9.808	-12.325	9.275	7.62	17.302	12.901	9.496	9.059	8.567	6.493	10.206	16.681		N. benthamiana_48h	-0.6539	14.92			N. benthamiana_48h	Yes	0.000506018	4.228	18	0.000511078
48 h	4.808	-4.411	5.364	9.381	0.155	-1.289	-10.445	-25.544	4.444	10.998	8.417	12.598	23.246	15.246	14.959	14.613	11.697	12.61	15.541	20.224
supplemental figure 1d
																						systemic responses					Multiple unpaired t tests
systemic responses_N. benthamiana	Control										Touch											mean	Control	Touch			systemic responses	significant?	P value	t ratio	df	q value
	rep 1	rep 2	rep 3	rep 4	rep 5	rep 6	rep 7	rep 8	rep 9	rep 10	rep 1	rep 2	rep 3	rep 4	rep 5	rep 6	rep 7	rep 8	rep 9	rep 10		N. benthamiana_24h	-0.1713	-3.68			N. benthamiana_24h	No	0.03614	2.264	18	0.073003
24 h	0.23	1.777	-0.024	0.203	-0.8	-0.941	-2.478	-1.974	4.715	-2.421	-3.954	-9.944	-2.925	-6.909	-3.539	1.576	-8.534	4.789	-4.052	-3.31		N. benthamiana_48h	-1.682	-7.465			N. benthamiana_48h	No	0.077081	1.875	18	0.077852
48 h	2.706	4.78	-7.646	-4.336	-14.546	11.876	-7.972	-6.324	5.101	-0.457	-12.79	-3.365	-12.9	-2.926	-10.879	-0.728	-15.115	-3.308	-11.964	-0.676
supplemental figure 1e																											Two-way ANOVA
	Control								Touch													mean	Control	Touch				% of total variation	P value	P value summary	Significant?
	rep 1	rep 2	rep 3	rep 4	rep 5	rep 6	rep 7	rep 8	rep 1	rep 2	rep 3	rep 4	rep 5	rep 6	rep 7	rep 8						Col-0	-3.94563	21.6315			Interaction	0.2822	0.2149	ns	No
Col-0	-1.977	-4.744	-1.133	-5.409	-3.376	-4.4	-7.646	-2.88	27.873	23.568	21.111	22.887	23.721	17.876	18.094	17.922						wei8	-3.315	19.6145			Row Factor	0.07739	0.5118	ns	No
wei8	-1.643	0.132	-4.95	-2.95	-7.591	-3.029	-2.287	-4.202	21.882	22.132	17.645	14.05	15.942	24.363	19.206	21.696											Column Factor	94.73	<0.0001	****	Yes
supplemental figure 1f
	Control							Touch
	rep 1	rep 2	rep 3	rep 4	rep 5	rep 6	rep 7	rep 1	rep 2	rep 3	rep 4	rep 5	rep 6	rep 7								mean	Control	Touch			Two-way ANOVA
Col-0	-2.454	-5.277	-0.296	-3.648	-0.357	0.902	-3.235	19.293	18.597	26.053	17.954	24.809	31.534	26.138								Col-0	-2.05214	23.4826				% of total variation	P value	P value summary	Significant?
yuc8	0.338	1.848	-0.352	-5.508	0.193	-3.085	-2.766	20.259	20.47	27.021	21.024	12.268	15.489	23.654								yuc8	-1.33314	20.0264			Interaction	0.7167	0.1691	ns	No
																											Row Factor	0.308	0.3619	ns	No
																											Column Factor	90.42	<0.0001	****	Yes

## Sheet: Figure s4
Supplemental figure 4a																			Two-way ANOVA
MeJA_hyponasty	Control						Touch							MeJA_mean	Control	Touch				% of total variation	P value	P value summary	Significant?
	rep 1	rep 2	rep 3	rep 4	rep 5	rep 6	rep 1	rep 2	rep 3	rep 4	rep 5	rep 6		mock	0.939333	21.2525			Interaction	1.605	0.2832	ns	No
mock	-1.108	-0.28	-2.153	1.998	7.853	-0.674	13.392	14.193	23.625	30.063	23.814	22.428		50μM	0.029	19.7233			Row Factor	0.2581	0.8104	ns	No
50μM	1.996	0.215	3.273	0.651	-3.839	-2.122	19.125	18.129	21.588	23.548	22.109	13.841		100μM	2.91083	17.47			Column Factor	79.84	<0.0001	****	Yes
100μM	5.312	1.051	-0.435	7.138	4.078	0.321	27.597	5.569	13.694	18.49	19.129	20.341
MeJA_hyponasty	Control								Touch									MeJA_mean	Control	Touch			Two-way ANOVA
	rep 1	rep 2	rep 3	rep 4	rep 5	rep 6	rep 7	rep 8	rep 1	rep 2	rep 3	rep 4	rep 5	rep 6	rep 7	rep 8		mock	-0.65125	17.066				% of total variation	P value	P value summary	Significant?
mock	-7.403	2.444	2.383	1.157	-1.84	-4.143	-5.932	8.124	17.35	13.971	11.187	15.513	20.592	16.623	15.816	25.476		200μM	-2.70337	9.02787			Interaction	2.492	0.1392	ns	No
200μM	-5.877	-2.128	-11.923	-2.438	-0.495	11.654	-1.387	-9.033	10.688	7.025	3.115	6.159	6.827	20.75	10.834	6.825							Row Factor	7.08	0.0159	*	Yes
																							Column Factor	60.31	<0.0001	****	Yes
MeJA_petiole elongation	Control								Touch									MeJA_mean	Control	Touch			Two-way ANOVA
	rep 1	rep 2	rep 3	rep 4	rep 5	rep 6	rep 7	rep 8	rep 1	rep 2	rep 3	rep 4	rep 5	rep 6	rep 7	rep 8		mock	1.96875	2.17				% of total variation	P value	P value summary	Significant?
Mock	1.58	1.92	1.8	1.41	1.92	2.43	2.22	2.47	2.54	1.59	2.99	1.55	2.28	2.7	2.07	1.64		200μM	1.795	1.385			Interaction	9.595	0.0528	ns	No
200μM MeJA	1.79	2	1.3	1.83	1.97	2.05	1.45	1.97	1.45	1.63	1.22	2.36	1.32	1.1	1.1	0.9							Row Factor	23.61	0.0037	**	Yes
																							Column Factor	1.119	0.4954	ns	No
Supplemental figure 4b
																																					Two-way ANOVA
	Control																Touch																mean	Control	Touch			% of total variation	P value	P value summary	Significant?
	rep 1	rep 2	rep 3	rep 4	rep 5	rep 6	rep 7	rep 8	rep 9	rep 10	rep 11	rep 12	rep 13	rep 14	rep 15	rep 16	rep 1	rep 2	rep 3	rep 4	rep 5	rep 6	rep 7	rep 8	rep 9	rep 10	rep 11	rep 12	rep 13	rep 14	rep 15		Col-0	-0.868625	23.1547		Interaction	1.196	0.0962	ns	No
Col-0	0.01	2.019	-0.77	4.651	3.462	8.552	-0.29	-3.991	4.066	-2.34	-13.763	-0.392	7.438	-0.744	-15.925	-5.881	19.312	13.997	31.598	16.56	26.126	19.088	22.373	27.877	18.755	26.35	34.415	17.351	22.49	29.236	21.792		lox2	0.669	18.0717		Row Factor	0.2757	0.6839	ns	No
lox2	2.583	8.25	-2.529	-2.826	2.314	0.529	-1.428	-0.48	-6.774	1.365	-1.109	6.562	4.8	0.373	1.8	-2.726	11.727	30.377	20.942	13.404	12.164	12.173	6.88	18.259	29.114	6.607	31.055	21.995	14.381	15.576	26.421		loxQ	-1.16237	22.1317		Column Factor	77.18	<0.0001	****	Yes
loxQ	2.075	1.58	4.36	-1.198	-0.195	2.688	-3.56	-4.915	-1.78	-0.438	-0.533	-3.361	-4.013	-5.607	0.536	-4.237	22.158	20.127	16.675	10.362	24.242	26.194	16.59	25.537	23.222	19.44	25.154	34.484	28.395	10.28	29.116		coi1-34	-2.06062	21.839
coi1-34	-2.445	-3.774	-7.948	-0.136	-3.916	-2.261	-2.119	2.745	-4.206	-1.266	-5.076	-0.424	0.385	6.608	-1.05	-8.087	27.625	25.844	3.853	20.878	20.764	23.092	29.401	35.996	17.694	30.293	9.004	17.592	22.978	18.718	23.853
Supplemental figure 4c																																										Two-way ANOVA
	Control																		Touch																			mean	Control	Touch			% of total variation	P value	P value summary	Significant?
	rep 1	rep 2	rep 3	rep 4	rep 5	rep 6	rep 7	rep 8	rep 9	rep 10	rep 11	rep 12	rep 13	rep 14	rep 15	rep 16	rep 17	rep 18	rep 1	rep 2	rep 3	rep 4	rep 5	rep 6	rep 7	rep 8	rep 9	rep 10	rep 11	rep 12	rep 13	rep 14	rep 15	rep 16	rep 17	rep 18		Col-0	-1.12056	20.2199		Interaction	1.037	0.0199	*	Yes
Col-0	-2.612	-1.464	5.842	-4.796	0.803	-5.721	0.695	2.467	-2.25	-3.889	-0.633	-2.183	3.905	-2.134	-3.814	-5.046	2.664	-2.004	27.088	10.898	24.993	15.737	24.7	15.031	21.802	32.098	18.15	12.676	20.52	12.961	23.272	23.176	23.13	15.764	17.787	24.176		aos	-1.96594	24.6374		Row Factor	0.4778	0.1102	ns	No
aos	-8.596	-2.147	-4.104	1.576	-3.097	-3.713	-8.837	-2.576	-3.778	0.52	-0.276	0.279	1.17	-0.955	2.17	0.239	-3.307	0.045	15.961	20.185	21.686	25.135	24.579	18.641	20.782	17.851	30.964	39.492	23.499	25.077	28.78	30.423	32.273	24.995	20.715	22.435						Column Factor	86.08	<0.0001	****	Yes
Supplemental figure 4d
	Control																Touch																					mean	Control	Touch		Two-way ANOVA
Col-0	rep 1	rep 2	rep 3	rep 4	rep 5	rep 6	rep 7	rep 8	rep 9	rep 10	rep 11	rep 12	rep 13	rep 14	rep 15	rep 16	rep 1	rep 2	rep 3	rep 4	rep 5	rep 6	rep 7	rep 8	rep 9	rep 10	rep 11	rep 12	rep 13	rep 14	rep 15	rep 16						Col-0	-4.45581	22.2457			% of total variation	P value	P value summary	Significant?
myc2	1.862	-2.754	-1.892	-4.964	-5.299	-14.182	-6.797	-3.73	-2.69	-6.801	-2.424	-3.481	-6.949	-4.02	-6.084	-1.088	15.483	23.158	22.434	13.874	24.938	19.275	18.585	8.466	26.399	25.44	27.652	26.443	20.506	23.217	27.64	32.421						myc2	-2.9595	14.1085		Interaction	2.058	0.0514	ns	No
myc3	4.552	-3.862	-12.148	-6.583	0.625	-5.987	-5.071	-1.662	-5.828	0.318	2.036	-5.672	-0.703	-2.729	-5.518	0.88	1.593	-2.1	20.493	10.136	19.43	11.466	7.894	3.1	25.736	28.098	14.55	18.041	27.488	5.938	18.972	14.901						myc3	-1.89687	20.7007		Row Factor	1.267	0.1844	ns	No
myc4	-3.267	-2.861	-10.7	-5.776	1.774	-2.152	2.1	-2.995	7.416	-2.516	5.115	-5.261	-4.541	-6.371	-1.028	0.713	25.891	28.94	9.957	23.816	19.974	17.461	9.875	21.426	-2.217	26.468	26.062	32.739	27.413	27.589	31.476	4.342						myc4	-1.06519	17.464		Column Factor	65.71	<0.0001	****	Yes
	-7.995	-0.602	1.166	-6.103	3.866	-1.812	-7.287	-0.58	2.27	0.079	-1.816	4.421	-3.427	2.853	1.767	-3.843	11.207	5.107	20.194	3.63	19.095	-2.341	33.619	22.004	37.626	9.863	25.391	6.228	29.355	37.482	4.784	16.18
Supplemental figure 4e																																										Two-way ANOVA
	Control																Touch																										% of total variation	P value	P value summary	Significant?
	rep 1	rep 2	rep 3	rep 4	rep 5	rep 6	rep 7	rep 8	rep 9	rep 10	rep 11	rep 12	rep 13	rep 14	rep 15	rep 16	rep 1	rep 2	rep 3	rep 4	rep 5	rep 6	rep 7	rep 8	rep 9	rep 10	rep 11	rep 12	rep 13	rep 14	rep 15	rep 16						Col-0	-1.56662	21.8385		Interaction	1.975	0.0077	**	Yes
Col-0	-2.957	-6.237	-1.372	-2.053	1.064	-4.763	1.297	-0.168	-8.968	3.982	-2.483	-1.303	3.329	-1.53	1.139	-4.043	18.964	20.468	18.515	17.79	28.17	19.457	30.494	21.939	27.276	17.815	18.319	18.344	23.508	23.997	18.785	25.575						myc2myc3myc4	-2.88213	14.1142		Row Factor	3.93	0.0003	***	Yes
myc2myc3myc4	-11.834	2.217	3.816	-7.433	0.446	6.252	-3.362	-1.216	-5.328	-8.301	1.629	-9.138	-5.79	-2.25	-4.886	-0.936	26.587	11.178	23.379	15.261	15.677	2.828	13.623	11.83	10.201	10.187	11.239	13.805	19.984	11.017	16.938	12.093										Column Factor	78.5	<0.0001	****	Yes
Supplemental figure 4f																						Two-way ANOVA
	Control							W+FRtip										mean	Control	W+FRtip			% of total variation	P value	P value summary	Significant?
	rep 1	rep 2	rep 3	rep 4	rep 5	rep 6	rep 7	rep 1	rep 2	rep 3	rep 4	rep 5	rep 6	rep 7				Col-0	-2.65714	16.0291		Interaction	1.014	0.3056	ns	No
Col-0	-2.654	-1.778	-7.562	-6.594	-3.692	5.134	-1.454	17.652	21.654	16.343	12.268	7.587	19.823	16.877				myc2myc3myc4	-9.39757	14.2513		Row Factor	2.987	0.085	ns	No
myc2myc3myc4	-11.553	-7.803	-9.774	0.508	-7.582	-12.386	-17.193	29.449	18.313	11.483	3.84	11.748	3.779	21.147								Column Factor	73.79	<0.0001	****	Yes
Supplemental figure 4g																						Two-way ANOVA
ABA_hyponasty	Control							Touch										ABA_mean	Control	Touch		ABA	% of total variation	P value	P value summary	Significant?
	rep 1	rep 2	rep 3	rep 4	rep 5	rep 6	rep 7	rep 1	rep 2	rep 3	rep 4	rep 5	rep 6	rep 7				mock	-4.48829	17.0811		Interaction	6.507	0.0069	**	Yes
mock	5.101	-8.066	-8.174	-1.018	-8.415	-9.162	-1.684	23.398	12.776	21.062	18.914	18.423	7.276	17.719				30μM	-4.75129	13.5074		Row Factor	3.073	0.0804	ns	No
30μM	0.645	-2.027	-10.44	-10.291	-0.33	-5.812	-5.004	13.478	9.106	14.742	11.433	15.541	16.657	13.595				50μM	-2.74986	6.89		Column Factor	69.97	<0.0001	****	Yes
50μM	-1.398	-0.102	-6.341	3.327	-1.998	-8.707	-4.03	9.493	9.117	8.06	9.295	-6.61	6.917	11.958
Supplemental figure 4h																						Two-way ANOVA
ABA_petiole elongation	Control							Touch										ABA_mean	Control	Touch		ABA	% of total variation	P value	P value summary	Significant?
	rep 1	rep 2	rep 3	rep 4	rep 5	rep 6	rep 7	rep 1	rep 2	rep 3	rep 4	rep 5	rep 6	rep 7				mock	2.01857	1.9		Interaction	0.1673	0.9551	ns	No
mock	1.86	1.95	2.28	2.02	2.03	2.12	1.87	1.53	3.69	2.16	1.87	1.38	1.32	1.35				30μM	1.85143	1.73143		Row Factor	33.79	0.0006	***	Yes
30μM	1.3	1.85	1.93	2.35	2.35	1.51	1.67	1.63	1.48	1.39	1.33	1.95	1.77	2.57				50μM	1.21714	1.19429		Column Factor	0.6148	0.5644	ns	No
50μM	1.11	1.5	0.97	1.02	1.31	1.23	1.38	1.75	1.44	0.9	0.51	0.89	1.99	0.88
Supplemental figure 4i																																										Two-way ANOVA
	Control															Touch																						mean	Control	Touch			% of total variation	P value	P value summary	Significant?
	rep 1	rep 2	rep 3	rep 4	rep 5	rep 6	rep 7	rep 8	rep 9	rep 10	rep 11	rep 12	rep 13	rep 14	rep 15	rep 1	rep 2	rep 3	rep 4	rep 5	rep 6	rep 7	rep 8	rep 9	rep 10	rep 11	rep 12	rep 13	rep 14	rep 15								Col-0	#NAME?	#NAME?		Interaction	1.367	0.0944	ns	No
Col-0	-8.453	-2.193	-2.178	5.922	-0.855	3.927	-5.255	-0.981	-0.796	-3.572	-2.356	-3.504	-3.965	-14.784	-6.438	24.671	23.286	14.406	8.899	17.487	16.108	19.133	23.467	26.5	27.351	6.323	21.705	10.386	17.382	16.448								aba2-1	#NAME?	#NAME?		Row Factor	1.413	0.0875	ns	No
aba2-1	-3.301	-4.384	-7.482	-4.946	4.073	-7.652	-2.66	-8.541	-3.22	-4.268	-4.166	-5.609	-0.157	2.257	-5.748	12.596	10.797	20.462	2.068	20.182	15.281	7.94	7.617	13.267	14.585	13.057	11.647	24.74	6.059	9.629								aba3-1	#NAME?	#NAME?		Column Factor	73.57	<0.0001	****	Yes
aba3-1	-2.291	-5.092	-7.176	-7.644	-1.962	-2.775	-2.719	-3.94	3.097	-1.276	-19.752	-2.564	0.602	-5.475	-3.843	23.923	21.503	12.754	25.997	4.718	15.489	25.096	7.288	11.546	23.488	37.69	20.481	22.336	15.343	12.088
Supplemental figure 4j																						Two-way ANOVA
	Control							Touch										mean	Control	Touch			% of total variation	P value	P value summary	Significant?
	rep 1	rep 2	rep 3	rep 4	rep 5	rep 6	rep 7	rep 1	rep 2	rep 3	rep 4	rep 5	rep 6	rep 7				Col-0	-2.85371	22.3429		Interaction	0.3084	0.4184	ns	No
Col-0	0.366	5.4	-6.265	-3.454	-7.81	-2.035	-6.178	28.278	23.912	19.125	28.01	26.15	21.681	9.244				abaQ	-4.73043	17.636		Row Factor	1.669	0.0675	ns	No
abaQ	-4.793	-3.86	-5.924	-8.211	-6.287	-1.965	-2.073	16.809	16.287	15.083	17.404	22.672	21.897	13.3								Column Factor	87.1	<0.0001	****	Yes
Supplemental figure 4k																						Two-way ANOVA
	Control							Touch										mean	Control	Touch			% of total variation	P value	P value summary	Significant?
	rep 1	rep 2	rep 3	rep 4	rep 5	rep 6	rep 7	rep 1	rep 2	rep 3	rep 4	rep 5	rep 6	rep 7				Col-0	0.901714	21.2356		Interaction	0.6332	0.2761	ns	No
Col-0	-5.644	2.661	-0.051	4.788	3.747	-1.375	2.186	29.381	24.989	19.665	28.96	18.455	6.766	20.433				arebQ	0.311286	24.4423		Row Factor	0.3006	0.45	ns	No
arebQ	-0.867	-0.375	4.881	1.226	-1.878	1.339	-2.147	23.746	26.492	25.896	22.73	23.779	22.718	25.735								Column Factor	86.83	<0.0001	****	Yes

## Sheet: Figure s5b-g
supplemental figure 5b																																supplemental figure 5c
Relative GCaMP3 fluorescence (ΔF/F)																																Relative GCaMP3 fluorescence (ΔF/F)
position	1																																2
	Touch_mock										Touch_2mM LaCl3										Touch_50mM LaCl3												Touch_mock										Touch_2mM LaCl3
sec	rep 1	rep 2	rep 3	rep 4	rep 5	rep 6	rep 7	rep 8	rep 9	rep 10	rep 1	rep 2	rep 3	rep 4	rep 5	rep 6	rep 7	rep 8	rep 9	rep 10	rep 1	rep 2	rep 3	rep 4	rep 5	rep 6	rep 7	rep 8	rep 9	rep 10		sec	rep 1	rep 2	rep 3	rep 4	rep 5	rep 6	rep 7	rep 8	rep 9	rep 10	rep 1	rep 2	rep 3	rep 4	rep 5	rep 6	rep 7
130	0.434668	0.685112	0.610632	0.559701	0.695766	0.42717	0.170584	0.476942	0.374869	0.384791	0.467039	0.728071	0.574852	0.601953	0.390234	0.739478	0.369341	0.264641	0.593954	0.502142	0.388271	0.223508	-0.156821	0.121851	0.237153	0.415227	0.189314	0.260126	0.181697	0.322375		130	0.438748	0.266607	0.401478	0.378392	0.462992	0.224305	-0.0312368	0.0327457	0.0537553	0.227343	0.319495	0.169716	0.26412	0.239885	0.174762	0.0412064	0.0974308
140	0.505792	0.828087	0.620664	0.603733	0.712133	0.399861	0.227149	0.515152	0.365722	0.387582	0.499961	1.00883	0.612099	0.556497	0.43603	0.764719	0.473288	0.284099	0.569113	0.513456	0.37037	0.216422	-0.109883	0.11165	0.235289	0.389303	0.208439	0.262409	0.167106	0.333785		140	0.477698	0.261937	0.521633	0.40759	0.484998	0.220215	-0.0174879	0.046296	0.0537354	0.241892	0.360123	0.233713	0.276369	0.221178	0.191775	0.0523316	0.144612
150	0.520351	0.946787	0.615933	0.58515	0.722047	0.398943	0.232684	0.537864	0.362206	0.402735	0.49767	1.00465	0.596648	0.522354	0.438288	0.724216	0.341079	0.288041	0.560951	0.50949	0.361884	0.235593	-0.107689	0.121945	0.238424	0.392109	0.224617	0.274112	0.161003	0.365124		150	0.474513	0.252662	0.494168	0.333932	0.491529	0.217421	-0.0265975	0.0634581	0.0462987	0.244557	0.353532	0.230488	0.274948	0.199225	0.200799	0.0668532	0.136729
160	0.536173	1.05822	0.618814	0.588965	0.713903	0.407168	0.242867	0.571122	0.36077	0.421953	0.496056	1.00154	0.596331	0.514626	0.442594	0.662137	0.339577	0.293382	0.546753	0.515329	0.352317	0.227653	-0.111567	0.134273	0.245184	0.397326	0.233989	0.284316	0.154627	0.393351		160	0.491338	0.238551	0.480654	0.286561	0.482135	0.219917	-0.0363247	0.076684	0.03711	0.254523	0.352647	0.233886	0.278068	0.189977	0.210957	0.076826	0.14099
170	0.546276	1.13372	0.622093	0.58642	0.704293	0.41205	0.250401	0.618054	0.356806	0.440819	0.495004	0.998408	0.59405	0.508949	0.444473	0.659148	0.340138	0.306777	0.524751	0.510895	0.331209	0.214744	-0.107498	0.142333	0.248341	0.393323	0.244565	0.280289	0.152344	0.39897		170	0.510654	0.225658	0.473992	0.262997	0.47645	0.221007	-0.0379877	0.0953258	0.0297876	0.264749	0.354251	0.245467	0.282516	0.187359	0.214322	0.0947446	0.14315
180	0.557647	1.13002	0.616653	0.573522	0.69686	0.417627	0.261138	0.671819	0.355463	0.458975	0.499762	0.994069	0.588216	0.511931	0.446929	0.734762	0.345087	0.326103	0.504182	0.509205	0.31241	0.192624	-0.114378	0.141725	0.245829	0.387282	0.245738	0.261923	0.152035	0.394711		180	0.519548	0.216777	0.462439	0.256597	0.473091	0.220422	-0.0402449	0.114919	0.0341985	0.27589	0.344187	0.248066	0.279213	0.189498	0.231481	0.109495	0.156425
190	0.590341	1.06223	0.599518	0.546246	0.681542	0.415934	0.278605	0.721246	0.352583	0.47544	0.504087	0.993883	0.588964	0.517963	0.452155	0.868136	0.347431	0.346507	0.483533	0.517414	0.299267	0.172899	-0.127783	0.135977	0.242787	0.381278	0.236542	0.233448	0.149545	0.389731		190	0.542642	0.214868	0.451437	0.254553	0.471825	0.21319	-0.0379963	0.129621	0.0417556	0.292474	0.332656	0.249691	0.28316	0.198952	0.240985	0.123713	0.163192
200	0.618963	0.973933	0.578136	0.51253	0.649654	0.406335	0.299083	0.758994	0.34994	0.484339	0.508442	0.9918	0.593333	0.507571	0.459573	1.01297	0.346692	0.36188	0.462425	0.520584	0.287431	0.167131	-0.118701	0.131723	0.23692	0.376259	0.22529	0.201995	0.143681	0.390957		200	0.568946	0.21693	0.441906	0.254926	0.467824	0.201162	-0.0342278	0.143441	0.0459495	0.308646	0.337685	0.248903	0.288508	0.207683	0.246889	0.14054	0.164874
210	0.644633	0.866602	0.55977	0.488754	0.613702	0.399153	0.318475	0.780122	0.345985	0.489195	0.507993	0.992174	0.593351	0.48409	0.460677	1.0977	0.341276	0.370359	0.444531	0.521461	0.275533	0.162982	-0.115094	0.131039	0.227765	0.371169	0.216802	0.171457	0.140378	0.390072		210	0.595853	0.218753	0.434597	0.260236	0.465045	0.188237	-0.0344042	0.157231	0.0535192	0.32516	0.337673	0.24992	0.284917	0.209406	0.251708	0.149034	0.163314
220	0.664991	0.767412	0.55903	0.478637	0.57599	0.400413	0.328551	0.79483	0.341703	0.494212	0.50502	0.990173	0.595729	0.468153	0.46286	1.12109	0.33554	0.376109	0.430037	0.523483	0.272157	0.150195	-0.12139	0.128309	0.220326	0.371401	0.212828	0.145471	0.139951	0.381513		220	0.605291	0.222579	0.439849	0.267889	0.466338	0.174908	-0.0250758	0.175456	0.0632802	0.345773	0.333914	0.257556	0.288805	0.212762	0.251755	0.159235	0.159978
230	0.686451	0.691114	0.56845	0.474849	0.534552	0.409952	0.330144	0.797685	0.337212	0.49382	0.509058	0.986705	0.597696	0.460361	0.468418	1.11393	0.334833	0.385383	0.42152	0.527653	0.271835	0.13698	-0.118861	0.127142	0.213291	0.375488	0.211701	0.126438	0.135521	0.371122		230	0.608113	0.220871	0.445924	0.271799	0.462143	0.169581	-0.0182025	0.196651	0.0725307	0.365648	0.337832	0.271462	0.295795	0.225716	0.256722	0.166697	0.164731
240	0.706967	0.623252	0.581921	0.470822	0.501447	0.419	0.323624	0.790563	0.331169	0.494346	0.505588	0.988524	0.601398	0.455401	0.471287	1.10085	0.335642	0.397803	0.412074	0.532692	0.260768	0.127693	-0.117407	0.126719	0.201034	0.3765	0.214819	0.111652	0.12625	0.36031		240	0.619791	0.223538	0.446694	0.272721	0.461532	0.167292	-0.0174221	0.210551	0.0821428	0.384789	0.337644	0.278941	0.301316	0.234664	0.265803	0.176339	0.171044
250	0.72342	0.560446	0.606077	0.470959	0.480185	0.427305	0.309126	0.789902	0.326539	0.502178	0.501972	0.989654	0.601572	0.455203	0.471107	1.10081	0.341797	0.407491	0.401895	0.535808	0.244698	0.118168	-0.12588	0.126836	0.185422	0.374856	0.219567	0.101837	0.118667	0.351849		250	0.628622	0.228286	0.448428	0.273989	0.467522	0.159441	-0.014089	0.219729	0.0953262	0.403726	0.334796	0.274848	0.301089	0.237639	0.264047	0.188403	0.173036
260	0.733239	0.518564	0.630749	0.477244	0.459375	0.432998	0.291214	0.792705	0.318236	0.506126	0.503039	0.991059	0.596623	0.458772	0.474154	1.09707	0.346702	0.40887	0.396837	0.542236	0.231975	0.110396	-0.117188	0.127582	0.170679	0.372131	0.225912	0.0983795	0.113945	0.339545		260	0.629357	0.235355	0.447545	0.278412	0.473696	0.150342	-0.0072967	0.235304	0.112054	0.420731	0.339274	0.27148	0.300412	0.24345	0.264643	0.198863	0.173589
270	0.73669	0.499227	0.646412	0.476618	0.440333	0.429805	0.271649	0.796559	0.309177	0.503276	0.499152	0.995799	0.595223	0.467186	0.475591	1.08357	0.340033	0.405027	0.388668	0.542439	0.216686	0.105578	-0.10469	0.12795	0.154799	0.371477	0.241428	0.0947053	0.111371	0.321698		270	0.633368	0.247071	0.454006	0.286103	0.485074	0.139269	-0.0012957	0.251531	0.124616	0.428269	0.337899	0.270452	0.297433	0.251893	0.268639	0.208784	0.175124
280	0.741112	0.477414	0.650809	0.47131	0.433458	0.422091	0.255385	0.804661	0.301695	0.502717	0.500635	0.994667	0.592935	0.472318	0.475244	1.07983	0.335637	0.403434	0.377602	0.540937	0.203174	0.102482	-0.10625	0.130644	0.13728	0.370207	0.256557	0.0914617	0.109667	0.305903		280	0.642903	0.254877	0.466571	0.293106	0.494759	0.1313	0.00242458	0.2605	0.137055	0.443678	0.332511	0.268695	0.29305	0.263147	0.274294	0.215802	0.181133
290	0.74868	0.471577	0.644051	0.469772	0.429833	0.411034	0.244313	0.81392	0.291036	0.511713	0.502587	0.988822	0.589483	0.468722	0.483405	1.08547	0.33489	0.402184	0.371242	0.548063	0.196294	0.101214	-0.099678	0.132908	0.125164	0.365176	0.267182	0.0910928	0.107884	0.29529		290	0.644956	0.263392	0.47563	0.297974	0.498238	0.121404	0.00850468	0.270029	0.14792	0.469921	0.328699	0.267428	0.292527	0.276035	0.26802	0.226845	0.185118
300	0.756746	0.491243	0.628698	0.467109	0.429662	0.404086	0.237245	0.820026	0.284539	0.51983	0.501063	0.988616	0.585754	0.46786	0.495261	1.09453	0.331945	0.403872	0.365319	0.552685	0.191573	0.101307	-0.0946269	0.138214	0.117558	0.362206	0.28318	0.0940596	0.107759	0.282027		300	0.648011	0.272963	0.485318	0.307357	0.509326	0.111236	0.0121638	0.282678	0.156772	0.488977	0.315	0.275233	0.298803	0.289038	0.26809	0.239792	0.173692
310	0.767203	0.519516	0.610861	0.462345	0.436471	0.402172	0.228406	0.827999	0.283207	0.526768	0.497291	0.992446	0.582105	0.472314	0.503353	1.10299	0.338613	0.409927	0.359722	0.552127	0.181178	0.101319	-0.0934228	0.143314	0.112743	0.363341	0.293999	0.0998778	0.105559	0.267244		310	0.657559	0.280298	0.495033	0.317234	0.525888	0.10514	0.0206512	0.297973	0.172058	0.507839	0.307445	0.278764	0.289651	0.293675	0.271151	0.247155	0.171635
320	0.776191	0.552488	0.597376	0.451064	0.441322	0.403709	0.221673	0.83731	0.280406	0.530609	0.495449	0.994155	0.577977	0.482578	0.505494	1.09596	0.341996	0.41602	0.352628	0.553599	0.172674	0.100259	-0.0920099	0.1459	0.108241	0.365142	0.303126	0.104059	0.101928	0.255359		320	0.662799	0.291719	0.509825	0.321697	0.533199	0.103083	0.034079	0.313526	0.183339	0.529051	0.316341	0.266839	0.283297	0.297584	0.267556	0.254528	0.176255
330	0.789461	0.580819	0.582868	0.437604	0.449473	0.409623	0.217951	0.847408	0.280605	0.531941	0.495547	0.991681	0.570202	0.494875	0.511432	1.08871	0.342144	0.417567	0.34842	0.553336	0.174553	0.100216	-0.0919162	0.150216	0.105529	0.365477	0.312519	0.111411	0.0974348	0.245543		330	0.669264	0.30483	0.522875	0.327887	0.543701	0.109109	0.044159	0.325854	0.188569	0.5442	0.323011	0.259603	0.287184	0.309358	0.268006	0.268436	0.177516
340	0.811699	0.598794	0.567012	0.43293	0.45921	0.418257	0.21455	0.860523	0.288861	0.53994	0.493507	0.992817	0.567061	0.501573	0.514907	1.08368	0.341395	0.418457	0.344781	0.551569	0.177914	0.102547	-0.0921744	0.155844	0.104886	0.362592	0.320596	0.118729	0.0939284	0.240842		340	0.680049	0.314722	0.53022	0.338324	0.55835	0.115054	0.0517826	0.340126	0.200149	0.56303	0.315288	0.263678	0.285197	0.322082	0.265698	0.281752	0.17348
350	0.829856	0.624196	0.556101	0.43511	0.464665	0.429736	0.213328	0.870253	0.295355	0.549356	0.497969	0.996906	0.567329	0.502783	0.514233	1.07153	0.335586	0.423168	0.332806	0.549171	0.183692	0.10661	-0.0862348	0.160037	0.103413	0.358895	0.327066	0.122224	0.0926781	0.237106		350	0.687669	0.326579	0.543293	0.347293	0.57128	0.1186	0.0587917	0.354412	0.219162	0.594755	0.307507	0.260952	0.28373	0.331793	0.256927	0.293575	0.169979
360	0.848761	0.664288	0.541068	0.437731	0.472269	0.439319	0.213859	0.8803	0.298262	0.560017	0.501271	0.996616	0.56086	0.503786	0.515319	1.06206	0.336938	0.426997	0.32272	0.543273	0.192434	0.110728	-0.0817406	0.16473	0.104252	0.355767	0.324595	0.126105	0.0898751	0.234676		360	0.691386	0.342801	0.557212	0.360001	0.590799	0.124769	0.0711032	0.367871	0.235495	0.622773	0.309935	0.25688	0.272712	0.343503	0.254254	0.30143	0.172828
370	0.87284	0.705991	0.523789	0.444733	0.47923	0.444914	0.208698	0.887465	0.30677	0.566473	0.494413	0.990644	0.559702	0.505979	0.514653	1.05853	0.339497	0.428765	0.315209	0.539825	0.200343	0.115912	-0.0840236	0.169511	0.106295	0.353091	0.323023	0.130998	0.0891725	0.234729		370	0.703884	0.360659	0.566986	0.371005	0.612048	0.13004	0.0796943	0.379186	0.24684	0.642748	0.312173	0.254021	0.26882	0.351183	0.261397	0.306022	0.169571
380	0.902496	0.740712	0.509427	0.45396	0.487212	0.452345	0.205403	0.893386	0.319618	0.568367	0.489336	0.984083	0.56052	0.509174	0.515805	1.06305	0.337631	0.430753	0.309433	0.537885	0.209556	0.119367	-0.080808	0.176703	0.107258	0.348237	0.328227	0.133548	0.0895112	0.234122		380	0.718873	0.376091	0.57842	0.379359	0.62885	0.13529	0.0878859	0.393687	0.262339	0.663931	0.312914	0.24777	0.264756	0.361388	0.262309	0.316033	0.166375
390	0.934798	0.761373	0.500101	0.469054	0.495067	0.460979	0.206707	0.904164	0.33042	0.578838	0.491152	0.986972	0.557379	0.5172	0.515023	1.07089	0.336063	0.434242	0.305551	0.54215	0.221781	0.120775	-0.0757781	0.185186	0.108823	0.337028	0.324686	0.132052	0.0862791	0.232671		390	0.732849	0.39492	0.592658	0.397986	0.642444	0.137708	0.0995781	0.411085	0.276879	0.687654	0.315609	0.259406	0.266551	0.379809	0.262439	0.338071	0.16849
400	0.958017	0.768955	0.494674	0.484163	0.503024	0.463474	0.208543	0.915465	0.339113	0.589498	0.490745	0.994292	0.550216	0.527492	0.511034	1.07269	0.336134	0.438657	0.299243	0.543864	0.232564	0.125963	-0.0741596	0.188758	0.110816	0.325481	0.319994	0.131866	0.0826864	0.236629		400	0.743023	0.417714	0.608434	0.418708	0.655988	0.136742	0.112498	0.427853	0.293714	0.713782	0.312877	0.266451	0.266788	0.393046	0.257922	0.347546	0.170208
410	0.983675	0.778197	0.491329	0.488197	0.51407	0.46291	0.215434	0.929388	0.351315	0.594298	0.487468	0.994168	0.547802	0.534248	0.510423	1.08205	0.339556	0.446662	0.295761	0.5424	0.240994	0.131636	-0.0732915	0.191884	0.111726	0.314283	0.323481	0.127438	0.0826951	0.239445		410	0.753475	0.437825	0.624652	0.427878	0.671627	0.138756	0.126217	0.446071	0.313484	0.738268	0.311244	0.256233	0.269428	0.406803	0.262103	0.355212	0.166896
420	1.00918	0.784671	0.4901	0.492169	0.525944	0.473102	0.219994	0.942593	0.363967	0.602177	0.493125	0.99039	0.552402	0.542485	0.514859	1.10063	0.343085	0.453778	0.294464	0.543484	0.247638	0.13557	-0.0762959	0.198809	0.113638	0.306175	0.319416	0.124255	0.085935	0.242094		420	0.770751	0.456649	0.63729	0.439341	0.689904	0.143747	0.134615	0.467258	0.330995	0.752383	0.312451	0.253841	0.276895	0.423277	0.271842	0.3733	0.165631
430	1.03365	0.786452	0.493572	0.496907	0.538921	0.492288	0.224664	0.952558	0.375153	0.604818	0.493905	0.993768	0.550221	0.549693	0.515846	1.10486	0.342823	0.456579	0.288939	0.536615	0.252083	0.142045	-0.0680909	0.205155	0.116052	0.301703	0.317223	0.124829	0.0858981	0.246728		430	0.787136	0.476272	0.649359	0.457589	0.707808	0.150456	0.148457	0.487517	0.352074	0.761516	0.31017	0.25032	0.269207	0.437795	0.271085	0.384766	0.169658
440	1.05574	0.783651	0.499956	0.500152	0.549036	0.50503	0.230227	0.964422	0.384979	0.601529	0.490365	0.995255	0.546359	0.549971	0.512674	1.10923	0.342795	0.459953	0.285667	0.529784	0.258204	0.148957	-0.0632001	0.209657	0.117888	0.2954	0.319724	0.119927	0.0863283	0.252684		440	0.796054	0.496387	0.667571	0.472453	0.727682	0.156771	0.162207	0.505602	0.372724	0.770342	0.310123	0.247048	0.262651	0.451069	0.267789	0.396094	0.166095
450	1.0741	0.76873	0.507782	0.500868	0.562157	0.518912	0.233564	0.978563	0.396015	0.601091	0.488072	0.992581	0.549089	0.552437	0.513754	1.12186	0.34192	0.46416	0.287968	0.530475	0.263106	0.152429	-0.0661846	0.211935	0.121708	0.28884	0.318594	0.115827	0.0854555	0.262699		450	0.798702	0.519613	0.6897	0.491274	0.749755	0.162027	0.174574	0.523584	0.391009	0.777889	0.304	0.250623	0.258007	0.459339	0.274874	0.412939	0.157972
460	1.09439	0.749857	0.523269	0.501508	0.578155	0.540057	0.238704	0.990372	0.410691	0.603613	0.48349	0.994836	0.548488	0.561261	0.512791	1.12568	0.341775	0.465132	0.287685	0.527335	0.260635	0.156818	-0.0615629	0.214898	0.123408	0.281377	0.318377	0.117469	0.080728	0.270082		460	0.806638	0.542585	0.705553	0.51332	0.773107	0.168007	0.189597	0.542718	0.412612	0.78951	0.296688	0.249392	0.248539	0.469181	0.27499	0.426966	0.161327
470	1.11152	0.73554	0.540537	0.501996	0.590608	0.565193	0.246978	1.00116	0.422768	0.605623	0.48601	0.9915	0.547096	0.573255	0.507971	1.12037	0.343881	0.462515	0.283815	0.523411	0.26216	0.161686	-0.0609866	0.219365	0.124341	0.275414	0.319656	0.116854	0.0774252	0.273961		470	0.822943	0.564363	0.721899	0.530545	0.794332	0.178653	0.206089	0.565682	0.439456	0.80837	0.296469	0.237066	0.253425	0.484344	0.273592	0.43265	0.161712
480	1.12795	0.731181	0.554938	0.508149	0.601261	0.589739	0.255683	1.01063	0.431828	0.60475	0.488853	0.990691	0.546045	0.585348	0.508808	1.11867	0.344064	0.462406	0.279408	0.523057	0.265039	0.16478	-0.0632658	0.224106	0.126341	0.27314	0.317513	0.113806	0.0756168	0.279776		480	0.837377	0.583612	0.736348	0.547991	0.812171	0.190051	0.219689	0.588022	0.462196	0.822694	0.299182	0.231745	0.266793	0.50028	0.274963	0.444963	0.168272
490	1.13725	0.725533	0.575359	0.518184	0.610962	0.606747	0.259865	1.02065	0.439364	0.600835	0.486516	0.995248	0.541502	0.59098	0.511292	1.12453	0.343378	0.461594	0.278471	0.522258	0.259972	0.166917	-0.062008	0.228883	0.126004	0.269115	0.309153	0.115289	0.0736629	0.287862		490	0.844837	0.60227	0.75333	0.571768	0.831524	0.196704	0.228533	0.611385	0.485195	0.829139	0.297545	0.243243	0.256277	0.516228	0.272583	0.460815	0.171665
500	1.1403	0.717606	0.601798	0.523427	0.618536	0.621485	0.25846	1.03642	0.446717	0.601142	0.482429	0.991998	0.541289	0.59309	0.510241	1.13248	0.339479	0.461346	0.280395	0.5191	0.261119	0.171663	-0.0599943	0.231822	0.1289	0.264184	0.30958	0.118942	0.0715466	0.297466		500	0.851942	0.624972	0.775637	0.597532	0.851352	0.202987	0.240599	0.634498	0.509355	0.839131	0.295168	0.247421	0.248769	0.526144	0.271223	0.472343	0.161545
510	1.14619	0.717982	0.625361	0.525304	0.626793	0.634971	0.261293	1.04977	0.456102	0.600337	0.481436	0.991549	0.542608	0.597329	0.5031	1.13242	0.335456	0.461435	0.279822	0.512971	0.260975	0.176463	-0.0614868	0.233373	0.13316	0.260924	0.31276	0.118418	0.069505	0.308129		510	0.861057	0.64419	0.795026	0.614911	0.870006	0.210446	0.259999	0.655937	0.534356	0.849375	0.293743	0.248686	0.253147	0.540304	0.26963	0.485582	0.161746
520	1.15208	0.72252	0.645663	0.52521	0.639637	0.645563	0.267147	1.05924	0.465032	0.594335	0.482338	0.994215	0.545829	0.605049	0.497215	1.12454	0.339976	0.461287	0.279686	0.508328	0.259778	0.17643	-0.0649779	0.237962	0.134852	0.258113	0.307655	0.117308	0.0676651	0.315544		520	0.87253	0.665861	0.813506	0.631615	0.89337	0.218617	0.277695	0.676674	0.559284	0.853667	0.291925	0.245455	0.258143	0.561206	0.284833	0.500484	0.165023
530	1.15623	0.724303	0.664287	0.530573	0.654985	0.656343	0.270665	1.06926	0.472266	0.589544	0.479543	0.990773	0.545279	0.613619	0.49614	1.1199	0.339552	0.461216	0.279162	0.500828	0.265357	0.178125	-0.0657953	0.243469	0.138364	0.254508	0.305032	0.122564	0.0655567	0.320651		530	0.881992	0.693475	0.830828	0.656446	0.915086	0.225077	0.286356	0.692374	0.582348	0.850755	0.293103	0.237156	0.254662	0.571835	0.291886	0.512303	0.168814
540	1.16733	0.733408	0.680909	0.545017	0.66591	0.664354	0.27703	1.07728	0.480504	0.583952	0.475614	0.991476	0.539106	0.621895	0.493997	1.12031	0.33812	0.459196	0.278819	0.495654	0.263908	0.181658	-0.0659915	0.245393	0.141549	0.251068	0.30264	0.128283	0.0616889	0.321741		540	0.885029	0.717591	0.849759	0.684394	0.92786	0.23307	0.301908	0.701875	0.605327	0.853673	0.292302	0.240438	0.253825	0.585212	0.288441	0.528773	0.17841
550	1.18564	0.745375	0.702314	0.556394	0.674568	0.672664	0.285742	1.08346	0.486172	0.578695	0.472202	0.991379	0.53297	0.629638	0.49558	1.11783	0.339572	0.457175	0.278699	0.499452	0.262237	0.181913	-0.0669753	0.244012	0.140099	0.247749	0.297246	0.130548	0.0560508	0.323423		550	0.898574	0.737707	0.87078	0.71582	0.940824	0.242308	0.321179	0.718472	0.626305	0.860076	0.287454	0.236474	0.248593	0.59917	0.294537	0.543807	0.178885
560	1.2063	0.753301	0.722875	0.558302	0.687122	0.687804	0.290996	1.09231	0.48583	0.574483	0.469663	0.992957	0.535727	0.639457	0.493015	1.11662	0.335833	0.457104	0.281487	0.497834	0.265019	0.180152	-0.0683872	0.241037	0.138941	0.241121	0.291658	0.133637	0.0475514	0.327935		560	0.920707	0.758065	0.891483	0.738607	0.95624	0.250127	0.337201	0.734265	0.651622	0.862464	0.288898	0.235347	0.247132	0.615903	0.297397	0.555075	0.171623
570	1.22872	0.768582	0.741722	0.560164	0.696882	0.703982	0.293933	1.10251	0.488868	0.571609	0.46483	0.996585	0.538508	0.648332	0.481835	1.11639	0.327974	0.45632	0.288019	0.48517	0.265276	0.177423	-0.071243	0.240511	0.140682	0.236257	0.286526	0.136255	0.0410804	0.33022		570	0.940372	0.778991	0.9117	0.762447	0.97153	0.265381	0.349814	0.742294	0.679306	0.862402	0.284677	0.238793	0.255202	0.635434	0.28743	0.572469	0.168755
580	1.24906	0.783506	0.767606	0.564133	0.707162	0.718609	0.297544	1.11126	0.495616	0.563864	0.459614	0.992945	0.540666	0.656314	0.477869	1.10796	0.320118	0.452497	0.292641	0.47907	0.266732	0.175035	-0.0774567	0.23844	0.144047	0.233163	0.283762	0.136473	0.0371592	0.333373		580	0.961518	0.801738	0.922159	0.791048	0.990001	0.277511	0.366385	0.752135	0.70982	0.852618	0.274826	0.232662	0.25181	0.648913	0.277945	0.594344	0.165172
590	1.27208	0.800314	0.794022	0.567982	0.71555	0.731504	0.300267	1.12076	0.499951	0.556407	0.457311	0.982485	0.542067	0.668755	0.476473	1.09917	0.322086	0.450621	0.301109	0.481134	0.268896	0.174384	-0.0799334	0.237711	0.145855	0.228568	0.282804	0.137587	0.0298471	0.341622		590	0.977585	0.829781	0.931589	0.817028	1.00897	0.287217	0.384744	0.761965	0.745151	0.853343	0.273851	0.228983	0.253111	0.674271	0.277155	0.608998	0.169492
600	1.29682	0.818092	0.825076	0.577773	0.716016	0.741887	0.304955	1.12584	0.496878	0.554398	0.456224	0.980309	0.535596	0.673289	0.4696	1.09043	0.32457	0.44981	0.311114	0.477505	0.269807	0.175362	-0.0812266	0.237471	0.146095	0.224425	0.281147	0.13436	0.0214521	0.347319		600	0.981128	0.852245	0.950536	0.851762	1.02187	0.298507	0.398985	0.771643	0.782365	0.861632	0.275089	0.232746	0.247898	0.694747	0.270268	0.619898	0.173561
610	1.31433	0.827262	0.859458	0.583045	0.715949	0.753253	0.311728	1.13174	0.497639	0.550196	0.456483	0.985722	0.538729	0.674202	0.463085	1.08074	0.318785	0.444385	0.317683	0.468436	0.271636	0.178023	-0.0851871	0.236948	0.148735	0.224615	0.282543	0.131754	0.0161655	0.349932		610	0.979678	0.863635	0.960633	0.884857	1.03301	0.308649	0.414	0.783602	0.830136	0.856948	0.272116	0.232016	0.246461	0.709442	0.259073	0.632149	0.163873
620	1.32791	0.826715	0.886103	0.578274	0.717286	0.762168	0.3156	1.13462	0.505969	0.540041	0.453648	0.984353	0.54194	0.673094	0.460711	1.07572	0.316192	0.436996	0.324303	0.462441	0.273392	0.179147	-0.0861995	0.234507	0.156834	0.226177	0.283243	0.138595	0.0111127	0.351707		620	0.98538	0.868185	0.97072	0.914315	1.05183	0.319266	0.424856	0.789368	0.877275	0.851304	0.267444	0.224935	0.254792	0.728824	0.249133	0.645493	0.148934
630	1.34674	0.824015	0.901762	0.574199	0.717687	0.768869	0.319738	1.13444	0.508699	0.532576	0.451905	0.979862	0.53271	0.663988	0.454753	1.06896	0.3136	0.433471	0.332508	0.463001	0.272222	0.179783	-0.0888994	0.233022	0.163094	0.225975	0.283926	0.147508	0.00569594	0.355517		630	0.998888	0.871698	0.987833	0.944492	1.06936	0.330227	0.441517	0.788907	0.916624	0.851239	0.274025	0.225498	0.257917	0.748624	0.247616	0.661328	0.141539
640	1.36311	0.825099	0.914665	0.573211	0.714524	0.772164	0.326843	1.13565	0.505984	0.531046	0.451676	0.976489	0.530925	0.652804	0.448104	1.05623	0.310199	0.428141	0.340555	0.462826	0.268325	0.182002	-0.092329	0.233645	0.167378	0.22636	0.286095	0.15018	-0.0006024	0.35986		640	1.01055	0.877445	1.00234	0.980522	1.08363	0.342609	0.45825	0.79564	0.950492	0.855396	0.279336	0.227277	0.258901	0.771087	0.244042	0.672295	0.146072
650	1.37121	0.820894	0.930587	0.573861	0.716077	0.767129	0.329013	1.13826	0.507244	0.526506	0.445803	0.972599	0.531406	0.645805	0.44683	1.04623	0.311459	0.4192	0.346782	0.461176	0.265171	0.181425	-0.095367	0.232888	0.172156	0.227025	0.28915	0.151082	-0.0075312	0.362908		650	1.01003	0.876144	1.01028	1.01952	1.10719	0.34492	0.465823	0.80682	0.986534	0.855724	0.26569	0.224691	0.254123	0.794448	0.239421	0.680121	0.150286
660	1.37629	0.808829	0.94636	0.575138	0.71527	0.766314	0.330432	1.14362	0.510421	0.520987	0.440065	0.968926	0.522407	0.645113	0.443997	1.03964	0.310448	0.415189	0.358215	0.460447	0.266064	0.18254	-0.100652	0.234275	0.175837	0.231819	0.299202	0.156024	-0.0096649	0.366346		660	1.01048	0.870603	1.02133	1.05494	1.13138	0.35004	0.476701	0.816701	1.02041	0.854577	0.253612	0.21469	0.248434	0.822314	0.238892	0.687272	0.136811
670	1.37889	0.803737	0.964369	0.576307	0.705577	0.774052	0.336109	1.14611	0.507982	0.519856	0.440288	0.968937	0.521053	0.643653	0.439341	1.03581	0.307977	0.410727	0.373895	0.462554	0.263326	0.185856	-0.110113	0.235155	0.180265	0.235323	0.305242	0.156991	-0.008532	0.361601		670	1.01788	0.878532	1.03691	1.09144	1.14206	0.36404	0.488474	0.826294	1.02888	0.855838	0.251623	0.202421	0.245538	0.848784	0.230054	0.695905	0.122473
680	1.37851	0.810811	0.97721	0.57726	0.69859	0.78451	0.338946	1.15123	0.50364	0.51481	0.440723	0.969685	0.524022	0.639776	0.427371	1.02869	0.305242	0.4045	0.385521	0.461963	0.256496	0.187234	-0.112671	0.235189	0.186305	0.235437	0.305637	0.15582	-0.0107653	0.361304		680	1.02143	0.887288	1.04968	1.12531	1.14936	0.37916	0.497198	0.834769	1.02219	0.84936	0.249195	0.202346	0.244169	0.865931	0.22278	0.69726	0.121314
690	1.37056	0.816669	0.978725	0.577156	0.695449	0.790343	0.339873	1.15376	0.501301	0.505731	0.43789	0.971793	0.524548	0.630686	0.422399	1.01418	0.305224	0.402151	0.395137	0.460744	0.252317	0.186669	-0.11451	0.233687	0.191581	0.23967	0.306902	0.156923	-0.0200149	0.362406		690	1.02651	0.884381	1.05662	1.14982	1.1687	0.392364	0.505858	0.839904	1.01922	0.837627	0.247279	0.206145	0.240185	0.882795	0.217455	0.688386	0.123203
700	1.35475	0.813723	0.974192	0.570946	0.690553	0.784687	0.344586	1.14993	0.498139	0.502058	0.437072	0.96819	0.523739	0.622584	0.426809	0.999288	0.302473	0.404353	0.400341	0.458017	0.249157	0.187869	-0.124898	0.233754	0.193725	0.248776	0.312455	0.156993	-0.0265781	0.36069		700	1.02305	0.881352	1.05824	1.15942	1.18565	0.400088	0.508958	0.844597	1.0147	0.834432	0.250419	0.202134	0.243932	0.909323	0.206994	0.683848	0.122336
710	1.34356	0.80883	0.969281	0.559736	0.679562	0.775546	0.351698	1.1483	0.494399	0.503609	0.437057	0.965074	0.522557	0.618808	0.424958	0.985203	0.299008	0.407684	0.403708	0.454377	0.244273	0.19239	-0.131906	0.237078	0.203073	0.256339	0.314693	0.159716	-0.0264216	0.363192		710	1.02698	0.879349	1.06225	1.16402	1.18956	0.402402	0.513377	0.852634	1.00356	0.83943	0.244376	0.193426	0.247816	0.921518	0.206781	0.682277	0.113072
720	1.33323	0.807261	0.968856	0.549878	0.664788	0.772652	0.358083	1.14705	0.493086	0.503367	0.429264	0.964077	0.520225	0.607976	0.419037	0.97112	0.297725	0.408975	0.408714	0.452302	0.24091	0.196615	-0.133355	0.237108	0.216803	0.263078	0.320459	0.162414	-0.0277168	0.355691		720	1.03596	0.880548	1.06847	1.16564	1.19586	0.404839	0.52287	0.85924	0.992211	0.842388	0.232953	0.193675	0.251489	0.913812	0.20947	0.678903	0.0994034
730	1.32206	0.808171	0.970584	0.545028	0.650158	0.772822	0.364639	1.14579	0.493929	0.498703	0.423348	0.956012	0.518629	0.591806	0.410863	0.961477	0.294448	0.408671	0.415457	0.443652	0.239517	0.19935	-0.137001	0.237054	0.226347	0.270153	0.330179	0.16112	-0.0315224	0.352152		730	1.03095	0.880969	1.07514	1.16621	1.18306	0.410873	0.528596	0.863328	0.973617	0.839374	0.229047	0.191138	0.255415	0.906349	0.197581	0.678093	0.0992214
740	1.31347	0.802982	0.965037	0.544647	0.632539	0.764765	0.37666	1.14685	0.493025	0.49566	0.426335	0.955621	0.517782	0.582461	0.406224	0.948059	0.288631	0.405352	0.423155	0.438391	0.238191	0.200853	-0.143023	0.239226	0.235043	0.275883	0.335631	0.161766	-0.0375121	0.355761		740	1.03153	0.878539	1.08118	1.17158	1.14861	0.414495	0.535235	0.86673	0.945313	0.836768	0.234889	0.188539	0.25394	0.902834	0.19232	0.670663	0.104818
750	1.29915	0.789576	0.952964	0.546487	0.611748	0.756685	0.392262	1.14863	0.489513	0.49223	0.42486	0.960278	0.509437	0.577483	0.408218	0.932817	0.285817	0.397946	0.426489	0.440052	0.235478	0.202239	-0.149075	0.239331	0.243551	0.283091	0.339001	0.159829	-0.0396816	0.357297		750	1.03163	0.878155	1.08238	1.18263	1.12923	0.416563	0.54056	0.86962	0.929582	0.830478	0.240583	0.186339	0.244377	0.900978	0.199464	0.661592	0.105304
760	1.27929	0.775565	0.946905	0.547155	0.58927	0.753838	0.407714	1.1485	0.484951	0.489509	0.420907	0.952929	0.504544	0.568497	0.405797	0.922409	0.285468	0.387841	0.427831	0.438405	0.229279	0.204168	-0.152592	0.243084	0.252353	0.289818	0.331258	0.152686	-0.0386645	0.359203		760	1.02563	0.87524	1.08402	1.18605	1.12459	0.420432	0.543064	0.870206	0.916413	0.824346	0.237903	0.181489	0.232251	0.894734	0.200616	0.653684	0.101252
770	1.26268	0.762942	0.941004	0.543471	0.568489	0.75009	0.424802	1.14711	0.482776	0.490479	0.417615	0.944699	0.505639	0.560901	0.397835	0.910076	0.282283	0.382414	0.432448	0.433935	0.224093	0.206881	-0.155213	0.247091	0.262033	0.299218	0.329359	0.144189	-0.0397928	0.359646		770	1.01685	0.867943	1.08772	1.16864	1.1301	0.424332	0.544806	0.865435	0.896497	0.824687	0.235332	0.174586	0.237921	0.882129	0.186662	0.645158	0.0974097
780	1.25657	0.750534	0.932934	0.53435	0.552633	0.745258	0.438772	1.14847	0.480683	0.488357	0.415517	0.940873	0.504804	0.549081	0.392014	0.894045	0.278221	0.381511	0.437342	0.432689	0.222101	0.208302	-0.15964	0.250487	0.275604	0.310955	0.335396	0.13617	-0.0385386	0.35876		780	1.01509	0.86478	1.09118	1.1379	1.13792	0.426655	0.547433	0.861212	0.876786	0.824521	0.229076	0.165342	0.241142	0.861751	0.173724	0.638285	0.0895668
790	1.25121	0.741098	0.922375	0.520844	0.53675	0.73762	0.452081	1.14929	0.477513	0.486797	0.416945	0.937105	0.497516	0.534113	0.390824	0.878375	0.275971	0.380506	0.439941	0.436115	0.217659	0.204931	-0.163164	0.255085	0.290249	0.318288	0.333373	0.128256	-0.0402637	0.353181		790	1.0107	0.864944	1.0925	1.10137	1.14544	0.424241	0.549684	0.857339	0.856589	0.821962	0.228753	0.166128	0.23206	0.846214	0.173967	0.627678	0.0787789
800	1.24313	0.739512	0.909186	0.508625	0.519904	0.72563	0.465835	1.14638	0.474814	0.486343	0.413251	0.934216	0.492601	0.525238	0.392198	0.867175	0.279271	0.379825	0.444417	0.436494	0.212575	0.199828	-0.168431	0.258735	0.299129	0.326687	0.327187	0.121003	-0.0463396	0.347676		800	1.00367	0.865813	1.09025	1.07851	1.1544	0.421643	0.548183	0.853783	0.848883	0.819636	0.22937	0.167011	0.229576	0.839022	0.179465	0.618686	0.0852928
810	1.23511	0.738985	0.905292	0.495279	0.503204	0.714035	0.47923	1.14316	0.472901	0.48657	0.40891	0.932264	0.494217	0.515491	0.39176	0.852826	0.281531	0.380124	0.447831	0.432102	0.210339	0.197419	-0.170028	0.262675	0.307228	0.337137	0.327964	0.113224	-0.0487928	0.344045		810	0.99974	0.866538	1.09362	1.06472	1.1581	0.416351	0.553187	0.849467	0.842896	0.820065	0.226254	0.162498	0.234049	0.826096	0.186657	0.616671	0.0923494
820	1.22872	0.733964	0.902902	0.485425	0.488092	0.701647	0.487185	1.14226	0.471337	0.487672	0.405983	0.93311	0.486844	0.507091	0.386912	0.835289	0.276746	0.379254	0.449763	0.427681	0.207088	0.195269	-0.171606	0.26306	0.316875	0.341786	0.326667	0.105791	-0.0498911	0.338566		820	0.992186	0.869914	1.09649	1.04778	1.15682	0.408118	0.554501	0.844026	0.828855	0.826926	0.219779	0.159136	0.221208	0.819927	0.182939	0.608142	0.0868452
830	1.22585	0.724223	0.893734	0.474752	0.469464	0.687012	0.49239	1.14179	0.467305	0.486211	0.40246	0.935904	0.481831	0.502671	0.382095	0.823259	0.275677	0.378974	0.451371	0.428583	0.202097	0.193711	-0.175974	0.265763	0.328665	0.344808	0.320695	0.101411	-0.0500948	0.333172		830	0.986393	0.869807	1.09634	1.03149	1.15677	0.407421	0.551423	0.84067	0.816001	0.830741	0.208607	0.164767	0.216864	0.814657	0.179118	0.599013	0.0825966
840	1.22522	0.715882	0.881551	0.457603	0.448725	0.676579	0.499972	1.13888	0.465605	0.484374	0.396138	0.934247	0.482011	0.493134	0.378943	0.808089	0.274546	0.376095	0.450409	0.429175	0.195484	0.189978	-0.177761	0.270863	0.343706	0.349162	0.318039	0.0980798	-0.0521007	0.333608		840	0.988043	0.866698	1.09395	1.01097	1.15805	0.410417	0.549495	0.838971	0.805857	0.825014	0.201636	0.164015	0.220405	0.803223	0.176315	0.601494	0.0782687
850	1.2266	0.709081	0.86895	0.444382	0.434273	0.669027	0.507043	1.13903	0.465067	0.482358	0.395325	0.930127	0.477436	0.483647	0.375878	0.790927	0.273061	0.373707	0.44745	0.429619	0.190995	0.185154	-0.178143	0.276108	0.355347	0.354371	0.316544	0.0950994	-0.0539729	0.337725		850	0.994263	0.868888	1.09164	0.997552	1.16089	0.414478	0.545401	0.834745	0.793354	0.823096	0.203748	0.164574	0.210858	0.795884	0.172874	0.600981	0.0807829
860	1.2263	0.69523	0.854382	0.432531	0.421152	0.66112	0.518137	1.13681	0.463935	0.48352	0.400882	0.927187	0.473367	0.475769	0.374938	0.780005	0.272985	0.374815	0.450212	0.431798	0.184112	0.180589	-0.180181	0.278018	0.362088	0.359258	0.310018	0.0865237	-0.0572947	0.333651		860	0.999845	0.866645	1.09264	0.987568	1.17186	0.416183	0.546346	0.829903	0.785654	0.824044	0.209341	0.166011	0.218537	0.793397	0.17028	0.595621	0.0803238
870	1.22436	0.677625	0.83909	0.418968	0.408939	0.643305	0.529651	1.13582	0.459401	0.479241	0.400318	0.924774	0.471163	0.470075	0.374649	0.769201	0.272918	0.374901	0.460535	0.4305	0.175757	0.176848	-0.186111	0.279547	0.369409	0.357997	0.302511	0.0746077	-0.0642756	0.327154		870	1.00177	0.868736	1.09149	0.978225	1.18075	0.408163	0.552235	0.830269	0.778245	0.819938	0.204062	0.149997	0.217479	0.796521	0.176574	0.592097	0.0726806
880	1.22089	0.659825	0.824699	0.40644	0.397434	0.618727	0.539481	1.13917	0.453738	0.475736	0.400284	0.925061	0.467495	0.468029	0.376156	0.760043	0.274419	0.372963	0.462583	0.428043	0.173651	0.174294	-0.190398	0.284295	0.375717	0.354631	0.297441	0.0676497	-0.066939	0.327419		880	0.998526	0.869416	1.08884	0.970706	1.1834	0.397077	0.553769	0.825994	0.767866	0.81667	0.204451	0.145275	0.211329	0.793969	0.186251	0.591835	0.0735577
890	1.21991	0.645248	0.812796	0.391598	0.385525	0.608731	0.545126	1.13838	0.451397	0.480585	0.399524	0.924773	0.466323	0.466584	0.37376	0.755476	0.271141	0.373809	0.459373	0.423095	0.172005	0.170769	-0.193528	0.286871	0.386314	0.355225	0.290662	0.0618787	-0.0676288	0.328599		890	0.996764	0.86493	1.08379	0.961399	1.18609	0.394297	0.549787	0.820981	0.760384	0.823888	0.20888	0.150674	0.213738	0.785254	0.178295	0.592041	0.0703711
900	1.22182	0.630257	0.804169	0.37423	0.373276	0.605737	0.547132	1.13695	0.449683	0.484332	0.399875	0.928978	0.465107	0.462033	0.371797	0.747888	0.271663	0.375989	0.457242	0.424728	0.167949	0.170023	-0.196187	0.288592	0.398711	0.357471	0.284487	0.0525655	-0.0687631	0.327558		900	0.998396	0.862336	1.08696	0.956516	1.18783	0.393849	0.547528	0.822007	0.754677	0.825686	0.204263	0.153648	0.205647	0.776212	0.172391	0.589555	0.0649496
910	1.21855	0.612159	0.793885	0.360758	0.3645	0.597368	0.556881	1.13927	0.449846	0.48331	0.402116	0.936674	0.462817	0.457651	0.374111	0.738803	0.272578	0.37768	0.457491	0.426801	0.163343	0.168743	-0.203113	0.290414	0.409088	0.356444	0.276464	0.0435681	-0.0698884	0.322722		910	1.00478	0.86101	1.09069	0.951469	1.1868	0.392818	0.548854	0.819853	0.750772	0.824006	0.196856	0.16367	0.209974	0.775159	0.178551	0.585909	0.0644481
920	1.21825	0.597216	0.78145	0.350283	0.359173	0.583183	0.566561	1.13959	0.449125	0.477925	0.397397	0.930224	0.465138	0.456306	0.373762	0.733117	0.270162	0.377981	0.4614	0.424756	0.159006	0.167288	-0.210228	0.291685	0.419513	0.354895	0.268142	0.0365208	-0.0716303	0.318487		920	1.01161	0.865923	1.08725	0.943027	1.17021	0.388996	0.553034	0.815894	0.742682	0.82432	0.19217	0.160322	0.211379	0.771919	0.173253	0.582946	0.0604367
930	1.22085	0.586371	0.769082	0.338474	0.353891	0.567803	0.569486	1.13605	0.44536	0.478664	0.396041	0.922934	0.463687	0.454204	0.369554	0.729132	0.274215	0.377103	0.462231	0.430405	0.156576	0.166545	-0.213887	0.296629	0.430725	0.355017	0.25849	0.0284009	-0.0724495	0.316425		930	1.00335	0.870117	1.0858	0.937345	1.15476	0.381424	0.552186	0.811528	0.730919	0.822247	0.194914	0.15594	0.206508	0.767577	0.172076	0.582703	0.0590932
940	1.22174	0.576513	0.754519	0.323775	0.345495	0.560098	0.57177	1.13679	0.445357	0.480897	0.399363	0.926575	0.461329	0.454237	0.369916	0.727162	0.278472	0.37882	0.464982	0.434429	0.151221	0.164824	-0.218195	0.302203	0.43839	0.353601	0.250499	0.0210233	-0.0727464	0.311722		940	0.996188	0.86604	1.085	0.930476	1.1473	0.377707	0.549581	0.806374	0.721917	0.823201	0.191957	0.151236	0.197412	0.767131	0.177881	0.579645	0.0690136
950	1.22036	0.565213	0.737843	0.315556	0.335147	0.550994	0.572371	1.13685	0.444054	0.480158	0.401771	0.92692	0.461204	0.456724	0.373837	0.717421	0.274997	0.378665	0.465896	0.434016	0.140566	0.164669	-0.223214	0.303766	0.443881	0.354044	0.249629	0.015383	-0.075559	0.308427		950	0.994787	0.863439	1.08037	0.92608	1.13649	0.368842	0.54974	0.802559	0.719007	0.823275	0.183684	0.146386	0.195232	0.765752	0.174926	0.581301	0.0716627
960	1.21611	0.548633	0.723709	0.309758	0.32794	0.540424	0.569324	1.13416	0.440078	0.478571	0.403256	0.929766	0.455983	0.455601	0.374675	0.699252	0.275762	0.378686	0.465811	0.436135	0.130702	0.164095	-0.228394	0.306848	0.451892	0.355286	0.248408	0.00727125	-0.0760343	0.307581		960	0.995111	0.864074	1.07954	0.92202	1.13567	0.359762	0.551719	0.794192	0.714441	0.825893	0.184995	0.155519	0.200198	0.762602	0.171974	0.580991	0.0651901
970	1.21135	0.528855	0.716661	0.299865	0.321821	0.529593	0.569273	1.13336	0.441537	0.475591	0.404127	0.933436	0.455393	0.449993	0.374933	0.678423	0.278354	0.384504	0.466163	0.435513	0.125188	0.163804	-0.228835	0.307293	0.460569	0.353906	0.244304	0.00021727	-0.073914	0.306508		970	0.994398	0.862658	1.08379	0.914005	1.13421	0.357535	0.550793	0.789334	0.71215	0.827438	0.190036	0.156731	0.198011	0.760128	0.166116	0.573102	0.0649174
980	1.21221	0.513023	0.711595	0.290184	0.316827	0.513552	0.572853	1.13248	0.441085	0.477114	0.404148	0.929512	0.462068	0.445162	0.37676	0.655407	0.276984	0.389831	0.466504	0.434227	0.12226	0.163346	-0.231994	0.309466	0.469695	0.351604	0.238775	-0.0085723	-0.0736168	0.301198		980	0.988982	0.857946	1.08543	0.907676	1.13085	0.350199	0.548089	0.790547	0.708729	0.826449	0.181821	0.145837	0.191694	0.755236	0.169113	0.569906	0.0669293
990	1.21563	0.499525	0.705156	0.281737	0.314733	0.502682	0.571776	1.13209	0.438529	0.48034	0.399698	0.928911	0.45945	0.447168	0.380167	0.641475	0.27548	0.392405	0.463469	0.437213	0.119861	0.160922	-0.236982	0.318787	0.477309	0.353667	0.230568	-0.0177199	-0.0749602	0.293771		990	0.987846	0.857016	1.08331	0.901485	1.13062	0.345173	0.548782	0.789739	0.702559	0.827459	0.173175	0.148576	0.188479	0.752696	0.18392	0.572938	0.0652216
1000	1.21829	0.486466	0.69849	0.275075	0.309438	0.492621	0.56546	1.13013	0.437218	0.480099	0.397594	0.932389	0.457107	0.450804	0.37997	0.63255	0.275808	0.391803	0.455361	0.438694	0.115781	0.15784	-0.240667	0.324268	0.484801	0.356183	0.223678	-0.0246254	-0.0743742	0.291255		1000	0.987902	0.86195	1.07495	0.895631	1.12227	0.343947	0.549007	0.785157	0.697182	0.83402	0.178434	0.157818	0.192437	0.752415	0.182436	0.577675	0.0598432
1010	1.21831	0.473267	0.691769	0.266455	0.301305	0.477409	0.561875	1.12968	0.434267	0.481928	0.401268	0.932568	0.456149	0.446122	0.376787	0.623273	0.27836	0.387967	0.451151	0.437087	0.108727	0.155929	-0.244415	0.327454	0.491361	0.355188	0.222056	-0.0335221	-0.0731288	0.28673		1010	0.985012	0.865217	1.07289	0.894516	1.10909	0.338744	0.543441	0.779304	0.687657	0.842402	0.186977	0.159708	0.191753	0.747722	0.185268	0.5767	0.0544046
1020	1.22035	0.461798	0.68788	0.260192	0.294834	0.462204	0.56407	1.1313	0.429599	0.482831	0.402284	0.931915	0.451218	0.439504	0.374503	0.619374	0.277178	0.389932	0.446935	0.434088	0.101651	0.155263	-0.24633	0.330457	0.49449	0.352812	0.218825	-0.0423609	-0.0769636	0.278455		1020	0.989735	0.868211	1.07998	0.894056	1.10279	0.334881	0.539862	0.775588	0.68397	0.843917	0.186549	0.156886	0.187467	0.743942	0.19032	0.576603	0.0606452
1030	1.22348	0.451991	0.678946	0.259032	0.28948	0.449404	0.564696	1.13016	0.428377	0.478713	0.398401	0.927768	0.452108	0.436607	0.375635	0.613397	0.277023	0.395096	0.439057	0.431254	0.0963721	0.154357	-0.248743	0.331791	0.500845	0.349463	0.212627	-0.05044	-0.0787048	0.270178		1030	0.993464	0.87058	1.0745	0.891205	1.10133	0.328536	0.54064	0.768274	0.685351	0.845853	0.182765	0.151641	0.191319	0.738836	0.182992	0.573515	0.0631025
1040	1.21966	0.442043	0.668798	0.254946	0.28774	0.436365	0.562022	1.12782	0.432333	0.476424	0.400509	0.926005	0.452368	0.438256	0.377524	0.605986	0.276399	0.395889	0.43404	0.4344	0.0907497	0.153785	-0.248567	0.339427	0.509726	0.346994	0.205782	-0.0561203	-0.0775844	0.262688		1040	0.993855	0.874424	1.06988	0.8835	1.10129	0.322973	0.537505	0.763238	0.679373	0.845398	0.185276	0.143821	0.193224	0.740363	0.186341	0.569802	0.0525616
1050	1.21893	0.430308	0.660134	0.252366	0.287956	0.420496	0.558317	1.12377	0.431934	0.476844	0.406657	0.931275	0.452144	0.440306	0.379637	0.602122	0.278807	0.394505	0.431391	0.437168	0.0868217	0.152396	-0.246861	0.345052	0.515418	0.346329	0.192133	-0.0615081	-0.0782209	0.257655		1050	1.00428	0.876364	1.07346	0.877159	1.09634	0.316536	0.539449	0.764206	0.674952	0.841468	0.187644	0.148076	0.191066	0.74267	0.192472	0.568817	0.0474766
1060	1.22311	0.418325	0.647911	0.253409	0.286932	0.409665	0.555832	1.11866	0.430982	0.476066	0.406217	0.934016	0.45262	0.440994	0.377964	0.59493	0.278709	0.396425	0.426425	0.436941	0.0841701	0.150378	-0.250068	0.347951	0.518903	0.344133	0.187585	-0.0714426	-0.0757663	0.25221		1060	1.00391	0.876649	1.06941	0.87692	1.08368	0.312686	0.541432	0.762335	0.673565	0.842012	0.185884	0.15595	0.197448	0.740229	0.196236	0.56751	0.0502668
1070	1.22796	0.408716	0.638472	0.249623	0.284292	0.401004	0.556572	1.11643	0.431383	0.473859	0.402287	0.931394	0.45171	0.436053	0.374031	0.583638	0.274076	0.40118	0.419869	0.435882	0.0782657	0.148783	-0.25627	0.352889	0.522377	0.338358	0.187167	-0.078253	-0.073048	0.247005		1070	1.00492	0.878751	1.07188	0.873463	1.06487	0.312873	0.541933	0.764361	0.667368	0.840536	0.186142	0.151469	0.191557	0.737626	0.18424	0.564512	0.0568364
1080	1.23344	0.398702	0.632137	0.243807	0.282566	0.386737	0.553094	1.11743	0.430189	0.472296	0.405151	0.931868	0.447831	0.430055	0.374931	0.57893	0.27205	0.40573	0.419817	0.438339	0.0716642	0.147888	-0.259751	0.358179	0.530573	0.335046	0.175775	-0.0815093	-0.0611671	0.243429		1080	1.01613	0.879109	1.07694	0.875628	1.05431	0.310971	0.54658	0.763382	0.662636	0.841653	0.188839	0.149841	0.183624	0.730706	0.184499	0.564812	0.0584589
1090	1.23396	0.389352	0.625222	0.241536	0.282537	0.370633	0.549145	1.11668	0.429957	0.472196	0.407866	0.935204	0.44403	0.427176	0.377822	0.573676	0.272291	0.406357	0.419042	0.443568	0.0674143	0.14602	-0.263691	0.363567	0.536242	0.332668	0.166078	-0.0874963	-0.0626307	0.237853		1090	1.01931	0.875847	1.07462	0.877073	1.05246	0.308389	0.54497	0.757116	0.661487	0.845273	0.182937	0.148685	0.184931	0.727337	0.195978	0.563681	0.0595235
1100	1.23033	0.379763	0.618189	0.239495	0.278834	0.358153	0.547376	1.11625	0.430353	0.472494	0.408345	0.933294	0.44801	0.425952	0.380557	0.566	0.276257	0.405203	0.413863	0.442272	0.060528	0.1427	-0.268147	0.366962	0.541236	0.328734	0.153731	-0.0946657	-0.0790756	0.229438		1100	1.01755	0.875075	1.07351	0.874569	1.04068	0.303486	0.539884	0.755318	0.661778	0.850702	0.182917	0.1486	0.196713	0.733495	0.198371	0.562049	0.0610468
1110	1.2281	0.368367	0.609401	0.236616	0.272532	0.346104	0.540736	1.11543	0.426291	0.473896	0.405832	0.932515	0.450238	0.428833	0.382378	0.557781	0.278526	0.402609	0.411797	0.439726	0.053658	0.135918	-0.270622	0.37162	0.545966	0.324208	0.138439	-0.100478	-0.0774159	0.22205		1110	1.01402	0.874978	1.07049	0.87982	1.02799	0.293588	0.538834	0.755898	0.658271	0.855128	0.184978	0.147524	0.199963	0.733607	0.19901	0.559624	0.0604753
1120	1.22532	0.356012	0.602791	0.233437	0.26799	0.33114	0.530257	1.11468	0.423945	0.472264	0.403399	0.932909	0.447951	0.430979	0.381136	0.546154	0.280492	0.401685	0.404623	0.440972	0.0462894	0.135798	-0.274359	0.376731	0.546916	0.320246	0.131082	-0.106134	-0.0734644	0.218452		1120	0.999538	0.878716	1.06751	0.877889	1.02161	0.282457	0.540688	0.755806	0.65328	0.849699	0.17877	0.147614	0.18459	0.727551	0.189826	0.553484	0.0658459
1130	1.21904	0.34464	0.600915	0.228292	0.26592	0.318012	0.52271	1.11348	0.424112	0.47218	0.406414	0.937457	0.447628	0.430355	0.381296	0.535679	0.278822	0.404309	0.395137	0.441648	0.0383335	0.14182	-0.277964	0.381333	0.549415	0.31587	0.125924	-0.110793	-0.0706358	0.213464		1130	0.988892	0.882169	1.06894	0.867871	1.011	0.27997	0.538165	0.756521	0.650448	0.854576	0.180395	0.148552	0.18596	0.724182	0.195643	0.55206	0.0658734
1140	1.22059	0.33726	0.597827	0.22368	0.264512	0.306761	0.517101	1.11021	0.425436	0.475586	0.408392	0.940109	0.449823	0.429206	0.3844	0.527013	0.274937	0.4048	0.393209	0.442655	0.0356673	0.142742	-0.281845	0.384672	0.553713	0.315287	0.117972	-0.115371	-0.0689075	0.209399		1140	0.989592	0.887324	1.0713	0.866246	1.00266	0.277415	0.534608	0.759268	0.648623	0.872305	0.187896	0.150077	0.193669	0.725985	0.199657	0.55442	0.0617928
1150	1.22575	0.330899	0.591402	0.219182	0.260273	0.295441	0.510468	1.10925	0.42955	0.475441	0.40645	0.937486	0.452377	0.430709	0.386968	0.522959	0.275882	0.402197	0.392572	0.4482	0.0336378	0.142385	-0.283801	0.39006	0.559692	0.319774	0.112128	-0.119975	-0.0675514	0.208008		1150	0.993588	0.88776	1.07088	0.865185	0.99287	0.272176	0.536027	0.75818	0.645015	0.887827	0.188455	0.152152	0.192362	0.726334	0.199873	0.555973	0.0643647
1160	1.22342	0.321089	0.585741	0.212605	0.258055	0.289091	0.505243	1.11051	0.429066	0.473187	0.407198	0.939638	0.451213	0.433326	0.388353	0.517443	0.278054	0.398867	0.382609	0.454848	0.0275507	0.141597	-0.286827	0.394923	0.562233	0.316759	0.106423	-0.122914	-0.0663721	0.201853		1160	0.99707	0.8833	1.07169	0.862143	0.986448	0.27199	0.542155	0.754422	0.636438	0.899321	0.188577	0.149938	0.195458	0.724361	0.201412	0.554033	0.06128
1170	1.22269	0.311253	0.581043	0.207714	0.256782	0.28428	0.497368	1.10613	0.428164	0.470879	0.407612	0.943013	0.448005	0.431085	0.385848	0.509257	0.277374	0.394693	0.376509	0.451245	0.0169839	0.139646	-0.297201	0.394801	0.561045	0.307922	0.0950943	-0.129682	-0.0677484	0.19916		1170	1.00177	0.881625	1.07255	0.863409	0.983712	0.270509	0.540229	0.750478	0.635263	0.902313	0.195412	0.147393	0.204825	0.719316	0.197392	0.55542	0.056025
1180	1.22774	0.304421	0.575884	0.207307	0.253806	0.275917	0.490298	1.10481	0.430972	0.472161	0.406886	0.94013	0.448365	0.426238	0.381852	0.49981	0.278086	0.392805	0.370733	0.445504	0.0134062	0.137001	-0.319182	0.394913	0.563298	0.304481	0.0841362	-0.134095	-0.063551	0.194984		1180	1.01365	0.880304	1.07319	0.860919	0.975068	0.263044	0.538594	0.748227	0.633697	0.894898	0.194195	0.147103	0.204063	0.718199	0.201799	0.550698	0.0622678
1190	1.23481	0.29772	0.567459	0.205093	0.252765	0.270074	0.48235	1.10865	0.434487	0.472395	0.413124	0.937535	0.449585	0.429475	0.383569	0.492334	0.282036	0.392403	0.359529	0.448193	0.0139365	0.134638	-0.323947	0.398424	0.567357	0.304483	0.0768898	-0.136036	-0.060177	0.183761		1190	1.02039	0.885803	1.07562	0.858772	0.967659	0.259666	0.542934	0.751923	0.626114	0.884499	0.190478	0.149997	0.196912	0.725998	0.201062	0.546817	0.0650322
1200	1.23741	0.294599	0.560221	0.201245	0.25353	0.268463	0.476876	1.10793	0.436083	0.470641	0.416496	0.941934	0.452278	0.43459	0.386161	0.49139	0.285414	0.390623	0.354348	0.454536	0.0120268	0.133204	-0.316192	0.401167	0.568977	0.30317	0.0716486	-0.138656	-0.0603078	0.178265		1200	1.02075	0.890006	1.07423	0.862099	0.963055	0.259368	0.543739	0.755532	0.624036	0.881275	0.189132	0.157053	0.200815	0.729183	0.199181	0.552551	0.0638707
[truncated: 137 more columns]

## Sheet: Figure s5i-n
supplemental figure 5i																											supplemental figure 5j
Relative GCaMP3 fluorescence (ΔF/F)																											Relative GCaMP3 fluorescence (ΔF/F)
position	1																											2
	Touch_mock								Touch_1mM verapamil									Touch_50mM verapamil										Touch_mock								Touch_1mM verapamil									Touch_50mM verapamil
sec	rep 1	rep 2	rep 3	rep 4	rep 5	rep 6	rep 7	rep 8	rep 1	rep 2	rep 3	rep 4	rep 5	rep 6	rep 7	rep 8	rep 9	rep 1	rep 2	rep 3	rep 4	rep 5	rep 6	rep 7	rep 8		sec	rep 1	rep 2	rep 3	rep 4	rep 5	rep 6	rep 7	rep 8	rep 1	rep 2	rep 3	rep 4	rep 5	rep 6	rep 7	rep 8	rep 9	rep 1	rep 2	rep 3	rep 4	rep 5
130	0.186327	0.101328	0.193323	0.106157	-0.00487	0.190855	-0.0643	0.078176	0.112346	0.026353	0.459231	0.059732	0.503645	0.085477	0.288628	0.290147	0.156735	0.083841	0.062705	0.398996	-0.11513	0.141349	-0.15305	-0.04877	-0.02569		130	0.139767	-0.06704	-0.00572	0.109096	-0.01672	0.046777	-0.09855	0.032463	-0.03834	0.005027	0.255284	0.049109	0.181711	0.02574	0.052375	0.115527	0.04501	0.119976	0.074268	0.166862	0.089382	0.031295
140	0.190185	0.081566	0.205417	0.087595	-0.01031	0.191682	-0.02743	0.07318	0.107972	-0.04372	0.452234	0.003295	0.453389	0.029537	0.325581	0.293824	0.136331	0.058868	0.041288	0.410491	-0.2394	0.122781	-0.16134	-0.07959	-0.03118		140	0.14646	-0.08362	0.0025	0.119556	-0.0174	0.038342	-0.09651	0.024606	-0.04884	0.009042	0.253855	0.045196	0.169483	-0.00151	0.042284	0.116656	0.059065	0.118009	0.068697	0.174114	0.076725	0.025616
150	0.181208	0.071885	0.196736	0.105144	-0.01524	0.191005	-0.02211	0.060329	0.119321	-0.09262	0.449963	-0.0001	0.434639	0.036904	0.321988	0.279859	0.126949	0.051441	0.030981	0.413424	-0.2259	0.11887	-0.15872	-0.0808	-0.03213		150	0.145329	-0.09252	-0.00316	0.13754	-0.02067	0.035134	-0.09851	0.01329	-0.04817	0.006536	0.24866	0.040857	0.153475	0.000185	0.025984	0.106546	0.068449	0.115245	0.056866	0.18022	0.070155	0.023917
160	0.176617	0.061404	0.185787	0.122225	-0.02125	0.184222	-0.01112	0.051548	0.138591	-0.08022	0.452483	0.007321	0.431653	0.03876	0.327018	0.270963	0.116071	0.051149	0.029935	0.413996	-0.21885	0.12737	-0.1586	-0.08627	-0.03373		160	0.150093	-0.10433	-0.00888	0.161701	-0.02323	0.027319	-0.09822	0.003195	-0.04438	0.018369	0.245378	0.035812	0.142184	0.001224	0.011795	0.101096	0.08029	0.114714	0.052299	0.184999	0.07965	0.023074
170	0.173184	0.059892	0.178413	0.126035	-0.02993	0.173372	0.014627	0.045124	0.159908	-0.06838	0.463959	0.01817	0.426607	0.042439	0.344196	0.261435	0.101872	0.051474	0.023746	0.414545	-0.22209	0.138579	-0.15868	-0.09641	-0.04079		170	0.146174	-0.10857	-0.01477	0.184481	-0.02959	0.020057	-0.07579	0.000311	-0.03324	0.032248	0.248411	0.034766	0.137196	0.003894	0.003527	0.095735	0.09018	0.116583	0.049543	0.186665	0.081769	0.027153
180	0.170728	0.064263	0.172776	0.129196	-0.03851	0.162374	0.03543	0.043126	0.180719	-0.05997	0.462187	0.028059	0.42442	0.048229	0.369231	0.251726	0.097854	0.049178	0.010974	0.418074	-0.22751	0.136797	-0.15619	-0.08914	-0.04848		180	0.150508	-0.1096	-0.01862	0.199721	-0.02889	0.015703	-0.04181	-0.00094	-0.02284	0.044486	0.243088	0.032167	0.133973	0.005058	-0.00362	0.087936	0.097435	0.120782	0.048272	0.193724	0.076738	0.012202
190	0.172302	0.075798	0.168973	0.140638	-0.04271	0.153029	0.058095	0.045502	0.198672	-0.05218	0.458834	0.031357	0.422758	0.051973	0.387171	0.242908	0.10174	0.046704	-0.0051	0.419557	-0.22892	0.15096	-0.14977	-0.07738	-0.05276		190	0.152753	-0.10779	-0.02803	0.211633	-0.0275	0.001444	-0.01909	-0.00567	-0.01113	0.05112	0.23805	0.019384	0.132062	0.003908	-0.01046	0.07193	0.098748	0.123185	0.048548	0.201046	0.069484	0.019893
200	0.173361	0.091033	0.171124	0.163837	-0.04387	0.147578	0.081535	0.04989	0.211331	-0.0447	0.462006	0.035147	0.41648	0.057018	0.38849	0.235876	0.106339	0.043283	-0.02369	0.420147	-0.22746	0.175246	-0.14177	-0.05405	-0.05337		200	0.152741	-0.104	-0.03518	0.227635	-0.0259	-0.00695	-0.00602	-0.00969	0.002162	0.053429	0.239145	0.011419	0.130125	0.005472	-0.01445	0.059728	0.103538	0.12418	0.049732	0.201721	0.065876	0.049837
210	0.174297	0.102899	0.174081	0.189802	-0.03948	0.148576	0.103615	0.056579	0.217052	-0.03903	0.461849	0.034976	0.410994	0.065396	0.391009	0.230302	0.103646	0.036039	-0.0351	0.421581	-0.22483	0.181585	-0.13549	-0.03927	-0.0528		210	0.155071	-0.10347	-0.03407	0.24615	-0.01266	-0.01068	0.009265	-0.01188	0.009116	0.05789	0.236028	0.007664	0.125736	0.003778	-0.01874	0.058739	0.109567	0.12816	0.053887	0.207255	0.061697	0.054659
220	0.181552	0.119321	0.183782	0.225517	-0.02789	0.155364	0.12945	0.067454	0.214039	-0.03321	0.465391	0.02157	0.405373	0.072786	0.39263	0.22624	0.099138	0.029774	-0.04458	0.423699	-0.22257	0.175188	-0.12685	-0.03718	-0.05123		220	0.154899	-0.0986	-0.03696	0.267557	-0.00312	-0.01928	0.026309	-0.00812	0.014682	0.063481	0.239255	0.000894	0.121278	0.004383	-0.02447	0.055776	0.121436	0.12841	0.055518	0.223748	0.061363	0.039296
230	0.193491	0.142885	0.197969	0.259371	-0.019	0.167534	0.15502	0.082564	0.205238	-0.027	0.469283	0.001423	0.398064	0.078733	0.385696	0.223632	0.098264	0.022013	-0.05693	0.425859	-0.21503	0.17895	-0.11517	-0.01681	-0.04764		230	0.159696	-0.08569	-0.03806	0.291697	-0.0002	-0.02441	0.042724	0.000541	0.020993	0.0725	0.244189	-0.01371	0.117799	0.009106	-0.02462	0.050336	0.127671	0.122202	0.056714	0.231136	0.070331	0.037548
240	0.200986	0.162136	0.206028	0.280596	-0.01562	0.176484	0.172782	0.092028	0.198315	-0.02395	0.470861	-0.01546	0.392245	0.086438	0.36987	0.221668	0.09639	0.010301	-0.06654	0.429758	-0.20891	0.189233	-0.107	-0.00866	-0.03929		240	0.159949	-0.07504	-0.03848	0.316689	0.007227	-0.02836	0.053865	0.01166	0.03051	0.07815	0.236889	-0.03006	0.116628	0.013684	-0.02305	0.044935	0.121456	0.114398	0.056728	0.240161	0.077296	0.046584
250	0.207711	0.175695	0.213233	0.303359	-0.01049	0.17862	0.188748	0.096383	0.188267	-0.01897	0.470394	-0.02796	0.385202	0.091485	0.352475	0.217996	0.101225	0.001736	-0.0723	0.436163	-0.20613	0.193069	-0.10222	-0.00272	-0.02932		250	0.158327	-0.06385	-0.039	0.331821	0.016263	-0.03296	0.06475	0.021343	0.039461	0.07801	0.231604	-0.03973	0.117573	0.017508	-0.02938	0.040133	0.121928	0.109605	0.05541	0.244952	0.081814	0.048382
260	0.214374	0.188213	0.223106	0.338878	-0.00785	0.184002	0.204164	0.103434	0.176747	-0.0134	0.472087	-0.03686	0.373913	0.096673	0.338402	0.21307	0.103328	-0.00441	-0.07752	0.439252	-0.20253	0.199682	-0.09839	0.008192	-0.01986		260	0.159982	-0.05302	-0.03915	0.34543	0.017743	-0.03244	0.077587	0.019066	0.042687	0.08545	0.238587	-0.04786	0.116083	0.017861	-0.03823	0.037713	0.13879	0.1005	0.049414	0.2417	0.085939	0.050908
270	0.218539	0.197148	0.235602	0.382022	-0.00715	0.18953	0.215529	0.113027	0.167256	-0.00651	0.47739	-0.04318	0.362309	0.103734	0.323978	0.214093	0.088612	-0.01123	-0.08324	0.440244	-0.20252	0.205533	-0.09358	0.021846	-0.01077		270	0.157896	-0.04536	-0.03659	0.366236	0.017611	-0.02771	0.089706	0.025854	0.04873	0.097529	0.261056	-0.05711	0.11614	0.029715	-0.04015	0.041609	0.153351	0.088916	0.042494	0.254718	0.080401	0.049563
280	0.220779	0.214254	0.246101	0.421717	-0.00434	0.192234	0.226725	0.120561	0.155385	-0.00143	0.469383	-0.05558	0.349519	0.107579	0.304978	0.213772	0.069471	-0.01501	-0.09114	0.437966	-0.20315	0.207006	-0.0902	0.046714	-0.00461		280	0.159802	-0.03507	-0.03456	0.389942	0.018306	-0.02482	0.100326	0.038602	0.061279	0.108769	0.265534	-0.06812	0.115455	0.040662	-0.0429	0.041302	0.163648	0.08179	0.034323	0.256122	0.078458	0.042837
290	0.225511	0.236426	0.253146	0.454782	-0.00151	0.194369	0.240301	0.127751	0.136309	-0.00265	0.459	-0.0761	0.33035	0.108671	0.281049	0.211417	0.045606	-0.01768	-0.08889	0.434562	-0.20432	0.203234	-0.091	0.068277	0.003121		290	0.172981	-0.0235	-0.03607	0.407599	0.022675	-0.01946	0.112271	0.050377	0.064627	0.116702	0.250366	-0.07552	0.113057	0.042599	-0.05213	0.040325	0.167794	0.071728	0.035696	0.247907	0.084737	0.0387
300	0.234117	0.246943	0.258699	0.478009	0.00242	0.198784	0.254137	0.135684	0.114637	-0.0054	0.452765	-0.09944	0.305419	0.104965	0.257991	0.209227	0.027433	-0.02161	-0.08632	0.440136	-0.20443	0.199948	-0.09017	0.079461	0.006322		300	0.176146	-0.02007	-0.03206	0.416445	0.031249	-0.01334	0.126005	0.068023	0.06565	0.119674	0.258537	-0.08579	0.108142	0.043804	-0.05854	0.047587	0.17278	0.06473	0.043656	0.258099	0.092692	0.041511
310	0.239126	0.25552	0.26468	0.504515	0.007211	0.203817	0.27026	0.14144	0.101	-0.00643	0.444176	-0.12275	0.286688	0.102682	0.237272	0.205323	0.013553	-0.0233	-0.08921	0.44036	-0.20428	0.200316	-0.08953	0.083586	0.004844		310	0.172988	-0.01499	-0.02728	0.423538	0.039149	-0.01321	0.139609	0.074254	0.078389	0.123214	0.261149	-0.10107	0.10156	0.044587	-0.06385	0.046317	0.185038	0.059081	0.050197	0.263302	0.099338	0.044341
320	0.246315	0.271698	0.274354	0.541586	0.0107	0.208467	0.289586	0.149381	0.087734	-0.00285	0.441116	-0.14711	0.269907	0.105588	0.221169	0.204107	-0.00405	-0.02414	-0.08533	0.432491	-0.20747	0.201601	-0.09165	0.08869	0.014393		320	0.175746	-0.00547	-0.02294	0.431644	0.046862	-0.00915	0.151769	0.080271	0.083172	0.136882	0.257268	-0.11361	0.093427	0.049581	-0.0686	0.044781	0.199235	0.048951	0.061084	0.261939	0.102748	0.049471
330	0.255744	0.290591	0.279709	0.577444	0.012904	0.215537	0.30724	0.160644	0.071748	0.001108	0.434231	-0.17001	0.248879	0.108116	0.208224	0.204197	-0.02022	-0.02534	-0.08876	0.428317	-0.21185	0.191431	-0.09268	0.09146	0.026808		330	0.179717	0.000114	-0.01968	0.441918	0.053745	0.000534	0.164295	0.090859	0.08158	0.150083	0.256715	-0.12188	0.085527	0.05351	-0.07239	0.050124	0.217723	0.043637	0.060553	0.261274	0.104565	0.040481
340	0.261701	0.31196	0.284293	0.603542	0.018351	0.223633	0.322795	0.167938	0.062183	0.002136	0.431011	-0.18728	0.234351	0.112589	0.198728	0.201779	-0.0369	-0.02587	-0.08706	0.424509	-0.21452	0.188474	-0.09226	0.080312	0.031652		340	0.18464	0.006929	-0.01769	0.454601	0.062474	0.004094	0.179214	0.098854	0.090738	0.158082	0.259322	-0.12724	0.083119	0.058192	-0.07373	0.050393	0.228369	0.038446	0.064888	0.260959	0.108157	0.039486
350	0.270583	0.330265	0.288497	0.628096	0.024318	0.234246	0.332074	0.173264	0.060534	0.009515	0.433487	-0.20061	0.223715	0.120895	0.188736	0.202521	-0.04472	-0.02798	-0.07858	0.419256	-0.21884	0.191993	-0.09239	0.067549	0.039269		350	0.190396	0.01562	-0.01238	0.465653	0.073504	0.009428	0.188088	0.106815	0.098354	0.170498	0.260355	-0.13703	0.078604	0.060409	-0.07571	0.05101	0.238707	0.032294	0.073489	0.263414	0.107566	0.053224
360	0.278373	0.343982	0.289683	0.65649	0.027512	0.241235	0.351095	0.178537	0.057844	0.018963	0.43277	-0.21226	0.212467	0.131055	0.178302	0.20533	-0.04762	-0.02792	-0.07995	0.413936	-0.22443	0.177888	-0.09426	0.065066	0.049174		360	0.196778	0.024274	-0.00874	0.475322	0.079158	0.020127	0.202292	0.118151	0.097756	0.174872	0.261807	-0.14926	0.070309	0.069548	-0.08024	0.056016	0.251476	0.027052	0.074867	0.260585	0.103666	0.044654
370	0.283647	0.35965	0.294396	0.68126	0.031873	0.24652	0.373495	0.181189	0.052554	0.026791	0.431255	-0.22116	0.202347	0.138728	0.169251	0.204085	-0.05348	-0.02574	-0.08161	0.40589	-0.23007	0.177325	-0.09713	0.05722	0.058789		370	0.200607	0.031343	-0.00572	0.488851	0.086303	0.025292	0.225904	0.131268	0.104867	0.181288	0.262525	-0.15815	0.064249	0.080691	-0.08352	0.060479	0.258373	0.023673	0.078491	0.258243	0.103524	0.052013
380	0.288097	0.371521	0.299016	0.700282	0.034962	0.252367	0.381899	0.18598	0.052024	0.034271	0.431637	-0.23159	0.193402	0.146544	0.15915	0.206442	-0.05765	-0.02485	-0.07031	0.400203	-0.23564	0.185564	-0.10001	0.048565	0.067983		380	0.207717	0.034594	0.000809	0.500742	0.09638	0.026769	0.240941	0.141818	0.115758	0.191152	0.256149	-0.16859	0.061941	0.086184	-0.09047	0.070047	0.267575	0.017507	0.086444	0.252146	0.108718	0.070597
390	0.293424	0.379174	0.297343	0.715789	0.036924	0.256088	0.393242	0.19103	0.052452	0.037839	0.434787	-0.24186	0.187785	0.161335	0.152599	0.210752	-0.0587	-0.02429	-0.06235	0.401019	-0.24039	0.180067	-0.10342	0.056868	0.070709		390	0.218405	0.038389	0.00571	0.513813	0.102581	0.03634	0.254373	0.153056	0.119295	0.19716	0.259162	-0.18231	0.056152	0.096801	-0.09239	0.077774	0.282033	0.006948	0.094757	0.253968	0.11566	0.066007
400	0.299422	0.386281	0.296728	0.729823	0.036827	0.257595	0.405753	0.194873	0.052552	0.043669	0.435885	-0.24439	0.183613	0.177616	0.151272	0.213168	-0.05775	-0.02319	-0.05749	0.400199	-0.24625	0.17959	-0.1045	0.055366	0.086809		400	0.222743	0.042985	0.015404	0.537523	0.112517	0.039388	0.26798	0.158025	0.119637	0.210036	0.263588	-0.19062	0.047179	0.106037	-0.08569	0.074248	0.297518	0.003592	0.103163	0.264367	0.131479	0.067369
410	0.305866	0.394771	0.300832	0.7427	0.038669	0.260451	0.415325	0.200579	0.055047	0.053658	0.439683	-0.24724	0.177995	0.190993	0.152666	0.218582	-0.06336	-0.02345	-0.04675	0.395388	-0.25359	0.179112	-0.10443	0.048224	0.108146		410	0.227685	0.046942	0.023164	0.554941	0.124771	0.045168	0.279635	0.162895	0.122568	0.222407	0.262757	-0.19646	0.036386	0.112642	-0.07867	0.076823	0.305059	0.0011	0.110445	0.266432	0.152455	0.073966
420	0.312934	0.406397	0.292382	0.753835	0.044503	0.267319	0.426594	0.207514	0.060201	0.065052	0.444234	-0.25639	0.173403	0.208322	0.154157	0.226695	-0.06456	-0.02389	-0.03901	0.386487	-0.26168	0.170097	-0.10788	0.044083	0.120142		420	0.234373	0.055687	0.017661	0.568122	0.135394	0.053706	0.292143	0.170398	0.128859	0.229695	0.262833	-0.20667	0.028695	0.117717	-0.07527	0.088794	0.306507	-0.00608	0.109618	0.258315	0.170615	0.0692
430	0.318567	0.415349	0.285693	0.761158	0.049801	0.273178	0.437279	0.212901	0.068372	0.079719	0.44868	-0.26296	0.172918	0.226531	0.153968	0.233703	-0.05486	-0.02334	-0.02773	0.38074	-0.26831	0.169456	-0.11076	0.029064	0.136879		430	0.237734	0.064588	0.018364	0.588784	0.150552	0.060297	0.304053	0.176397	0.135272	0.245281	0.254731	-0.21529	0.026852	0.12529	-0.07312	0.097635	0.31863	-0.0088	0.112073	0.255153	0.18753	0.071615
440	0.324837	0.423595	0.306134	0.763501	0.054167	0.278663	0.444661	0.219077	0.076019	0.096649	0.45681	-0.26394	0.17582	0.243793	0.157266	0.235002	-0.05561	-0.02173	-0.01368	0.380242	-0.27544	0.165707	-0.1127	0.023792	0.152447		440	0.241895	0.065188	0.034997	0.610311	0.162981	0.066782	0.316349	0.188595	0.140843	0.257705	0.249779	-0.22065	0.026774	0.133588	-0.07238	0.097859	0.32535	-0.00941	0.11637	0.256028	0.202398	0.077487
450	0.33006	0.439802	0.317837	0.764098	0.059868	0.283255	0.449959	0.229564	0.082731	0.109588	0.463409	-0.26296	0.178559	0.261962	0.163549	0.242009	-0.05552	-0.01787	-0.00075	0.371428	-0.2802	0.152922	-0.11499	0.02295	0.168884		450	0.253894	0.06987	0.044093	0.628231	0.172835	0.066082	0.32213	0.202916	0.15045	0.269004	0.250616	-0.22373	0.027376	0.14342	-0.0694	0.101244	0.334188	-0.01087	0.119596	0.257047	0.221422	0.072661
460	0.336125	0.455174	0.309151	0.764711	0.065257	0.286221	0.46216	0.238103	0.090277	0.117844	0.468583	-0.25776	0.182843	0.279874	0.167122	0.251627	-0.05198	-0.01947	0.003565	0.36316	-0.28605	0.154961	-0.11587	0.03012	0.189066		460	0.263342	0.079719	0.036062	0.649298	0.184308	0.075764	0.330746	0.211697	0.164695	0.286538	0.252356	-0.22503	0.028144	0.152016	-0.06054	0.105729	0.351621	-0.01274	0.118944	0.261783	0.242714	0.077848
470	0.343117	0.466755	0.303188	0.757237	0.070081	0.293634	0.475393	0.242771	0.097571	0.123801	0.471116	-0.25322	0.186898	0.300037	0.169461	0.250112	-0.05691	-0.02471	0.004826	0.354212	-0.29858	0.158988	-0.11954	0.039035	0.202928		470	0.265006	0.084247	0.030983	0.667716	0.196545	0.08111	0.346532	0.217591	0.172584	0.293703	0.248438	-0.228	0.029143	0.16026	-0.05303	0.103326	0.366147	-0.01811	0.111552	0.247394	0.265059	0.089893
480	0.348027	0.479502	0.310623	0.74308	0.074608	0.305525	0.477855	0.246439	0.104828	0.133785	0.480322	-0.25405	0.188196	0.322819	0.17271	0.253746	-0.06145	-0.02627	0.01632	0.346072	-0.3068	0.156585	-0.12459	0.039885	0.214568		480	0.26734	0.088719	0.040524	0.681313	0.213026	0.083885	0.354753	0.225488	0.180805	0.305505	0.247435	-0.23702	0.027798	0.174704	-0.04734	0.113014	0.380113	-0.01822	0.115428	0.235956	0.293222	0.098207
490	0.354572	0.497685	0.331133	0.731354	0.078979	0.313642	0.480292	0.252904	0.116112	0.144188	0.489972	-0.25508	0.19035	0.348114	0.176374	0.257992	-0.06742	-0.02664	0.023792	0.339274	-0.31079	0.158503	-0.12894	0.044893	0.22706		490	0.275679	0.094981	0.06238	0.705342	0.227402	0.094185	0.360166	0.233222	0.195446	0.321581	0.249108	-0.2472	0.028406	0.1853	-0.04478	0.124012	0.393579	-0.01942	0.124685	0.234754	0.326154	0.109332
500	0.364057	0.519807	0.343352	0.720859	0.083032	0.321823	0.48762	0.264548	0.128812	0.153235	0.493313	-0.25286	0.192159	0.372592	0.173556	0.264464	-0.07745	-0.02678	0.026528	0.328458	-0.31817	0.160158	-0.1311	0.048339	0.235055		500	0.288628	0.099991	0.07732	0.723923	0.236202	0.10224	0.370466	0.249829	0.210644	0.331292	0.248574	-0.24764	0.029518	0.193587	-0.03773	0.133895	0.403128	-0.02427	0.130304	0.224534	0.359118	0.112887
510	0.366042	0.539051	0.348268	0.708617	0.082534	0.329855	0.48737	0.27316	0.137367	0.161955	0.496658	-0.25054	0.19609	0.397622	0.169773	0.269698	-0.07915	-0.02878	0.033416	0.319245	-0.32427	0.153739	-0.13364	0.045308	0.242511		510	0.2906	0.104343	0.081018	0.734146	0.237463	0.10787	0.372722	0.265197	0.225648	0.344477	0.249276	-0.24992	0.028435	0.203995	-0.03049	0.139261	0.40711	-0.02635	0.137646	0.213626	0.391	0.106207
520	0.370225	0.554432	0.356314	0.697663	0.085455	0.336802	0.486188	0.279717	0.143653	0.169598	0.496899	-0.25213	0.204147	0.421749	0.171479	0.269233	-0.07368	-0.03022	0.039716	0.30992	-0.32641	0.151221	-0.13958	0.041516	0.250015		520	0.293991	0.106037	0.086564	0.756882	0.247168	0.114981	0.374696	0.270617	0.22985	0.350406	0.245937	-0.25598	0.028302	0.211841	-0.02611	0.140505	0.416041	-0.02628	0.146193	0.210637	0.416668	0.106325
530	0.37859	0.572134	0.36309	0.69208	0.09519	0.345295	0.487702	0.287131	0.151334	0.17653	0.498783	-0.256	0.210355	0.442206	0.176165	0.277225	-0.07584	-0.03013	0.037458	0.302878	-0.32666	0.157671	-0.14519	0.036655	0.256238		530	0.304741	0.10943	0.095667	0.783345	0.269314	0.121703	0.379229	0.283534	0.23918	0.356779	0.243309	-0.26017	0.029449	0.218701	-0.01969	0.148186	0.417572	-0.02536	0.150632	0.219192	0.442869	0.116979
540	0.387359	0.596173	0.371351	0.687399	0.102679	0.353695	0.487905	0.294823	0.159901	0.18231	0.499903	-0.25588	0.217891	0.463497	0.182142	0.283278	-0.07707	-0.03082	0.031881	0.293733	-0.32706	0.152629	-0.15146	0.030179	0.258299		540	0.317014	0.118034	0.107564	0.800347	0.286598	0.127576	0.381894	0.293021	0.259269	0.367932	0.238513	-0.26609	0.034075	0.223808	-0.01039	0.155721	0.419804	-0.02557	0.145018	0.209165	0.472963	0.115118
550	0.401343	0.619643	0.386144	0.682045	0.1056	0.367483	0.494165	0.305893	0.169225	0.192589	0.500518	-0.25412	0.225243	0.488972	0.18225	0.288635	-0.07575	-0.02916	0.037376	0.28473	-0.32722	0.137731	-0.1563	0.024786	0.2536		550	0.327859	0.122822	0.117102	0.813452	0.292324	0.137498	0.386904	0.302171	0.276458	0.376293	0.239733	-0.26795	0.039054	0.23638	-0.00409	0.169481	0.431863	-0.02669	0.144743	0.19326	0.499905	0.097779
560	0.414783	0.641474	0.396121	0.675595	0.11257	0.381539	0.497499	0.314983	0.179534	0.204316	0.502403	-0.25467	0.230104	0.507137	0.180928	0.299896	-0.08203	-0.02518	0.04174	0.282419	-0.32423	0.137223	-0.16003	0.022329	0.248446		560	0.332379	0.125071	0.12342	0.829428	0.301512	0.144452	0.383973	0.312362	0.297264	0.386473	0.244977	-0.27096	0.048041	0.250274	-0.00224	0.187747	0.437894	-0.02693	0.152525	0.192984	0.528072	0.098386
570	0.422889	0.667961	0.398207	0.668335	0.121587	0.38798	0.49888	0.319755	0.18718	0.206743	0.501603	-0.25406	0.2445	0.521515	0.182955	0.312011	-0.08987	-0.02156	0.039386	0.279455	-0.31886	0.144926	-0.16333	0.023213	0.245031		570	0.336321	0.129313	0.128439	0.847237	0.314491	0.145952	0.382465	0.317844	0.314132	0.391846	0.238619	-0.27383	0.060633	0.257101	0.00898	0.204493	0.444344	-0.02581	0.153639	0.192804	0.555829	0.106373
580	0.429368	0.695142	0.405217	0.668551	0.128246	0.392082	0.501222	0.324851	0.193188	0.214671	0.495976	-0.25314	0.260519	0.534574	0.181061	0.318659	-0.09751	-0.01872	0.038323	0.271848	-0.31695	0.150268	-0.16182	0.026953	0.241271		580	0.346631	0.138279	0.138624	0.874191	0.32172	0.152051	0.388411	0.33043	0.337093	0.402855	0.232414	-0.27495	0.074385	0.263855	0.017911	0.218052	0.449605	-0.02692	0.153137	0.182519	0.577874	0.112858
590	0.438109	0.7186	0.41925	0.665533	0.133917	0.401178	0.504285	0.33181	0.205683	0.231931	0.493176	-0.25085	0.268767	0.546651	0.178483	0.321343	-0.10624	-0.01423	0.040936	0.267371	-0.31397	0.159606	-0.16227	0.029087	0.235478		590	0.351768	0.145112	0.150955	0.896772	0.327614	0.165149	0.389976	0.336006	0.371558	0.416448	0.230852	-0.27771	0.084248	0.273488	0.023349	0.223741	0.448247	-0.03024	0.158699	0.172392	0.593891	0.131175
600	0.447213	0.740957	0.433264	0.651735	0.138738	0.411352	0.507835	0.337771	0.217146	0.243925	0.489721	-0.24674	0.278121	0.559928	0.177441	0.322419	-0.11131	-0.00919	0.04363	0.263538	-0.31266	0.168142	-0.1659	0.022772	0.227482		600	0.361903	0.147367	0.155267	0.909617	0.338352	0.175525	0.387745	0.338649	0.396244	0.421744	0.226936	-0.27992	0.088408	0.286284	0.028272	0.228766	0.441367	-0.03085	0.166235	0.1753	0.60818	0.142651
610	0.457628	0.763615	0.443123	0.635701	0.144855	0.421346	0.512848	0.345082	0.223727	0.253531	0.485234	-0.24607	0.293038	0.571044	0.179152	0.321675	-0.10881	-0.00744	0.042798	0.261471	-0.31422	0.173957	-0.16793	0.022223	0.219381		610	0.373662	0.148964	0.161398	0.918554	0.347347	0.180227	0.390874	0.348475	0.423576	0.428149	0.223125	-0.27911	0.100956	0.297618	0.036064	0.238171	0.448969	-0.03303	0.170242	0.173314	0.620652	0.153451
620	0.467906	0.789984	0.451776	0.621345	0.153235	0.43602	0.517144	0.353034	0.231089	0.261607	0.48337	-0.25075	0.3078	0.579272	0.18091	0.32331	-0.10845	-0.01245	0.045174	0.255649	-0.31639	0.178183	-0.16922	0.02871	0.208061		620	0.379672	0.149965	0.174685	0.91945	0.348979	0.188241	0.389655	0.357503	0.452259	0.428605	0.215415	-0.28017	0.114619	0.307354	0.049456	0.24423	0.459742	-0.04428	0.173571	0.161989	0.63497	0.163373
630	0.477603	0.817961	0.459357	0.611026	0.158533	0.450294	0.516091	0.358371	0.24154	0.272334	0.477941	-0.25445	0.322443	0.581652	0.174328	0.325853	-0.11247	-0.00936	0.046242	0.248328	-0.31873	0.18387	-0.17021	0.030358	0.197151		630	0.385653	0.152105	0.178951	0.926702	0.352767	0.197358	0.380522	0.366055	0.479474	0.433203	0.212672	-0.2803	0.128488	0.320585	0.052005	0.250671	0.462756	-0.03943	0.172485	0.159675	0.648214	0.163113
640	0.48621	0.843339	0.473278	0.600884	0.156906	0.461778	0.515408	0.364904	0.253342	0.285739	0.470691	-0.25147	0.340557	0.593033	0.165179	0.329111	-0.11549	0.001232	0.058288	0.244992	-0.31933	0.192322	-0.16969	0.030866	0.191206		640	0.391673	0.155654	0.184249	0.926718	0.362459	0.20804	0.381837	0.375591	0.508449	0.442782	0.209415	-0.28039	0.145724	0.363181	0.047168	0.260356	0.469399	-0.02881	0.172438	0.155704	0.661375	0.164629
650	0.498594	0.862486	0.496346	0.594597	0.159301	0.471966	0.514994	0.370998	0.261232	0.299723	0.461529	-0.24655	0.35203	0.574934	0.172869	0.332231	-0.12256	0.004378	0.070262	0.241173	-0.32253	0.198997	-0.16962	0.029931	0.184425		650	0.396682	0.158236	0.195356	0.928682	0.370452	0.222245	0.38451	0.383458	0.530282	0.447377	0.202016	-0.28314	0.152547	0.367375	0.059717	0.265634	0.468978	-0.03116	0.175546	0.146999	0.681082	0.169108
660	0.508976	0.876697	0.511747	0.591383	0.166452	0.482661	0.514905	0.37667	0.267315	0.312257	0.453497	-0.24035	0.357893	0.539146	0.182728	0.336722	-0.13049	0.003772	0.073467	0.236986	-0.32786	0.202937	-0.17278	0.026338	0.17127		660	0.398632	0.157906	0.204114	0.934413	0.372606	0.229292	0.379687	0.387011	0.54878	0.454513	0.199521	-0.28275	0.156902	0.346148	0.078083	0.275021	0.471437	-0.02805	0.181043	0.142343	0.699251	0.171071
670	0.5156	0.893285	0.521209	0.583031	0.17594	0.493602	0.519347	0.385068	0.271436	0.315834	0.446716	-0.2371	0.363411	0.521464	0.177285	0.341394	-0.13843	0.001671	0.083883	0.233785	-0.33624	0.198677	-0.17657	0.02433	0.154441		670	0.406937	0.156069	0.213987	0.921527	0.373179	0.230138	0.377495	0.391805	0.565427	0.458319	0.196027	-0.2857	0.160539	0.355687	0.083853	0.282295	0.470866	-0.02759	0.184452	0.134426	0.707724	0.157945
680	0.52619	0.911929	0.537009	0.578222	0.18626	0.503167	0.521734	0.392368	0.278028	0.312786	0.444319	-0.24002	0.371488	0.502669	0.175968	0.347858	-0.14565	0.003307	0.097253	0.231163	-0.34197	0.20462	-0.17675	0.024593	0.143721		680	0.410224	0.157571	0.227791	0.904157	0.372431	0.242068	0.37725	0.398233	0.592904	0.456707	0.193379	-0.28937	0.166031	0.36502	0.093684	0.288641	0.46814	-0.02887	0.18475	0.131548	0.719079	0.152606
690	0.539472	0.928684	0.553386	0.578382	0.197851	0.507248	0.52103	0.402305	0.285915	0.315031	0.437215	-0.24165	0.385661	0.483316	0.1747	0.356034	-0.14944	0.004348	0.113013	0.232195	-0.34517	0.221562	-0.17445	0.022925	0.135166		690	0.414693	0.162084	0.244448	0.89221	0.379151	0.25663	0.376589	0.402694	0.625759	0.453565	0.191403	-0.28611	0.179971	0.377411	0.106959	0.297197	0.472519	-0.02857	0.189036	0.126893	0.72993	0.16554
700	0.551757	0.94104	0.564149	0.57529	0.207828	0.509886	0.522118	0.415654	0.292256	0.321153	0.428102	-0.23351	0.406403	0.465064	0.167172	0.364323	-0.15344	0.003858	0.131082	0.233051	-0.34712	0.22696	-0.17382	0.020698	0.127313		700	0.422539	0.166993	0.256968	0.874602	0.387708	0.268729	0.374029	0.413272	0.636621	0.453817	0.187279	-0.28398	0.196696	0.381129	0.114444	0.303977	0.471997	-0.03286	0.199822	0.116035	0.732441	0.172255
710	0.560945	0.949694	0.574099	0.566059	0.216958	0.512738	0.522156	0.425296	0.301244	0.326558	0.430143	-0.21824	0.428709	0.446109	0.161763	0.372936	-0.15992	0.004332	0.147133	0.233579	-0.34727	0.232937	-0.17356	0.019745	0.119862		710	0.426109	0.17007	0.268523	0.85008	0.399099	0.282084	0.37573	0.428355	0.636462	0.462092	0.190852	-0.28277	0.21387	0.382803	0.123649	0.312425	0.467452	-0.03569	0.212136	0.114339	0.740796	0.179314
720	0.572019	0.962717	0.561153	0.559706	0.232034	0.513252	0.524446	0.433735	0.311071	0.335246	0.432766	-0.20757	0.446406	0.429018	0.159881	0.382528	-0.16198	0.002156	0.161227	0.239528	-0.34385	0.24786	-0.16878	0.024635	0.11237		720	0.431864	0.173311	0.267363	0.835796	0.421508	0.294234	0.374962	0.438506	0.634293	0.470717	0.185949	-0.28173	0.227664	0.391809	0.136738	0.321568	0.464563	-0.04285	0.208971	0.108643	0.758365	0.192714
730	0.586281	0.974861	0.565223	0.558204	0.251022	0.512037	0.527786	0.446906	0.317255	0.336354	0.429106	-0.20249	0.460301	0.417218	0.153657	0.389203	-0.15901	0.00346	0.171583	0.23804	-0.3406	0.261035	-0.16433	0.030648	0.096552		730	0.439527	0.17656	0.272691	0.823547	0.436496	0.309243	0.367813	0.454022	0.630206	0.469738	0.179208	-0.28031	0.236899	0.40064	0.142117	0.330353	0.472863	-0.05075	0.203566	0.100622	0.773114	0.197249
740	0.59684	0.978032	0.604444	0.547986	0.270874	0.509813	0.527078	0.463676	0.317461	0.336837	0.419933	-0.19798	0.47204	0.398988	0.145757	0.386923	-0.16103	0.007998	0.176605	0.233131	-0.34331	0.270143	-0.16585	0.0277	0.081901		740	0.445584	0.175775	0.29978	0.797672	0.451854	0.319298	0.367516	0.474141	0.631552	0.467643	0.177906	-0.27651	0.243861	0.406712	0.148142	0.334386	0.478714	-0.05011	0.207148	0.094197	0.775057	0.193367
750	0.608513	0.983022	0.623271	0.54243	0.29616	0.508901	0.528145	0.480411	0.315893	0.344635	0.415035	-0.18945	0.485276	0.383427	0.142301	0.388832	-0.17278	0.011276	0.173954	0.234673	-0.34101	0.284447	-0.16531	0.021488	0.081542		750	0.451148	0.175716	0.311678	0.779216	0.472053	0.325916	0.367465	0.496806	0.632693	0.476437	0.17262	-0.27566	0.252926	0.412424	0.159598	0.344283	0.468667	-0.0486	0.204413	0.085322	0.781569	0.199772
760	0.620081	0.996334	0.632326	0.541433	0.323639	0.507339	0.52976	0.500101	0.320033	0.34729	0.415716	-0.17189	0.504686	0.376998	0.135561	0.39571	-0.17679	0.001689	0.181179	0.235667	-0.33592	0.300797	-0.16339	0.015244	0.070202		760	0.462071	0.178969	0.319745	0.773846	0.497164	0.33988	0.366414	0.525864	0.634253	0.485195	0.170406	-0.27174	0.26501	0.417101	0.161607	0.352664	0.468404	-0.06981	0.204692	0.07441	0.788608	0.204489
770	0.628014	1.00286	0.64617	0.535096	0.349122	0.507421	0.533836	0.531507	0.323101	0.339534	0.417164	-0.15117	0.520597	0.365256	0.12926	0.399231	-0.17128	-0.00367	0.177608	0.232399	-0.33335	0.317197	-0.1655	0.013526	0.050406		770	0.470728	0.17801	0.339781	0.763966	0.526785	0.353143	0.365294	0.564718	0.62432	0.484781	0.167704	-0.26621	0.276799	0.416926	0.165979	0.355485	0.476993	-0.08469	0.197522	0.067828	0.782849	0.196533
780	0.642841	1.00167	0.662868	0.531167	0.38162	0.512873	0.541858	0.570164	0.319298	0.322878	0.406256	-0.13823	0.52514	0.349452	0.12271	0.40092	-0.17468	0.000833	0.170785	0.232113	-0.32831	0.332439	-0.16878	0.016824	0.042069		780	0.481766	0.177716	0.361633	0.748386	0.565298	0.368619	0.364452	0.61477	0.618202	0.484361	0.165572	-0.26321	0.281701	0.417099	0.173581	0.358869	0.477383	-0.08034	0.199042	0.061861	0.777439	0.193087
790	0.659839	1.00777	0.679132	0.528862	0.414417	0.519433	0.546477	0.60204	0.318	0.308301	0.400055	-0.1321	0.5263	0.341588	0.112819	0.400611	-0.17981	-0.00406	0.172987	0.23281	-0.32163	0.341891	-0.16913	0.016243	0.041034		790	0.500462	0.181249	0.38021	0.742588	0.60972	0.392472	0.367453	0.658874	0.625703	0.481929	0.164345	-0.26049	0.286104	0.421238	0.175772	0.362707	0.476581	-0.08232	0.213808	0.055204	0.779263	0.189673
800	0.672322	1.01644	0.688412	0.524526	0.443042	0.520839	0.546103	0.630269	0.317548	0.30465	0.400117	-0.12323	0.532407	0.334722	0.106043	0.39924	-0.17757	-0.00981	0.168892	0.232338	-0.31094	0.350645	-0.16998	0.015496	0.03527		800	0.514946	0.180486	0.392187	0.745508	0.640807	0.409294	0.366071	0.690998	0.619237	0.486235	0.15375	-0.25636	0.293751	0.417969	0.176884	0.367545	0.477725	-0.08196	0.209772	0.045464	0.775812	0.180304
810	0.682444	1.02062	0.702088	0.518969	0.47129	0.521629	0.545621	0.660553	0.313705	0.305704	0.391916	-0.10833	0.539066	0.324355	0.099128	0.403883	-0.17492	-0.01598	0.176548	0.232055	-0.29945	0.351578	-0.17307	0.012181	0.022706		810	0.526035	0.183123	0.405348	0.741839	0.666411	0.419065	0.368243	0.71449	0.602284	0.494938	0.147931	-0.25216	0.301158	0.41227	0.180634	0.372699	0.474868	-0.08795	0.214096	0.028087	0.765951	0.171277
820	0.690079	1.02454	0.716602	0.517562	0.499163	0.522803	0.546787	0.677837	0.313634	0.300107	0.388179	-0.09169	0.539877	0.315197	0.09293	0.409228	-0.17242	-0.02312	0.187695	0.232381	-0.28715	0.351843	-0.17423	0.005281	0.018077		820	0.539769	0.186383	0.41867	0.735011	0.693845	0.433854	0.373342	0.729064	0.5913	0.499593	0.151707	-0.2494	0.307574	0.405667	0.190852	0.376275	0.471991	-0.09368	0.229137	0.025229	0.763732	0.171045
830	0.697737	1.0273	0.72985	0.52174	0.523968	0.525779	0.54423	0.675779	0.316317	0.295599	0.387224	-0.07569	0.546218	0.309435	0.090881	0.41515	-0.16936	-0.02611	0.195555	0.23091	-0.27392	0.363161	-0.17134	0.002211	0.018425		830	0.548444	0.186811	0.437393	0.735348	0.717499	0.45241	0.370325	0.728735	0.583433	0.501683	0.149001	-0.2447	0.324645	0.394866	0.197873	0.379909	0.470727	-0.09597	0.233649	0.017907	0.756752	0.175061
840	0.700634	1.0223	0.745216	0.524162	0.542242	0.526622	0.54315	0.663365	0.31906	0.293409	0.390362	-0.0574	0.559745	0.309457	0.077334	0.423122	-0.16629	-0.02823	0.19882	0.22849	-0.26292	0.374269	-0.16888	-0.00316	0.01584		840	0.543896	0.190686	0.456762	0.738992	0.732209	0.469995	0.367761	0.715139	0.576888	0.504201	0.145982	-0.24087	0.347352	0.391318	0.183301	0.390198	0.470055	-0.10064	0.230113	0.012452	0.745975	0.180413
850	0.701752	1.02577	0.757765	0.518122	0.558016	0.520714	0.544993	0.65143	0.317735	0.28543	0.390135	-0.03973	0.570817	0.305865	0.077549	0.429199	-0.16797	-0.03944	0.207171	0.236501	-0.24543	0.37931	-0.16972	0.002435	0.015408		850	0.542438	0.197264	0.473377	0.739085	0.743205	0.483267	0.370622	0.701021	0.560721	0.502681	0.137444	-0.23867	0.372605	0.38408	0.185527	0.397669	0.465645	-0.11484	0.23293	0.019021	0.744716	0.17537
860	0.70476	1.03545	0.77464	0.512942	0.573385	0.519078	0.54642	0.640498	0.311745	0.273659	0.380823	-0.02054	0.575793	0.29642	0.085975	0.432726	-0.16994	-0.04609	0.214446	0.242813	-0.22764	0.38368	-0.1695	0.012149	0.013334		860	0.545791	0.200569	0.497744	0.733581	0.758332	0.495283	0.37451	0.691	0.545366	0.502214	0.124284	-0.23342	0.394908	0.365602	0.204988	0.397756	0.464319	-0.12708	0.235341	0.012737	0.728169	0.167783
870	0.706028	1.04196	0.792391	0.512797	0.580838	0.520253	0.55033	0.632121	0.310437	0.262359	0.377664	-0.00086	0.578235	0.291251	0.073514	0.437374	-0.17253	-0.04174	0.205026	0.244288	-0.21624	0.39188	-0.16913	0.011472	-0.00083		870	0.54881	0.203498	0.517131	0.729038	0.77333	0.511193	0.377392	0.680285	0.540076	0.505459	0.127635	-0.22631	0.410802	0.35379	0.19785	0.407504	0.453856	-0.12723	0.221932	0.007482	0.706847	0.168242
880	0.704988	1.04525	0.801789	0.510358	0.580247	0.515433	0.558008	0.62661	0.309111	0.256808	0.378683	0.019019	0.575747	0.291677	0.067175	0.443798	-0.19069	-0.04614	0.194066	0.245835	-0.20523	0.395564	-0.166	0.015207	-0.00744		880	0.549943	0.210532	0.525804	0.730843	0.782286	0.519571	0.382569	0.670771	0.537535	0.507133	0.128732	-0.21874	0.416335	0.346749	0.190975	0.413429	0.420428	-0.13394	0.209089	-0.00678	0.701442	0.16489
890	0.703781	1.0413	0.797614	0.510363	0.575074	0.512396	0.566476	0.621565	0.305401	0.252902	0.375945	0.0457	0.568853	0.290908	0.064562	0.446151	-0.18514	-0.05567	0.196858	0.24988	-0.1928	0.398782	-0.16143	0.015509	0.001208		890	0.543972	0.215685	0.530592	0.732707	0.777245	0.520196	0.38706	0.656473	0.527812	0.510466	0.125587	-0.21579	0.40596	0.340695	0.189911	0.41471	0.423775	-0.14603	0.217174	-0.01988	0.692894	0.161602
900	0.702888	1.03357	0.795018	0.511721	0.585324	0.517343	0.573027	0.616045	0.304589	0.245495	0.37835	0.070943	0.56712	0.287278	0.06121	0.450478	-0.16408	-0.05685	0.201929	0.256049	-0.18256	0.405294	-0.15866	0.008255	0.001898		900	0.543277	0.220454	0.543787	0.740726	0.800397	0.530847	0.391082	0.643976	0.511395	0.511892	0.129441	-0.21045	0.399271	0.336363	0.191074	0.423436	0.439781	-0.14832	0.225298	-0.01945	0.679707	0.157771
910	0.700392	1.02592	0.814322	0.501073	0.586984	0.52058	0.582967	0.607695	0.304625	0.237426	0.383372	0.08837	0.568289	0.28951	0.063818	0.456594	-0.16222	-0.05606	0.19718	0.258836	-0.17959	0.409151	-0.157	0.002826	-0.00013		910	0.546006	0.223236	0.567169	0.746338	0.827159	0.540133	0.396016	0.636592	0.503344	0.510733	0.128934	-0.20115	0.402861	0.33205	0.203279	0.429335	0.430661	-0.14553	0.221077	-0.02221	0.665207	0.15013
920	0.699615	1.02584	0.837777	0.484098	0.560936	0.518692	0.589307	0.603232	0.301376	0.232074	0.382257	0.097374	0.572428	0.289813	0.061239	0.463213	-0.15922	-0.05973	0.179643	0.257447	-0.17679	0.412627	-0.15165	-0.00195	-0.01827		920	0.539326	0.220303	0.576948	0.738113	0.822407	0.542029	0.394486	0.62509	0.495749	0.511604	0.123827	-0.19551	0.413587	0.326992	0.209217	0.434337	0.432188	-0.14922	0.212944	-0.02227	0.653565	0.147398
930	0.70163	1.02485	0.840896	0.478215	0.540729	0.520263	0.59035	0.599207	0.29786	0.230452	0.377497	0.102418	0.577609	0.286815	0.052335	0.472972	-0.16347	-0.06523	0.169294	0.262757	-0.17465	0.415642	-0.14811	0.013891	-0.03453		930	0.536104	0.221452	0.576048	0.73501	0.823389	0.547984	0.398018	0.617112	0.481274	0.51126	0.114184	-0.19381	0.426266	0.317158	0.200583	0.437492	0.419172	-0.15514	0.216838	-0.02785	0.64508	0.151998
940	0.701836	1.01341	0.840146	0.476606	0.519585	0.52219	0.593995	0.595047	0.294964	0.228465	0.371604	0.106115	0.575656	0.289466	0.045465	0.476366	-0.16619	-0.0767	0.172889	0.264703	-0.17647	0.417098	-0.15037	0.030629	-0.02653		940	0.540609	0.225529	0.57786	0.73759	0.817315	0.550691	0.403357	0.61114	0.464882	0.503665	0.107614	-0.19853	0.431269	0.309197	0.191288	0.437463	0.404968	-0.16368	0.230228	-0.03219	0.635275	0.151667
950	0.699519	0.998616	0.844896	0.470808	0.4973	0.525789	0.599148	0.597214	0.290627	0.22231	0.366961	0.111128	0.574436	0.289241	0.04065	0.472905	-0.15677	-0.08887	0.168978	0.266505	-0.18008	0.419065	-0.15068	0.031549	-0.02762		950	0.538668	0.228939	0.576683	0.73612	0.814449	0.559943	0.40062	0.612011	0.455949	0.499251	0.10814	-0.19929	0.427252	0.300645	0.188022	0.434078	0.412052	-0.17241	0.234451	-0.02791	0.617448	0.15073
960	0.700443	0.985116	0.842613	0.467606	0.481599	0.531875	0.603692	0.602263	0.288738	0.218945	0.370939	0.119462	0.577189	0.287177	0.032598	0.474314	-0.15223	-0.09113	0.154801	0.27188	-0.1865	0.423377	-0.15143	0.039773	-0.0293		960	0.538189	0.236238	0.569537	0.738553	0.815156	0.561833	0.403468	0.615692	0.447939	0.49829	0.116488	-0.19542	0.433334	0.295609	0.180411	0.434959	0.416298	-0.16758	0.234734	-0.01503	0.60409	0.154027
970	0.7004	0.969586	0.838848	0.464574	0.468486	0.532097	0.605843	0.604041	0.287939	0.217762	0.373902	0.125996	0.574017	0.287829	0.029052	0.480392	-0.15266	-0.08968	0.149493	0.272576	-0.19198	0.42685	-0.14925	0.051939	-0.02381		970	0.538638	0.242168	0.569221	0.74389	0.812456	0.555357	0.405783	0.615155	0.435628	0.495458	0.12225	-0.18981	0.43895	0.298578	0.177989	0.445493	0.414063	-0.15723	0.243682	-0.008	0.598489	0.157907
980	0.702601	0.946395	0.835439	0.457023	0.455426	0.529052	0.60524	0.601581	0.287939	0.217359	0.37387	0.132636	0.57406	0.288755	0.031588	0.486042	-0.15141	-0.08948	0.150393	0.279858	-0.19495	0.425957	-0.14337	0.06229	-0.02424		980	0.541938	0.247324	0.573694	0.746447	0.8093	0.555784	0.405395	0.608742	0.427413	0.49463	0.122031	-0.18405	0.446156	0.295375	0.182607	0.4547	0.413548	-0.15672	0.252247	-0.01706	0.58718	0.154583
990	0.70526	0.919572	0.829376	0.447797	0.44702	0.532299	0.605697	0.601126	0.288183	0.222344	0.376563	0.138564	0.577662	0.289439	0.026721	0.48588	-0.15247	-0.09956	0.14621	0.288875	-0.19814	0.42704	-0.1387	0.055563	-0.02406		990	0.54517	0.249461	0.569986	0.748811	0.812341	0.558952	0.40762	0.601917	0.419733	0.50077	0.117834	-0.1817	0.463471	0.287223	0.174158	0.44941	0.409924	-0.16968	0.260135	-0.02319	0.565419	0.153129
1000	0.705031	0.893634	0.822874	0.442277	0.444793	0.541309	0.609982	0.60443	0.286892	0.2277	0.377565	0.136945	0.580281	0.291164	0.031288	0.485437	-0.15716	-0.11436	0.139863	0.291885	-0.20554	0.431464	-0.13786	0.034454	-0.01924		1000	0.543474	0.252697	0.566784	0.756495	0.823462	0.563531	0.409374	0.600414	0.408124	0.504721	0.114937	-0.17945	0.471602	0.282055	0.173663	0.441684	0.401439	-0.18216	0.266943	-0.02059	0.537337	0.163137
1010	0.708646	0.868637	0.821744	0.443682	0.439689	0.544174	0.612057	0.608029	0.288047	0.229218	0.380168	0.132997	0.582529	0.293008	0.039797	0.490312	-0.15691	-0.10989	0.133868	0.291935	-0.21441	0.435297	-0.13515	0.044936	-0.01623		1010	0.544725	0.26224	0.575778	0.758465	0.833778	0.557081	0.416202	0.592929	0.396476	0.505537	0.120007	-0.17511	0.475414	0.277201	0.184209	0.451723	0.394538	-0.17111	0.264143	-0.01816	0.514285	0.169785
1020	0.709858	0.83846	0.826542	0.443004	0.436254	0.549589	0.612229	0.607773	0.290249	0.229442	0.378673	0.126435	0.579266	0.295151	0.04094	0.49383	-0.15388	-0.10081	0.131169	0.299558	-0.2174	0.439507	-0.12969	0.071029	-0.02091		1020	0.548078	0.264716	0.579308	0.75735	0.835256	0.554041	0.421215	0.587217	0.389898	0.502545	0.116008	-0.17151	0.479192	0.27709	0.186345	0.461531	0.396184	-0.15741	0.264869	-0.01788	0.498778	0.174777
1030	0.710372	0.810368	0.827536	0.434249	0.437765	0.55507	0.613954	0.608893	0.289817	0.230439	0.375732	0.116553	0.570599	0.296651	0.041507	0.493361	-0.15249	-0.10648	0.125532	0.302995	-0.2226	0.441347	-0.12884	0.056673	-0.02938		1030	0.549107	0.26944	0.572795	0.762973	0.832311	0.553869	0.420152	0.591828	0.380449	0.498307	0.110949	-0.17361	0.468847	0.279082	0.178325	0.459705	0.395649	-0.16123	0.263245	-0.01053	0.487813	0.176472
1040	0.714387	0.792833	0.825744	0.427868	0.435944	0.555888	0.613626	0.617866	0.284475	0.229475	0.375684	0.107362	0.560649	0.297289	0.043719	0.493968	-0.15191	-0.11325	0.118263	0.299656	-0.22813	0.439434	-0.12852	0.058648	-0.02642		1040	0.544355	0.277381	0.572268	0.769797	0.831991	0.549507	0.450686	0.596584	0.364756	0.496021	0.111206	-0.17282	0.453273	0.282938	0.174825	0.454948	0.391322	-0.16386	0.260177	6.44e-06	0.488279	0.175306
1050	0.718011	0.770496	0.822161	0.42248	0.431271	0.559012	0.615132	0.624074	0.27946	0.228499	0.379988	0.096996	0.554234	0.298942	0.049318	0.49842	-0.15056	-0.11687	0.115367	0.303842	-0.22887	0.43915	-0.12668	0.085627	-0.02023		1050	0.544898	0.276117	0.567838	0.768964	0.819256	0.552569	0.486884	0.598955	0.353914	0.491923	0.097816	-0.16899	0.444574	0.285845	0.176699	0.455135	0.38948	-0.16294	0.25823	-0.00377	0.487716	0.175533
1060	0.719745	0.748373	0.820012	0.4114	0.43153	0.564714	0.621898	0.626231	0.278523	0.224948	0.379786	0.086088	0.54794	0.30093	0.050616	0.49801	-0.1507	-0.12575	0.111304	0.307196	-0.23623	0.438758	-0.12458	0.095869	-0.02435		1060	0.5478	0.276536	0.567763	0.763694	0.802456	0.55588	0.485933	0.599597	0.3488	0.490421	0.089327	-0.16841	0.436265	0.279501	0.167833	0.45431	0.382861	-0.17204	0.255678	-0.01763	0.461624	0.177114
1070	0.719935	0.730715	0.817203	0.397499	0.432721	0.570253	0.624634	0.628028	0.276096	0.221189	0.374044	0.073501	0.54164	0.299174	0.049232	0.496629	-0.15602	-0.13065	0.109255	0.310291	-0.24097	0.438267	-0.12134	0.106013	-0.02561		1070	0.540621	0.281876	0.570282	0.762053	0.788052	0.553687	0.464443	0.590694	0.337613	0.483654	0.089709	-0.16934	0.434211	0.276812	0.164715	0.449514	0.374818	-0.1759	0.25637	-0.0185	0.434218	0.179534
1080	0.719544	0.711395	0.814324	0.38415	0.427887	0.571203	0.632998	0.628719	0.274457	0.221085	0.372787	0.059572	0.536164	0.296617	0.042428	0.498184	-0.15992	-0.13228	0.110216	0.316919	-0.24011	0.441238	-0.11577	0.115942	-0.02059		1080	0.541555	0.289381	0.56687	0.765258	0.77027	0.550354	0.452475	0.582422	0.324772	0.477	0.085333	-0.16511	0.437432	0.280495	0.158046	0.446712	0.362931	-0.178	0.25759	0.000851	0.421176	0.178788
1090	0.720111	0.690428	0.814185	0.376276	0.422359	0.575642	0.643953	0.633219	0.274548	0.223641	0.373107	0.050927	0.52949	0.2996	0.039733	0.499819	-0.159	-0.13956	0.108366	0.315831	-0.2413	0.442789	-0.11247	0.122917	-0.01746		1090	0.544086	0.292533	0.562563	0.769725	0.757154	0.553293	0.456762	0.587422	0.319398	0.477162	0.082933	-0.16056	0.436588	0.282343	0.157573	0.444193	0.36123	-0.18392	0.256768	0.005633	0.408717	0.176372
1100	0.72446	0.669133	0.814355	0.373065	0.422639	0.583382	0.647435	0.639456	0.274098	0.230817	0.372437	0.039694	0.522591	0.300402	0.042424	0.500287	-0.15909	-0.14459	0.103428	0.31498	-0.24221	0.441675	-0.11116	0.126674	-0.02257		1100	0.543732	0.292473	0.561111	0.771063	0.747003	0.556105	0.454625	0.588778	0.315374	0.483209	0.082194	-0.16183	0.438115	0.278448	0.162361	0.44107	0.365244	-0.18313	0.249065	-0.00885	0.392381	0.17492
1110	0.731177	0.650205	0.813488	0.367213	0.424659	0.58716	0.652946	0.646463	0.273283	0.232314	0.37178	0.023854	0.511262	0.297536	0.041516	0.503595	-0.15954	-0.14114	0.101358	0.324609	-0.24192	0.443938	-0.10594	0.131648	-0.02661		1110	0.549477	0.295881	0.564031	0.778679	0.739295	0.553495	0.456311	0.584071	0.306113	0.486065	0.080176	-0.1597	0.439152	0.274957	0.159032	0.440299	0.360699	-0.17637	0.246343	-0.01132	0.37601	0.182165
1120	0.732695	0.636104	0.809807	0.354021	0.424679	0.589305	0.660644	0.64901	0.273312	0.228876	0.372318	0.010214	0.502603	0.295944	0.039298	0.508739	-0.1585	-0.13758	0.099178	0.329751	-0.24603	0.443391	-0.10292	0.135333	-0.02311		1120	0.552424	0.302569	0.566535	0.779962	0.734913	0.548846	0.464714	0.582319	0.298028	0.485466	0.067838	-0.15682	0.438026	0.27545	0.15728	0.43998	0.35714	-0.16555	0.251574	-0.00122	0.355687	0.18508
1130	0.731564	0.620265	0.807869	0.313132	0.4243	0.594339	0.669699	0.64983	0.274938	0.22327	0.370166	-0.00447	0.491701	0.293875	0.032976	0.50896	-0.15966	-0.13602	0.092979	0.328448	-0.25245	0.43782	-0.10493	0.134578	-0.02999		1130	0.554371	0.302398	0.564387	0.741402	0.728958	0.549745	0.465923	0.58608	0.291491	0.483355	0.064314	-0.15833	0.439135	0.278859	0.150498	0.439396	0.354448	-0.15573	0.253958	0.004693	0.337473	0.181262
1140	0.734676	0.603712	0.809019	0.308537	0.426319	0.600128	0.680914	0.653515	0.275902	0.22119	0.365341	-0.0167	0.478646	0.29341	0.031098	0.510291	-0.15918	-0.14419	0.086809	0.327436	-0.25691	0.434976	-0.10748	0.13412	-0.0381		1140	0.555386	0.302049	0.56756	0.731652	0.721154	0.550395	0.46131	0.587386	0.281135	0.484639	0.066442	-0.15745	0.437124	0.280914	0.141898	0.441992	0.350304	-0.16285	0.251433	-0.00107	0.321185	0.184225
1150	0.739355	0.582733	0.809078	0.346068	0.427155	0.604372	0.690753	0.653074	0.278722	0.229807	0.365286	-0.02247	0.473098	0.290957	0.037106	0.517998	-0.15475	-0.15064	0.083559	0.322789	-0.2609	0.43547	-0.10711	0.135619	-0.03067		1150	0.553511	0.301462	0.571328	0.779093	0.707237	0.554593	0.466871	0.585708	0.274605	0.491782	0.062072	-0.15198	0.428233	0.274311	0.137593	0.441266	0.34451	-0.16208	0.252433	-0.00114	0.309832	0.189907
1160	0.743964	0.569775	0.804965	0.335651	0.427835	0.609156	0.696108	0.656525	0.281276	0.234406	0.368873	-0.0295	0.466541	0.291223	0.04028	0.524946	-0.15105	-0.15175	0.076503	0.32279	-0.26326	0.433514	-0.10688	0.13452	-0.02469		1160	0.556301	0.30347	0.569406	0.79688	0.694488	0.558855	0.473495	0.590096	0.271807	0.495592	0.060469	-0.14713	0.420546	0.268885	0.136132	0.437603	0.340315	-0.15476	0.255231	0.000838	0.30393	0.188327
1170	0.747087	0.568592	0.800663	0.30227	0.428907	0.617521	0.697018	0.665213	0.281566	0.236307	0.374796	-0.03953	0.462538	0.296629	0.041148	0.528386	-0.14982	-0.15523	0.070346	0.322867	-0.26595	0.430871	-0.10738	0.133083	-0.02192		1170	0.561746	0.3151	0.570238	0.782344	0.689489	0.560176	0.468212	0.594997	0.273234	0.49562	0.063781	-0.14165	0.427301	0.268562	0.134883	0.438015	0.345544	-0.15905	0.259095	-0.00209	0.29211	0.187084
1180	0.747013	0.559109	0.795601	0.285298	0.426768	0.624264	0.700167	0.670785	0.280545	0.239605	0.380835	-0.04714	0.456315	0.300002	0.043836	0.531463	-0.14848	-0.15619	0.067722	0.317529	-0.26636	0.43254	-0.1061	0.138323	-0.01901		1180	0.564725	0.32009	0.571861	0.776497	0.690349	0.564244	0.465789	0.596681	0.270186	0.497072	0.067681	-0.13513	0.430704	0.273377	0.139467	0.441101	0.354675	-0.15786	0.262384	-0.00573	0.27801	0.189143
1190	0.746872	0.55157	0.794391	0.271235	0.426725	0.625607	0.708063	0.673275	0.277525	0.242029	0.385334	-0.05159	0.44842	0.303872	0.047873	0.53837	-0.14536	-0.1587	0.063702	0.317552	-0.2628	0.433469	-0.10249	0.142699	-0.01524		1190	0.568565	0.318928	0.571321	0.775155	0.686418	0.568229	0.468059	0.598071	0.264781	0.498657	0.072321	-0.12787	0.42104	0.281167	0.142444	0.444158	0.351346	-0.15649	0.258502	-0.0112	0.264023	0.194479
1200	0.746854	0.550102	0.795722	0.262231	0.426465	0.627084	0.712996	0.674493	0.275906	0.244982	0.389726	-0.05316	0.446278	0.305939	0.051371	0.545055	-0.14276	-0.15903	0.062615	0.322334	-0.26158	0.431458	-0.10068	0.142763	-0.01298		1200	0.569259	0.318675	0.568804	0.773346	0.678888	0.575257	0.469429	0.598133	0.265384	0.496331	0.076242	-0.12389	0.41796	0.283774	0.143414	0.447509	0.346693	-0.15522	0.253764	-0.00932	0.255064	0.198463
[truncated: 107 more columns]

[truncated: 7 more sheets: Figure s5o-r, Figure s6, Figure S7, Figure s8, Figure s9, Figure s10, Figure s12 & s13]
